# Supplementary material for: Pathogenomic analysis and characterization of Pasteurella multocida strains recovered from human infections
Source: Microbiol Spectr. 2024 Mar 1;12(4):e03805-23. doi: 10.1128/spectrum.03805-23 (PMC10986470; doi:10.1128/spectrum.03805-23)
Supplement: Supplemental Material 2 — Core genome P. multocida phylogeny. [file spectrum.03805-23-s0002.txt]

((((((((((((((10185:7.543999999970463E-7,11245:7.543999999970463E-7):3.155340000000201E-5,Clemson:3.6371000000021136E-6):0.0035428290999999987,ATCC_1662:0.004064964400000003):6.728204999999973E-4,(P1997:5.800764999999986E-4,P2192:7.955555999999975E-4):0.0062597678999999976):3.2733790000000207E-4,(P1702:0.003116753899999998,P2723:0.0033564884999999975):0.0011615047000000031):4.5344099999999887E-4,((((31971:4.364209999999785E-5,Past29:2.650334999999976E-4):0.0035378335999999982,OH1905:8.240274999999977E-4):0.004797882000000003,Past15:0.004425976599999999):8.85573700000003E-4,((((32985:3.518649999999929E-5,33011:3.5503000000020046E-6):2.361060000000137E-5,NCTC10722:1.234587000000023E-4):4.771779999999948E-5,FDAARGOS_216:1.2223220000000257E-4):0.0036760162,HS_Canada1:0.004119019600000003):5.94219E-4):2.2252009999999822E-4):2.980705999999986E-4,(((10957:0.002522141999999998,(11020:0.001744681300000002,11205:0.0030273581999999966):6.722626000000009E-4):0.0018821503999999975,(((36655:4.935159999999994E-4,B859:4.178923000000001E-4):3.7273029999999874E-4,SMC1:7.74538000000019E-5):0.0010970114000000003,((41060:0.0014901292999999968,P2095:2.042394000000003E-4):0.0025657406999999993,C51-3:0.0028237485000000007):3.8038010000000094E-4):0.0027266073999999973):5.468094000000007E-4,((39639:8.232380999999983E-4,((86_1913:2.515969999999923E-5,FDAARGOS_218:4.773153999999974E-4):3.020499999999149E-6,(92_67_2:7.543999999970463E-7,93_182:7.543999999970463E-7):1.0766699999997797E-5):9.869450000000307E-5):0.004270496200000001,92_2667:0.0035649503000000013):8.444136999999977E-4):2.372657000000028E-4):4.5355369999999784E-4,((((((((((((2213:7.543999999970463E-7,3213:7.543999999970463E-7):1.775589999999938E-5,(THA:1.42041999999995E-5,(THD:7.543999999970463E-7,THF:1.0577599999998799E-5):3.5503000000020046E-6):7.543999999970463E-7):3.5503000000020046E-6,CUL-TANUVAS:7.168400000000241E-6):7.543999999970463E-7,((NIVEDIPm32:7.543999999970463E-7,NIVEDIPm34:7.543999999970463E-7):3.5503000000020046E-6,PMTB:4.038420000000015E-5):7.543999999970463E-7):7.543999999970463E-7,(HS_SKN01:2.4773899999996907E-5,SDHB:1.7756600000001788E-5):3.5503000000020046E-6):7.167699999997834E-6,((((((ABT_RAWAL:3.5503000000020046E-6,TX1:7.169000000001313E-6):7.543999999970463E-7,BUKK:3.5503000000020046E-6):7.543999999970463E-7,((((((Alim_FC_1001:0.0,DC2020:0.0):0.0,Ban-PM7:0.0):0.0,BAUTB2:0.0):0.0,Ban-PM4:0.0):7.543999999970463E-7,Alim_FC_1002:7.543999999970463E-7):3.5503000000020046E-6,PmBUFF2016HRY:3.5503000000020046E-6):7.543999999970463E-7):7.543999999970463E-7,NIVEDIPm35:7.168699999997308E-6):3.5503000000020046E-6,((((ATTK:3.5503000000020046E-6,(((((Faisal:0.0,V1:0.0):0.0,Pesh:0.0):0.0,Karachi:0.0):0.0,PVAcc:0.0):7.543999999970463E-7,Islm:7.543999999970463E-7):7.543999999970463E-7):3.5503000000020046E-6,PM3:7.543999999970463E-7):7.543999999970463E-7,PM1:7.543999999970463E-7):7.543999999970463E-7,PM2:3.5503000000020046E-6):3.5503000000020046E-6):1.775550000000098E-5,(P52:1.058100000000256E-5,Pm52HVVI:7.543999999970463E-7):7.169600000002385E-6):2.824409999999805E-5):7.543999999970463E-7,(B:7.204699999999176E-6,NCTC10323:1.4202800000001625E-5):7.1679000000005044E-6):3.5503000000020046E-6,Razi_Pm0001:1.4218699999998807E-5):1.0575499999998517E-5,(PM-1:1.7758600000000735E-5,Tibet-Pm1:1.4203200000000027E-5):4.9273000000002454E-5):4.9278600000000894E-5,(C44-1:7.543999999970463E-7,HN04:9.69451000000024E-5):7.025900000000307E-5):2.823999999999882E-5,((FDAARGOS_217:6.327259999999724E-5,(P-mult-15-KZ:7.543999999970463E-7,P-mult-5-KZ:7.543999999970463E-7):4.926300000000078E-5):7.543999999970463E-7,KZ-10:3.161039999999976E-5):3.161260000000138E-5):3.956925999999972E-4,(P1234:4.9261799999998634E-5,(((VP243:7.543999999970463E-7,VP584:7.543999999970463E-7):7.170200000003457E-6,VP582:3.5503000000020046E-6):2.4716500000000752E-5,VP583:1.4214899999996644E-5):7.543999999970463E-7):5.761308999999992E-4):0.004554142300000001):4.5889159999999707E-4,((((17BRD-035:7.643867000000013E-4,(((CQ7:7.543999999970463E-7,HNA01:1.4183399999999347E-5):1.9017959999999973E-4,PI32:8.767380000000019E-5):0.001218349399999999,(Pm1612:3.5503000000020046E-6,(Pm1613:3.5503000000020046E-6,Pm1620:7.543999999970463E-7):7.543999999970463E-7):6.24072000000031E-5):5.559802000000003E-4):0.002567448,NCTC8489:0.0035160284000000028):0.0012036612999999988,((38725:0.003716350799999997,(((((B615:3.5503000000020046E-6,CIRMBP-0760:7.543999999970463E-7):1.0724099999998016E-5,CIRMBP-0758:7.543999999970463E-7):1.7711400000001987E-5,P2117:1.771130000000065E-5):7.543999999970463E-7,P2093:1.0723900000002284E-5):8.987000000015843E-7,P3016:3.175560000000244E-5):0.004022883300000002):4.5677179999999845E-4,(PMS_19:0.004474131899999997,((Pm1616:0.0,Pm1621:0.0):7.543999999970463E-7,Pm1617:7.543999999970463E-7):0.0036570510000000014):6.933760999999969E-4):1.570403000000012E-4):3.198592000000014E-4,((((((((((((((21275:2.1185799999996757E-5,HND17:1.072380000000095E-5):7.06570000000295E-6,CIRMBP-0877:3.169439999999718E-5):1.4165199999999212E-5,(P5041881:7.063100000002931E-6,P504190:3.5503000000020046E-6):5.2671599999998264E-5):2.4644699999999686E-5,(HND16:2.8163200000000388E-5,HND20:5.264320000000072E-5):4.212580000000077E-5):8.76788999999989E-5,(HND15:2.4630900000002787E-5,HND18:2.8175300000002346E-5):7.007860000000227E-5):7.543999999970463E-7,(HN06:9.111419999999898E-5,P903:2.8153099999997377E-5):7.543999999970463E-7):7.766000000020146E-7,((HN05:2.4663600000002228E-5,(((((HND01:7.543999999970463E-7,HND10:7.057999999997289E-6):7.057400000003156E-6,HND07:7.058599999998361E-6):2.103970000000288E-5,(HND05:3.192960000000106E-5,HND08:3.5025500000000764E-5):1.7681300000002564E-5):3.5503000000020046E-6,(HND11:3.860599999999659E-5,(SH01:7.543999999970463E-7,SH02:7.543999999970463E-7):1.7698800000000292E-5):5.616110000000035E-5):3.5503000000020046E-6,(HND09:3.5503000000020046E-6,(HND14:7.058400000002629E-6,HND19:3.5503000000020046E-6):7.543999999970463E-7):3.5014499999999615E-5):3.5503000000020046E-6):7.543999999970463E-7,HND03:3.1674900000000505E-5):1.7689299999998354E-5):1.071130000000059E-5,B622:1.1908249999999926E-4):7.766000000020146E-7,HND21:8.07152999999991E-5):1.6095600000001764E-5,(B522:4.7814299999997256E-5,(HND06:5.968900000000166E-5,(NIVEDIPm17:4.566670000000217E-5,P2237:9.816160000000046E-5):3.501079999999879E-5):8.35059999999832E-6):4.91669000000014E-5):3.9137299999998654E-5,HND04:1.2008460000000054E-4):0.003313358699999998,((((((29135:7.0633999999999975E-6,29792:7.060500000002912E-6):4.209609999999975E-5,((B617:4.562000000000316E-5,CIRMBP-0817:2.817609999999915E-5):1.0705399999998144E-5,B635:7.019400000000259E-5):3.8588800000002865E-5):7.543999999970463E-7,((((40540:1.4155699999997273E-5,(4407:1.4154299999999398E-5,((((618_90:0.0,671_90:0.0):0.0,A0419:0.0):7.543999999970463E-7,619_90:7.543999999970463E-7):3.5503000000020046E-6,((A0757:0.0,X1053:0.0):7.543999999970463E-7,X0120:7.543999999970463E-7):3.5503000000020046E-6):7.059500000003438E-6):7.543999999970463E-7):1.4154500000002068E-5,P2687:2.46418000000026E-5):1.191961000000033E-4,NIVEDIPm36:1.7534939999999666E-4):7.1006999999984055E-6,SH06:4.912239999999707E-5):7.543999999970463E-7):7.543999999970463E-7,P1573:2.819479999999902E-5):9.447149999999849E-5,((3480:6.31871000000006E-5,(((((HNA02:2.111140000000261E-5,HNA16:9.819130000000148E-5):1.7679299999996678E-5,(HNA12:3.8604300000001646E-5,SH03:3.5003499999998466E-5):1.767729999999773E-5):1.0711900000001662E-5,(HNA21:1.4155600000002877E-5,HNA22:7.543999999970463E-7):7.358190000000125E-5):7.543999999970463E-7,((HNA06:1.4147899999997215E-5,SD001:3.5503000000020046E-6):4.208740000000155E-5,HNA07:7.007960000000174E-5):7.543999999970463E-7):7.543999999970463E-7,SH04:1.7551350000000188E-4):3.9429999999784915E-7):2.941100000000696E-6,((HNA04:1.4147300000003082E-5,HNA11:2.4622500000001657E-5):2.110350000000122E-5,((HNA05:7.055700000001275E-6,HNA10:3.5503000000020046E-6):4.2082800000002585E-5,P2100:3.8615499999998526E-5):7.543999999970463E-7):7.766000000020146E-7):3.8113999999978E-6):1.4342230000000122E-4,cs:7.088168999999991E-4):0.0020031393999999994):0.001687194000000003,(HND02:3.357637999999996E-4,(HND12:3.5503000000020046E-6,HND13:3.5503000000020046E-6):3.009694000000035E-4):0.0037902026000000005):6.266684999999966E-4,((((((((31772:4.21299E-5,Razi_0002:7.456399999999919E-5):7.211100000001358E-6,((C51-17:2.463169999999959E-5,((HuN001:7.543999999970463E-7,XG20:7.543999999970463E-7):2.4631599999998255E-5,(Pm-CS-D:1.0706700000001623E-5,Q:7.0554999999986046E-6):3.1676199999997046E-5):7.543999999970463E-7):7.056900000003419E-6,(C51-2:7.056900000003419E-6,((((((DY120818:7.543999999970463E-7,HN141014:7.543999999970463E-7):3.5503000000020046E-6,FCf76:7.056999999997815E-6):3.5503000000020046E-6,RCAD0259:3.5503000000020046E-6):3.5503000000020046E-6,RCAD0276:7.543999999970463E-7):3.851769999999727E-5,((FCf45:7.056800000002084E-6,GH161213:1.4147600000000149E-5):3.1670400000002874E-5,(Pm72-4:7.543999999970463E-7,Pm731:7.543999999970463E-7):7.257300000000633E-6):7.876999999975598E-7):1.0714699999997412E-5,(FCf15:7.094499999998893E-6,PMWSG-4:1.7688400000000215E-5):3.5194500000002016E-5):7.876999999975598E-7):3.6392999999967923E-6):7.2590000000025134E-6):8.987000000015843E-7,((C48-1:9.985000000017896E-7,HB02:1.4145999999999603E-5):1.4147899999997215E-5,(((FCf71:3.5202300000002074E-5,FCf83:1.0706499999998953E-5):2.4639999999999385E-5,VP161:3.5503000000020046E-6):7.208570000000192E-5,GX-Pm:7.677585000000001E-4):4.000860000000217E-5):8.987000000015843E-7):1.4315700000003262E-5,'PMTB2.1':5.968790000000085E-5):7.933000000029389E-7,BAUFCTA:9.463619999999784E-5):0.001227576000000001,NCTC10382:0.001278773900000002):0.0029040487000000018,32022:0.0037116141000000033):6.301412000000034E-4,(((((((((36502:1.074940000000274E-5,SH05:1.417900000000305E-5):7.543999999970463E-7,(HNF01:7.543999999970463E-7,HNF02:7.543999999970463E-7):7.0738000000000745E-6):7.543999999970463E-7,((F:3.5503000000020046E-6,HN07:1.7724500000003418E-5):7.543999999970463E-7,SD11:2.472259999999893E-5):1.0731799999996738E-5):1.27419099999998E-4,(((9N:4.449010999999989E-4,(MSP58:7.077399999999567E-6,Pm70:1.073370000000129E-5):7.543999999970463E-7):2.593638000000023E-4,Past3:0.003941589299999999):1.5630130000000159E-4,(B852:6.301580000000334E-5,CAPM6431:1.0221390000000191E-4):4.330385000000034E-4):7.566540000000094E-5):2.5138040000000084E-4,ysq-001:4.3341529999999656E-4):3.0294000000000154E-6,((B288:4.928319999999986E-5,B555:3.8671900000002146E-5):4.1904289999999955E-4,((((B607:1.4183000000000945E-5,CIRMBP-0906:7.07560000000329E-6):7.543999999970463E-7,CIRMBP-0782:1.0651100000001745E-5):1.0739599999996796E-5,(CIRMBP-0872:7.07540000000062E-6,CIRMBP-0884:2.1101000000002534E-5):1.0651100000001745E-5):1.0711599999997656E-5,(((B621:7.543999999970463E-7,CIRMBP-0922:7.543999999970463E-7):3.5503000000020046E-6,(CIRMBP-0747:4.5799200000001816E-5,CIRMBP-0927:1.075069999999928E-5):3.5503000000020046E-6):7.0738000000000745E-6,CIRMBP-0835:2.4721399999996785E-5):1.4187300000002845E-5):4.533100000002344E-6):1.7669909999999678E-4):2.611949999999988E-4,(((((B609:3.5503000000020046E-6,B639:3.5503000000020046E-6):7.543999999970463E-7,((CIRMBP-0749:7.543999999970463E-7,CIRMBP-0812:7.543999999970463E-7):3.5503000000020046E-6,CIRMBP-0783:3.5503000000020046E-6):7.543999999970463E-7):7.543999999970463E-7,(((PF11:0.0,PF19:0.0):7.543999999970463E-7,PF17:7.543999999970463E-7):3.8661199999998064E-5,(((PF5:7.543999999970463E-7,PF7:7.543999999970463E-7):7.543999999970463E-7,s4:7.543999999970463E-7):7.543999999970463E-7,PF8:7.543999999970463E-7):1.0722599999998805E-5):5.6240300000003074E-5):7.075799999999022E-6,(CIRMBP-0873:7.543999999970463E-7,(((((PF1:7.543999999970463E-7,((PF12:0.0,PF6:0.0):0.0,PF18:0.0):7.543999999970463E-7):7.543999999970463E-7,PF14:7.543999999970463E-7):7.543999999970463E-7,PF16:7.543999999970463E-7):7.543999999970463E-7,PF9:3.5503000000020046E-6):7.543999999970463E-7,PF10:1.0723699999999614E-5):1.0723699999999614E-5):6.314240000000054E-5):8.18910000000006E-6,CIRMBP-0827:1.6445469999999685E-4):1.1072600000001931E-5):5.948053000000009E-4,(AH09:6.994329999999993E-5,(PF13:7.543999999970463E-7,PF15:7.543999999970463E-7):1.345033999999995E-4):5.920182999999968E-4):0.0035403034,NCTC10204:0.004009181299999998):7.366810999999973E-4):2.4317609999999906E-4):2.948507000000017E-4):4.891648999999984E-4):2.3059059999999687E-4,((((((((((12601:7.251799999996589E-6,(((8522APM:0.0,US-60224:0.0):7.543999999970463E-7,(US-59962:7.543999999970463E-7,((US-60213:7.543999999970463E-7,US-60717:7.543999999970463E-7):1.0717200000003035E-5,(US-60380:1.7708900000003303E-5,(US-60675:1.7272999999998206E-5,(US-60712:7.543999999970463E-7,US-60713:7.543999999970463E-7):3.5493999999969272E-6):9.985000000017896E-7):7.766000000020146E-7):7.766000000020146E-7):7.766000000020146E-7):7.766000000020146E-7,IMT47951:7.2523000000032645E-6):7.766000000020146E-7):7.766000000020146E-7,PS3536-1p:7.24939999999924E-6):1.3907500000000239E-5,(14424:1.5793620000000008E-4,((((654BPM:7.543999999970463E-7,J1APM:7.543999999970463E-7):7.543999999970463E-7,657BPM:3.5466000000011766E-6):1.1429970000000067E-4,(((((CQ2:7.543999999970463E-7,(HB01:7.249299999997905E-6,Pm-3:1.0712199999998728E-5):3.546299999997171E-6):7.543999999970463E-7,(CQ6:3.584100000002255E-6,Pm64:3.5472000000022486E-6):7.543999999970463E-7):7.543999999970463E-7,Pm3:1.0710499999996848E-5):5.224700000000526E-6,PM785D1B:1.3195399999998969E-5):3.2789000000005286E-6,(US-59910:1.0713500000002207E-5,(US-60215:7.543999999970463E-7,US-60381:7.543999999970463E-7):3.546200000002775E-6):1.4159999999999173E-5):1.3957669999999783E-4):6.67410000000021E-5,(68BPM:1.4251700000002254E-5,MOR19:1.8593120000000296E-4):5.382499999997958E-6):2.8747199999998307E-5):8.27655999999996E-5):7.705439999999841E-5,(((((((((((2125PM:0.0,2930PM:0.0):0.0,69APM:0.0):0.0,2297PM:0.0):7.543999999970463E-7,((2165PM:7.543999999970463E-7,(((((2335PM:0.0,3275PM:0.0):7.543999999970463E-7,3045PM:7.543999999970463E-7):7.543999999970463E-7,2668PM:7.543999999970463E-7):3.5503000000020046E-6,((2450PM:3.5472000000022486E-6,(2597PM:7.543999999970463E-7,2612PM:7.543999999970463E-7):7.543999999970463E-7):7.543999999970463E-7,2901PM:3.5503000000020046E-6):3.5472000000022486E-6):7.543999999970463E-7,2389PM:3.5472000000022486E-6):7.543999999970463E-7):7.543999999970463E-7,2512PM:3.5472000000022486E-6):7.543999999970463E-7):7.543999999970463E-7,(2497PM:3.5472000000022486E-6,(2633PM:7.543999999970463E-7,3384PM:7.543999999970463E-7):3.5472000000022486E-6):7.543999999970463E-7):7.543999999970463E-7,2578PM:7.543999999970463E-7):7.543999999970463E-7,2267PM:7.249700000003245E-6):3.5472000000022486E-6,((2154PM:7.543999999970463E-7,((((((2403PM:7.543999999970463E-7,2428PM:7.543999999970463E-7):3.5472000000022486E-6,2526PM:3.5472000000022486E-6):7.543999999970463E-7,((2887PM:7.543999999970463E-7,2969PM:7.543999999970463E-7):7.543999999970463E-7,3022PM:7.543999999970463E-7):7.543999999970463E-7):7.543999999970463E-7,3347PM:3.551200000000143E-6):3.5471000000009134E-6,36950:1.7711900000001723E-5):7.543999999970463E-7,3358:7.543999999970463E-7):7.543999999970463E-7):7.543999999970463E-7,2320PM:3.5472000000022486E-6):7.543999999970463E-7):7.543999999970463E-7,(US-60494:7.543999999970463E-7,US-60714:7.543999999970463E-7):7.25089999999845E-6):7.543999999970463E-7,((3361:7.286799999998983E-6,3483PM:6.674639999999787E-5):3.5503000000020046E-6,PM22:8.091229999999949E-5):1.774019999999793E-5):7.255099999999015E-6,US-60248:2.106560000000174E-5):7.766000000020146E-7):1.0686400000001206E-5,232:2.1074099999997264E-5):8.464159999999749E-5,(P2441:7.543999999970463E-7,Pm1:4.566389999999948E-5):2.0059790000000188E-4):6.674150000000184E-5,((((((BS168:7.250000000000312E-6,((EB104:1.0714400000000346E-5,PM_8-6:7.543999999970463E-7):7.543999999970463E-7,((EB168:0.0,TB168:0.0):7.543999999970463E-7,PM8-1:7.543999999970463E-7):7.543999999970463E-7):7.543999999970463E-7):3.170859999999942E-5,(HB03:1.7708800000001967E-5,(HNA03:7.249899999998977E-6,HNA13:2.465900000000326E-5):7.543999999970463E-7):1.4163400000002935E-5):3.5471000000009134E-6,(HNA08:7.543999999970463E-7,HNA17:1.071429999999901E-5):7.250100000001647E-6):3.54739999999798E-6,((HNA14:7.543999999970463E-7,HNA15:7.543999999970463E-7):4.2153000000003105E-5,((HNA18:0.0,HNA20:0.0):7.543999999970463E-7,HNA19:7.543999999970463E-7):5.328319999999692E-5):7.543999999970463E-7):2.1063500000001456E-5,NCTC10322:1.7795000000001004E-5):7.543999999970463E-7,HNA09:1.336498999999977E-4):7.00379000000001E-5):1.4057039999999799E-4,((P1062:4.1125000000002965E-6,(P1933:1.1115999999998516E-5,(US-60214:7.543999999970463E-7,US-60385:7.766000000020146E-7):1.2965410000000122E-4):8.433990000000086E-5):3.159900000000715E-6,P1971:2.1097499999997438E-5):2.6100689999999926E-4):0.0029109636000000036,((NIVEDI_PMS-1:6.73415400000002E-4,PMS_14:3.52495199999997E-4):3.443564999999968E-4,PMS_2:2.791092999999967E-4):0.0030773233999999983):0.0015948770000000015,((HN01:6.912093000000022E-4,(HN02:0.0011011163999999976,UBA9365:4.5688420000000035E-4):2.880838999999996E-4):0.0059437488000000024,((((((PMUVET1:0.0,unmsm:0.0):0.0,PMUVET4:0.0):0.0,PMUVET5:0.0):0.0,PMUVET3:0.0):0.0,UNMSM2:0.0):7.543999999970463E-7,PMUVET2:7.543999999970463E-7):0.0054618563999999994):6.459015999999984E-4):4.4034550000000144E-4):3.8561990000000185E-4,Past33:0.004602195400000002):0.0014996763000000024,B2_Soron:0.006137841499999998):0.0022418396000000035,28606:0.0060212241):0.009874121400000001,(GS2020-X2:0.008927540800000001,((21317:7.544000000005158E-7,35564:8.987000000015843E-7):0.007974281399999998,(((((161215033201-1:0.005461661700000002,((((KVNON-213:5.647936999999964E-4,(Past19:9.775167000000001E-4,Past22:3.189330000000212E-5):5.6689499999998394E-5):0.0010929840999999996,(PY81579:7.543999999970463E-7,S298D:7.876999999975598E-7):0.0016245558999999979):0.001319037300000006,Past11:0.0013164432000000031):6.075447999999983E-4,(Past10:3.7399000000076787E-6,Past23:7.1989999999994E-6):0.0017481547999999986):8.341657000000002E-4):0.0010654128999999998,Pm1476:0.0026798800000000025):8.177648999999967E-4,(((20N:0.003135517799999994,FDAARGOS_384:0.003007684399999995):8.898733000000034E-4,(((34030:0.0037354750999999964,Past5:0.0035009618000000006):0.0010321203000000015,Past6:0.0030668395000000015):3.9736740000000104E-4,(NCTC11619:0.0035048743999999965,((Past13:1.0618899999995102E-5,Past7:1.0567099999997387E-5):0.003967722800000004,Past28:0.0027875787999999957):7.196886999999985E-4):5.523279000000034E-4):4.8444799999999844E-4):3.73135099999998E-4,((NCTC11620:2.795969999999648E-5,(P1581:2.456879999999939E-5,P1591:3.147340000000248E-5):7.543999999970463E-7):0.0031124117999999992,(Past26:7.519500000004176E-6,Past31:3.6646000000015166E-6):0.004289924799999997):0.0010154181999999998):2.3257570000000116E-4):3.5316510000000384E-4,((((39535:1.253665000000015E-4,Past4:1.0571599999995018E-5):0.001979126400000003,Past9:0.0015125938999999977):2.949676999999956E-4,(Past1:6.95439999999492E-6,Past34:6.9539999999965185E-6):6.999899999998727E-6):0.003315011100000001,((FDAARGOS_644:0.0022124360999999995,NCTC11995:0.0021024539000000023):0.0018833595000000009,(Past18:4.1885929999999766E-4,Past30:2.3884949999999905E-4):0.0034730526999999997):5.673845999999982E-4):5.240832000000042E-4):0.0010975095999999976,(FDAARGOS_261:0.004321083100000005,(10159:0.0010662934000000013,(PI31:4.0161229999999964E-4,((Pm1618:7.544000000039852E-7,Pm1622:7.544000000039852E-7):1.0614899999997207E-5,((Pmc-A:7.544000000039852E-7,Pmc-B:3.5503000000020046E-6):7.543999999970463E-7,Pmc-C:1.0589599999999422E-5):1.914380000000021E-4):6.332309999999841E-5):4.525369000000015E-4):0.0030947139999999984):0.0010239489000000018):0.006757570800000001):0.0077944708000000015):0.0018036507999999972);
