# Supplementary material for: Pathogenomic analysis and characterization of Pasteurella multocida strains recovered from human infections
Source: Microbiol Spectr. 2024 Mar 1;12(4):e03805-23. doi: 10.1128/spectrum.03805-23 (PMC10986470; doi:10.1128/spectrum.03805-23)
Supplement: Supplemental Material 3 — Metadata table. [file spectrum.03805-23-s0003.txt]

Strain	Alternative_strain_name	Subspecies	Capsule	LPS	sequence_type	Host_common	Host/Group	Isolation_site	Country	Collection.Year	Sequencing.Status	Sequencing.Platform	Sequencing.Depth	Assembly.Method	Contigs	Plasmids	Size	GC_Content	Contig_L50	Contig_N50	CDS	tRNAs	rRNAs	BV.BRC_id	BioProject.Accession	BioSample.Accession	Assembly.Accession	GenBank.Accessions
232			A	L3		Cow	Bos taurus	lung	USA	2001	WGS	Illumina	250.0x	Velvet v. 1.2.8	47		2234883	40.33142	4	187414	2092	51	7	747.995	PRJNA524254	SAMN11019680	GCA_004327765.1	SJDX00000000
2213			B	L2		Cow	Bos taurus	blood	India	2012	WGS	Illumina MiSeq	20.0x	Velvet v. 1.0.0	33		2303803	40.387016	3	290912	2207	52	5	747.1399	PRJNA251431	SAMN02839402	GCA_000731735.1	JNOK00000000
3213			B	L2		Cow	Bos taurus	blood	India	2012	WGS	Illumina MiSeq	20.0x	Velvet v. 1.0.0	31		2301910	40.383392	3	290724	2196	52	4	747.14	PRJNA251433	SAMN02839403	GCA_000731745.1	JNOL00000000
3358		multocida	A	L3		Cow	Bos taurus			2006	Complete	Illumina	13.0x	CLC NGS Cell v. JAN-2012	1		2299031	40.307243	1	2299031	2206	38	3	747.808	PRJNA433612	SAMN08512318	GCA_003261355.1	CP029712
3361		multocida	A	L3		Cow	Bos taurus			2006	Complete	454	400x	CLC NGS Cell v. jan-12	1		2321102	40.24006	1	2321102	2227	54	7	747.809	PRJNA433612	SAMN08512319	GCA_003261435.1	CP026861
3480		multocida	A	L6		Pig	Pig, Sus scrofa	lung		NA	Complete				1		2378127	40.3	1	2378127	2218	55	19	584721.3	PRJNA32177	SAMN02603505	GCA_000259545.1	CP001409.1
4407		multocida	A	L6		Cow	Bos taurus			2010	Complete	454	300x	CLC NGS Cell v. Jan-2012	1		2243772	40.23076	1	2243772	2113	41	3	747.807	PRJNA433612	SAMN09094599	GCA_003261335.1	CP030096
10159		septica	A	L1			Avian		USA	2022	Complete	Illumina; Oxford Nanopore	100.0x	Unicycler v. 2022	1		2277732	40.480137	1	2277732	2140	58	19	747.1936	PRJNA839711	SAMN28548360	GCA_023572865.1	CP097604
10185		multocida	A	L3			Avian		USA	2022	Complete	Illumina; Oxford Nanopore	100.0x	Unicycler v. 2022	1		2280285	40.343597	1	2280285	2097	57	12	747.1937	PRJNA839711	SAMN28548364	GCA_023572885.1	CP097605
10957		multocida	A	L3			Avian		USA	2022	Complete	Illumina; Oxford Nanopore	100.0x	Unicycler v. 2022	1		2314161	40.345768	1	2314161	2129	57	19	747.1939	PRJNA839711	SAMN28552779	GCA_023572925.1	CP097606
11020		multocida	A	L3			Avian		USA	2022	Complete	Illumina; Oxford Nanopore	100.0x	Unicycler v. 2022	1		2306919	40.39509	1	2306919	2105	57	19	747.194	PRJNA839711	SAMN28552780	GCA_023572945.1	CP097607
11205		multocida	F	L3			Avian		USA	2022	Complete	Illumina; Oxford Nanopore	100.0x	Unicycler v. 2022	1		2347554	40.325333	1	2347554	2219	60	19	747.1938	PRJNA839711	SAMN28552806	GCA_023572905.1	CP097608
11245		multocida	A	L3			Avian		USA	2022	Complete	Illumina; Oxford Nanopore	100.0x	Unicycler v. 2022	1		2280310	40.343857	1	2280310	2095	57	12	747.1941	PRJNA839711	SAMN28552832	GCA_023572985.1	CP097609
12601		multocida	A	L3		Cow	Bos taurus			2010	Complete	454	400x	CLC NGS Cell v. jan-12	1		2296274	40.280167	1	2296274	2176	39	2	747.81	PRJNA433612	SAMN08512321	GCA_003261475.1	CP026859
14424		multocida	A	L3		Cow	Bos taurus			2010	Complete	454	300x	CLC NGS Cell v. Jan-2012	1		2245345	40.320156	1	2245345	2125	48	2	747.811	PRJNA433612	SAMN09094600	GCA_003261515.1	CP029322
21275		multocida	D	L6		Turkey	Turkey	lung		NA	Complete	Oxford Nanopore MiniION	298x	Fly v. 1	1		2322663	40.32479	1	2322663	2210	59	13	747.1955	PRJNA822059	SAMN27163552	GCA_023587605.1	CP097793
21317		septica	A	L3		Chicken	Chicken			NA	Complete	Oxford Nanopore MiniION	175x	Fly v. 1	1		2260921	40.565723	1	2260921	2106	56	13	747.195	PRJNA822059	SAMN27163570	GCA_023587085.1	CP097788
28606		multocida	A	L3		Goose	Goose			NA	Complete	Oxford Nanopore MiniION	114x	Fly v. 1	1		2315060	40.423702	1	2315060	2186	57	13	747.1956	PRJNA822059	SAMN27163549	GCA_023587625.1	CP097794
29135		multocida	A	L6		Turkey	Turkey	lung		NA	Complete	Oxford Nanopore MiniION	514x	Fly v. 1	1		2395596	40.30859	1	2395596	2285	56	19	747.1959	PRJNA822059	SAMN27163539	GCA_023587685.1	CP097797
29792		multocida	A	L6		Turkey	Turkey			NA	Complete	Oxford Nanopore MiniION	235x	Fly v. 1	1		2398379	40.29409	1	2398379	2286	56	13	747.196	PRJNA822059	SAMN27163538	GCA_023587705.1	CP097798
31772			A	L1		Duck	Duck			NA	WGS	Oxford Nanopore MinION	165x	Fly v. 1	2		2315030	40.349888	1	1315898	2180	59	13	747.1928	PRJNA822059	SAMN27163533	GCA_023556185.1	JAMJVT000000000
31971		multocida	A			Chicken	Chicken			NA	Complete	Oxford Nanopore MiniION	153x	Fly v. 1	1		2272615	40.445126	1	2272615	2132	55	19	747.1952	PRJNA822059	SAMN27163568	GCA_023587305.1	CP097790
32022			A	L3		Goose	Goose			NA	WGS	Oxford Nanopore MinION	153x	Fly v. 1	4		2313465	40.32648	2	982539	2162	57	12	747.1923	PRJNA822059	SAMN27163546	GCA_023556095.1	JAMJVJ000000000
32985		gallicida	A	L1			Avian		USA	2022	Complete	Illumina; Oxford Nanopore	100.0x	Unicycler v. 2022	2	1	2432628	40.32943	1	2428887	2333	57	13	747.1943	PRJNA839711	SAMN28552975	GCA_023573025.1	CP097610,CP097611
33011		gallicida	A	L1			Avian		USA	2022	Complete	Illumina; Oxford Nanopore	100.0x	Unicycler v. 2022	2	1	2447589	40.28626	1	2443848	2328	58	13	747.1948	PRJNA839711	SAMN28552996	GCA_023573085.1	CP097612,CP097613
34030		septica	A	L3			Avian			NA	Complete	Oxford Nanopore MiniION	161x	Fly v. 1	1		2303777	40.4257	1	2303777	2193	57	13	747.1957	PRJNA822059	SAMN27163548	GCA_023587645.1	CP097795
35564		septica	A	L3		Chicken	Chicken			NA	Complete	Oxford Nanopore MiniION	142x	Fly v. 1	1		2260878	40.56486	1	2260878	2097	56	13	747.1951	PRJNA822059	SAMN27163569	GCA_023587205.1	CP097789
36502		multocida	F	L3		Chicken	Chicken	lung		NA	Complete	Oxford Nanopore MiniION	110x	Fly v. 1	1		2294523	40.371353	1	2294523	2158	57	13	747.1954	PRJNA822059	SAMN27163559	GCA_023587585.1	CP097792
36655			A	L3		Duck	Duck			NA	WGS	Oxford Nanopore MinION	86x	Fly v. 1	6		2304005	40.375477	1	1398637	2176	57	13	747.1921	PRJNA822059	SAMN27163545	GCA_023556055.1	JAMJVK000000000
36950		multocida	A	L3		Cow	Cow			NA	Complete				1		2349518	40.44	1	2349518	2174	53	19	1075089.3	PRJNA70829	SAMN02603284	GCA_000234745.1	CP003022
38725		multocida		L6		Chicken	Chicken	heart		NA	Complete	Oxford Nanopore MiniION	266x	Fly v. 1	1		2251880	40.379948	1	2251880	2119	58	13	747.1949	PRJNA822059	SAMN27163571	GCA_023586965.1	CP097787
39535		septica	A	L1		Chicken	Chicken			NA	WGS	Oxford Nanopore MinION	166x	Fly v. 1	2		2356786	40.430485	1	1617443	2242	63	17	747.1919	PRJNA822059	SAMN27163547	GCA_023556015.1	JAMJVI000000000
39639		multocida	A	L3			Avian			NA	Complete	Oxford Nanopore MiniION	290x	Fly v. 1	1		2316141	40.379406	1	2316141	2198	57	13	747.1961	PRJNA822059	SAMN27163529	GCA_023587725.1	CP097799
40540		multocida	A	L6		Turkey	Turkey			NA	Complete	Oxford Nanopore MiniION	405x	Fly v. 1	1		2277065	40.34158	1	2277065	2111	55	13	747.1958	PRJNA822059	SAMN27163541	GCA_023587665.1	CP097796
41060		multocida	F	L5		Chicken	Chicken			NA	Complete	Oxford Nanopore MiniION	126x	Fly v. 1	1		2262419	40.40189	1	2262419	2082	57	13	747.1953	PRJNA822059	SAMN27163560	GCA_023587465.1	CP097791
161215033201-1		septica	A			Human	Human, Homo sapiens	lung	Netherlands	2016	Complete	Illumina MiSeq	230.0x	other v. 7.0.1	1		2126408	40.747547	1	2126408	1996	58	19	747.738	PRJNA433487	SAMN08498425	GCA_002948995.1	CP026744
17BRD-035		multocida	A	L3		Cow	Cattle		Australia	2017	Complete	Illumina; Oxford Nanopore	344x	Unicycler v. Oct-2020	1		2624884	40.23271	1	2624884	2608	66	19	747.1858	PRJNA758188	SAMN21014890	GCA_019916005.1	CP082272
20N		septica	A	L3			Rodent		China	2016	Complete	Illumina MiSeq	89.0x	Newbler v. 2.9	1		2277636	40.479076	1	2277636	2129	56	6	747.74	PRJNA431924	SAMN08912474	GCA_003061265.1	CP028926
2125PM			A	L3		Cow	Bos taurus	nasopharyngeal	USA	2011	WGS	Illumina HiSeq	51.47x	SPAdes v. 3.5.0	27		2300061	40.29	5	174829	2176	46	6	747.389	PRJNA306895	SAMN04366495	GCF_001929905.1	LQCZ00000000
2154PM			A	L3		Cow	Bos taurus	nasopharyngeal	USA	2011	WGS	Illumina HiSeq	23.82x	SPAdes v. 3.5.0	32		2281890	40.26	4	174687	2161	45	6	747.398	PRJNA306895	SAMN04366498	GCF_001929465.1	LQDC00000000
2165PM			A	L3		Cow	Bos taurus	nasopharyngeal	USA	2011	WGS	Illumina HiSeq	21.39x	SPAdes v. 3.5.0	29		2293450	40.24	4	174685	2174	45	6	747.388	PRJNA306895	SAMN04366500	GCF_001929985.1	LQDE00000000
2267PM			A	L3		Cow	Bos taurus	nasopharyngeal	USA	2011	WGS	Illumina HiSeq	19.48x	SPAdes v. 3.5.0	45		2381947	40.17	6	133706	2289	47	6	747.387	PRJNA306895	SAMN04366504	GCF_001930065.1	LQDI00000000
2297PM			A	L3		Cow	Bos taurus	nasopharyngeal	USA	2011	WGS	Illumina HiSeq	45.59x	SPAdes v. 3.5.0	29		2293007	40.24	4	200161	2173	45	6	747.386	PRJNA306895	SAMN04366507	GCF_001930115.1	LQDL00000000
2320PM			A	L3		Cow	Bos taurus	nasopharyngeal	USA	2011	WGS	Illumina HiSeq	24.2x	SPAdes v. 3.5.0	34		2281388	40.25	4	174687	2161	45	6	747.397	PRJNA306895	SAMN04366512	GCF_001929525.1	LQDQ00000000
2335PM			A	L3		Cow	Bos taurus	nasopharyngeal	USA	2011	WGS	Illumina HiSeq	23.96x	SPAdes v. 3.5.0	30		2294214	40.24	4	174685	2174	45	6	747.384	PRJNA306895	SAMN04366514	GCF_001930305.1	LQDS00000000
2389PM			A	L3		Cow	Bos taurus	nasopharyngeal	USA	2011	WGS	Illumina HiSeq	46.32x	SPAdes v. 3.5.0	26		2301059	40.29	4	202034	2178	47	6	747.385	PRJNA306895	SAMN04366518	GCF_001930285.1	LQDW00000000
2403PM			A	L3		Cow	Bos taurus	nasopharyngeal	USA	2011	WGS	Illumina HiSeq	23.96x	SPAdes v. 3.5.0	38		2387582	40.18	5	140895	2312	45	6	747.396	PRJNA306895	SAMN04366520	GCF_001929565.1	LQDY00000000
2428PM			A	L3		Cow	Bos taurus	nasopharyngeal	USA	2011	WGS	Illumina HiSeq	16.96x	SPAdes v. 3.5.0	38		2387582	40.18	5	140895	2312	45	6	747.383	PRJNA306895	SAMN04366522	GCF_001930385.1	LQEA00000000
2450PM			A	L3		Cow	Bos taurus	nasopharyngeal	USA	2011	WGS	Illumina HiSeq	18.55x	SPAdes v. 3.5.0	32		2294932	40.24	4	174685	2178	46	6	747.395	PRJNA306895	SAMN04366524	GCF_001929595.1	LQEC00000000
2497PM			A	L3		Cow	Bos taurus	nasopharyngeal	USA	2011	WGS	Illumina HiSeq	46.78x	SPAdes v. 3.5.0	29		2299897	40.29	4	193867	2171	45	7	747.405	PRJNA306895	SAMN04366526	GCF_001930405.1	LQEE00000000
2512PM			A	L3		Cow	Bos taurus	nasopharyngeal	USA	2011	WGS	Illumina HiSeq	14.38x	SPAdes v. 3.5.0	32		2295035	40.24	5	167276	2174	47	8	747.394	PRJNA306895	SAMN04366529	GCF_001929655.1	LQEH00000000
2526PM			A	L3		Cow	Bos taurus	nasopharyngeal	USA	2011	WGS	Illumina HiSeq	25.02x	SPAdes v. 3.5.0	32		2293506	40.25	4	174688	2174	45	6	747.382	PRJNA306895	SAMN04366530	GCF_001930445.1	LQEI00000000
2578PM			A	L3		Cow	Bos taurus	nasopharyngeal	USA	2011	WGS	Illumina HiSeq	23.75x	SPAdes v. 3.5.0	31		2294290	40.25	3	240662	2176	45	7	747.393	PRJNA306895	SAMN04366533	GCF_001929705.1	LQEL00000000
2597PM			A	L3		Cow	Bos taurus	nasopharyngeal	USA	2011	WGS	Illumina HiSeq	23.82x	SPAdes v. 3.5.0	30		2295411	40.24	4	202082	2170	45	6	747.365	PRJNA306895	SAMN04366535	GCF_001930465.1	LQEN00000000
2612PM			A	L3		Cow	Bos taurus	nasopharyngeal	USA	2011	WGS	Illumina HiSeq	90.91x	SPAdes v. 3.5.0	25		2300607	40.29	4	202106	2173	45	7	747.391	PRJNA306895	SAMN04366538	GCF_001929785.1	LQEQ00000000
2633PM			A	L3		Cow	Bos taurus	nasopharyngeal	USA	2011	WGS	Illumina HiSeq	24.21x	SPAdes v. 3.5.0	30		2292485	40.25	4	174685	2175	45	6	747.392	PRJNA306895	SAMN04366540	GCF_001929765.1	LQES00000000
2668PM			A	L3		Cow	Bos taurus	nasopharyngeal	USA	2011	WGS	Illumina HiSeq	23.17x	SPAdes v. 3.5.0	32		2294104	40.24	4	174685	2174	45	6	747.381	PRJNA306895	SAMN04366541	GCF_001930525.1	LQET00000000
2887PM			A	L3		Cow	Bos taurus	nasopharyngeal	USA	2011	WGS	Illumina HiSeq	61.11x	SPAdes v. 3.5.0	39		2424893	40.23	6	141272	2347	49	7	747.38	PRJNA306895	SAMN04366548	GCF_001930605.1	LQFA00000000
2901PM			A	L3		Cow	Bos taurus	nasopharyngeal	USA	2011	WGS	Illumina HiSeq	24.63x	SPAdes v. 3.5.0	29		2295420	40.24	4	174685	2175	45	6	747.368	PRJNA306895	SAMN04366549	GCF_001931235.1	LQFB00000000
2930PM			A	L3		Cow	Bos taurus	nasopharyngeal	USA	2011	WGS	Illumina HiSeq	28.66x	SPAdes v. 3.5.0	30		2302635	40.25	4	174685	2174	44	8	747.39	PRJNA306895	SAMN04366552	GCF_001929855.1	LQFE00000000
2969PM			A	L3		Cow	Bos taurus	nasopharyngeal	USA	2011	WGS	Illumina HiSeq	23.91x	SPAdes v. 3.5.0	38		2409600	40.19	6	116914	2335	47	9	747.367	PRJNA306895	SAMN04366555	GCF_001931265.1	LQFH00000000
3022PM			A	L3		Cow	Bos taurus	nasopharyngeal	USA	2011	WGS	Illumina HiSeq	47.01x	SPAdes v. 3.5.0	33		2416171	40.23	5	195215	2336	48	9	747.379	PRJNA306895	SAMN04366557	GCF_001930705.1	LQFJ00000000
3045PM			A	L3		Cow	Bos taurus	nasopharyngeal	USA	2011	WGS	Illumina HiSeq	24.67x	SPAdes v. 3.5.0	29		2295827	40.26	4	201535	2177	45	6	747.378	PRJNA306895	SAMN04366559	GCF_001930765.1	LQFL00000000
3275PM			A	L3		Cow	Bos taurus	nasopharyngeal	USA	2011	WGS	Illumina HiSeq	16.85x	SPAdes v. 3.5.0	31		2293925	40.24	4	174685	2176	45	6	747.377	PRJNA306895	SAMN04366567	GCF_001930875.1	LQFT00000000
3347PM			A	L3		Cow	Bos taurus	nasopharyngeal	USA	2011	WGS	Illumina HiSeq	18.98x	SPAdes v. 3.5.0	36		2332691	40.25	4	174687	2225	45	6	747.376	PRJNA306895	SAMN04366569	GCF_001930895.1	LQFV00000000
3384PM			A	L3		Cow	Bos taurus	nasopharyngeal	USA	2011	WGS	Illumina HiSeq	28.05x	SPAdes v. 3.5.0	30		2292293	40.25	4	174685	2178	45	5	747.375	PRJNA306895	SAMN04366572	GCF_001930925.1	LQFY00000000
3483PM			A	L3		Cow	Bos taurus	nasopharyngeal	USA	2011	WGS	Illumina HiSeq	20.67x	SPAdes v. 3.5.0	43		2461959	40.16	6	119391	2420	47	10	747.374	PRJNA306895	SAMN04366575	GCF_001930965.1	LQGB00000000
618_90		multocida	A	L6		Cow	Bos taurus	lung	United Kingdom	1990	Complete	Illumina HiSeq; Oxford Nanopore	95.9x	Unicycler v. 0.4.8	1		2277197	40.341877	1	2277197	2102	55	7	747.1289	PRJNA645292	SAMN15501681	GCA_014058625.1	CP058993
619_90		multocida	A	L6		Cow	Bos taurus	lung	United Kingdom	1990	Complete	Illumina HiSeq; Oxford Nanopore	135.3x	Unicycler v. 0.4.8	1		2277197	40.341877	1	2277197	2103	55	7	747.129	PRJNA645292	SAMN15501680	GCA_014058645.1	CP058994
654BPM			A	L3		Cow	Bos taurus	nasopharyngeal	USA	2014	WGS	Illumina HiSeq	28.65x	SPAdes v. 3.5.0	41		2283391	40.2	5	156853	2184	48	7	747.371	PRJNA306895	SAMN04366588	GCF_001931155.1	LQGO00000000
657BPM			A	L3		Cow	Bos taurus	nasopharyngeal	USA	2014	WGS	Illumina HiSeq	23.53x	SPAdes v. 3.5.0	41		2286479	40.2	5	156853	2191	46	8	747.37	PRJNA306895	SAMN04366589	GCF_001931185.1	LQGP00000000
671_90		multocida	A	L6		Cow	Bos taurus	lung	United Kingdom	1990	Complete	Illumina HiSeq; Oxford Nanopore	86.7x	Unicycler v. 0.4.8	1		2277198	40.341858	1	2277198	2102	55	7	747.1285	PRJNA645292	SAMN15501679	GCA_014058665.1	CP058995
68BPM			A	L3		Cow	Bos taurus	nasopharyngeal	USA	2014	WGS	Illumina HiSeq	20.98x	SPAdes v. 3.5.0	26		2303096	40.23	4	185286	2218	44	6	747.373	PRJNA306895	SAMN04366586	GCF_001931115.1	LQGM00000000
69APM			A	L3		Cow	Bos taurus	nasopharyngeal	USA	2014	WGS	Illumina HiSeq	29.16x	SPAdes v. 3.5.0	31		2294116	40.24	4	174685	2176	45	6	747.372	PRJNA306895	SAMN04366587	GCF_001931145.1	LQGN00000000
8522APM			A	L3		Cow	Bos taurus	nasopharyngeal	USA	2014	WGS	Illumina HiSeq	20.46x	SPAdes v. 3.5.0	28		2289856	40.25	4	141020	2168	46	6	747.369	PRJNA306895	SAMN04366591	GCF_001931225.1	LQGR00000000
86_1913			A	L3		Turkey	Turkey, Meleagris gallopavo		USA	1986	WGS	Illumina MiSeq	10.0x	SPAdes v. November-2016	134		2377372	40.22757	4	190725	2305	48	5	747.1187	PRJNA627451	SAMN14670698	GCA_012952205.1	JABCJN000000000
92_2667			A	L3		Chicken	Chicken, Gallus gallus		USA	1992	WGS	Illumina MiSeq	10.0x	SPAdes v. November-2016	150		2273718	40.283974	4	153457	2195	57	3	747.1185	PRJNA627667	SAMN14679478	GCA_012952185.1	JABCJP000000000
92_67_2			A	L3		Chicken	Chicken, Gallus gallus		USA	1992	WGS	Illumina MiSeq	10.0x	SPAdes v. November-2016	156		2369234	40.240135	5	164549	2321	46	4	747.1184	PRJNA627659	SAMN14678427	GCA_012952165.1	JABCJO000000000
93_182			A	L3		Chicken	Chicken, Gallus gallus		USA	1993	WGS	Illumina MiSeq	10.0x	SPAdes v. November-2016	156		2369234	40.240135	5	164549	2321	46	4	747.1186	PRJNA627704	SAMN14681138	GCA_012952225.1	JABCJQ000000000
9N		multocida	F	L3			Rodent		China	2016	Complete	Illumina MiSeq	82.0x	Newbler v. 2.9	1		2305006	40.359676	1	2305006	2142	58	7	747.739	PRJNA431932	SAMN08912486	GCA_003061385.1	CP028927
A0419		multocida	A	L6		Cow	Bos taurus	lung	United Kingdom	1990	Complete	Illumina HiSeq; Oxford Nanopore	210.6x	Unicycler v. 0.4.8	1		2277198	40.341858	1	2277198	2102	55	7	747.1279	PRJNA645292	SAMN15501685	GCA_014058465.1	CP058991
A0757		multocida	A	L6		Cow	Bos taurus	lung	United Kingdom	1990	Complete	Illumina HiSeq; Oxford Nanopore	125.8x	Unicycler v. 0.4.8	1		2277198	40.34177	1	2277198	2105	55	7	747.128	PRJNA645292	SAMN15501684	GCA_014058485.1	CP059064
ABT_RAWAL			B	L2		Buffalo	buffalo	heart blood	India	2015	WGS	IonTorrent	85.0x	PATRIC v. JUNE 2020	49		2374229	40.404274	8	110571	2388	45	5	44283.84	PRJNA644349	SAMN15457914	GCA_013402955.1	JACBPQ000000000
AH09		multocida	F	L3		Rabbit	Oryctolagus cuniculus	nasal cavity	China	2016	Complete	PacBio	50x	FALCON v. 0.3	1		2271315	40.11989	1	2271315	2236	51	15	747.1855	PRJNA794012	SAMN24595886	GCA_021474165.1	CP090521
Alim_FC_1001			B	L2		Chicken	Chicken		Bangladesh	2020	WGS	Illumina	364.0x	MEGAHIT denovo v. MARCH-2020	44		2408965	40.426987	3	301488	2326	51	5	747.2179	PRJNA824724	SAMN27423632		JALPRB000000000
Alim_FC_1002			B	L2		Chicken	Chicken		Bangladesh	2021	WGS	Illumina NovaSeq	386.0x	MEGAHIT denovo v. May 2022	41		2406941	40.427498	4	289525	2322	52	7	747.2177	PRJNA872395	SAMN30466091		JAPKVM000000000
ATCC_1662	P1662, FDAARGOS_219		A	L3		Turkey	Turkey, Meleagris gallopavo	liver		1955	WGS	Illumina HiSeq	430x	Velvet v. 1.2.09	15		2267908	40.32	2	532880	2109	51	5	44283.29	PRJNA300371	SAMN04219585	GCF_001670525.1	LUDC00000000
ATTK			B	L2		Cow	Bos taurus	bone marrow	Pakistan	2010	WGS	Illumina HiSeq	125.0x	Velvet v. 1.2.07	44		2352815	40.32	4	265021	2257	49	3	44283.2	PRJNA244084	SAMN02721557	GCF_001028225.1	JQEA00000000
B			B	L2		Cow	Bos taurus	bovine	China	2013	WGS	Illumina	89.96x	SOAPdenovo v. MAY-2013	32		2311006	40.404617	4	172175	2210	45	4	747.735	PRJNA289951	SAMN03860030	GCA_002893985.1	LIUP00000000
B2_Soron			A	L1		Pig	pig	heart blood	India	2009	WGS	Illumina	40.0x	Velvet v. 1.2.10	33		2272124	40.272823	3	429512	2101	52	4	747.1409	PRJNA698765	SAMN17736013	GCA_016820295.1	JAFBLE000000000
B288			A	L3		Rabbit	Rabbit	skin		2006	WGS	Illumina MiniSeq	72x	CLC Genomic Workbench v. 1	42		2327679	40.25676	4	219489	2278	50	3	747.1903	PRJNA822059	SAMN27163572	GCA_023555695.1	JAMJUS000000000
B522			D	L6		Rabbit	Rabbit	lung		2010	WGS	Illumina MiniSeq	72x	CLC Genomic Workbench v. 1	30		2251664	40.26851	5	189824	2147	46	4	747.1902	PRJNA822059	SAMN27163573	GCA_023555675.1	JAMJUR000000000
B555			F	L3		Rabbit	Rabbit	lung		2011	WGS	Illumina MiniSeq	72x	CLC Genomic Workbench v. 1	73		2390218	40.203857	6	137053	2389	47	5	747.1906	PRJNA822059	SAMN27163574	GCA_023555655.1	JAMJUQ000000000
B607			F	L3		Rabbit	Rabbit	liver		2011	WGS	Illumina MiniSeq	72x	CLC Genomic Workbench v. 1	21		2273612	40.23578	3	239762	2180	47	4	747.19	PRJNA822059	SAMN27163575	GCA_023555605.1	JAMJUP000000000
B609			A	L3		Rabbit	Rabbit	liver		2010	WGS	Illumina MiniSeq	72x	CLC Genomic Workbench v. 1	39		2336501	40.283894	6	135080	2270	44	4	747.1901	PRJNA822059	SAMN27163576	GCA_023555635.1	JAMJUO000000000
B615			A	L6		Rabbit	Rabbit	skin		2010	WGS	Illumina MiniSeq	72x	CLC Genomic Workbench v. 1	65		2437508	40.125683	6	187651	2425	51	4	747.1899	PRJNA822059	SAMN27163577	GCA_023555595.1	JAMJUN000000000
B617			A	L6		Rabbit	Rabbit	uterus		2009	WGS	Illumina MiniSeq	72x	CLC Genomic Workbench v. 1	130		2531333	40.166965	7	113646	2595	50	3	747.1898	PRJNA822059	SAMN27163578	GCA_023555575.1	JAMJUM000000000
B621			F	L3		Rabbit	Rabbit	uterus		2010	WGS	Illumina MiniSeq	72x	CLC Genomic Workbench v. 1	29		2272956	40.22965	4	180991	2185	44	4	747.1893	PRJNA822059	SAMN27163584	GCA_023555455.1	JAMJUG000000000
B622			D	L6		Rabbit	Rabbit	uterus		2010	WGS	Illumina MiniSeq	72x	CLC Genomic Workbench v. 1	23		2261773	40.235264	4	213859	2152	47	3	747.1934	PRJNA822059	SAMN27163579	GCA_023556415.1	JAMJUL000000000
B635			A	L6		Rabbit	Rabbit	lung		2011	WGS	Illumina MiniSeq	72x	CLC Genomic Workbench v. 1	68		2455773	40.146927	5	189967	2451	48	4	747.1897	PRJNA822059	SAMN27163580	GCA_023555545.1	JAMJUK000000000
B639			A	L3		Rabbit	Rabbit	lung		2011	WGS	Illumina MiniSeq	72x	CLC Genomic Workbench v. 1	69		2389974	40.20731	6	124598	2372	49	5	747.1896	PRJNA822059	SAMN27163581	GCA_023555535.1	JAMJUJ000000000
B852			A	L3		Rabbit	Rabbit	spleen		2015	WGS	Illumina MiniSeq	72x	CLC Genomic Workbench v. 1	82		2414341	40.155777	7	134659	2396	46	4	747.1895	PRJNA822059	SAMN27163582	GCA_023555505.1	JAMJUI000000000
B859			A	L3		Rabbit	Rabbit	liver		2015	WGS	Illumina MiniSeq	72x	CLC Genomic Workbench v. 1	26		2381248	40.276203	3	246625	2318	45	3	747.1894	PRJNA822059	SAMN27163583	GCA_023555475.1	JAMJUH000000000
Ban-PM4		multocida	B	L2		Chicken	Chicken, Gallus gallus	liver	Bangladesh	2017	Complete	Illumina HiSeq	458x	SPAdes v. 3.13; RaGOO v. 1.0	1		2408285	40.42881	1	2408285	2341	50	4	747.1308	PRJNA626386	SAMN14639261	GCA_014338445.1	CP052764
Ban-PM7		multocida	B	L2		Chicken	Chicken, Gallus gallus	liver	Bangladesh	2017	Complete	Illumina HiSeq	455x	SPAdes v. 3.13; RaGOO v. 1.0	1		2408436	40.42764	1	2408436	2348	50	4	747.1309	PRJNA626386	SAMN14639262	GCA_014338465.1	CP052765
BAUFCTA			A	L1		Chicken	Gallus gallus	liver	Bangladesh	2019	WGS	Illumina MiSeq	97.0x	SPAdes v. 3.11.0	22		2340401	40.199947	4	229570	2256	52	3	747.1995	PRJNA881005	SAMN30881464	GCA_025398205.1	JAODLP000000000
BAUTB2			B	L2		Buffalo	Buffalo	nasopharyngeal	Bangladesh	2016	WGS	Illumina HiSeq	1000.0x	SPAdes v. 3.11	157		2439239	40.610634	4	266187	2430	53	2	747.812	PRJNA476954	SAMN09462203	GCA_003268295.1	QLYS00000000
BS168		multocida	A	L3		NA	NA		China	2017	Complete	PacBio RSII	400.0x	Celera Assembler v. 2.3	1		2450574	40.316025	1	2450574	2346	58	8	747.893	PRJNA484905	SAMN09781076	GCA_003402935.1	CP031554
BUKK			B	L2		Cow	Bos taurus	bone marrow	Pakistan	2008	WGS	Illumina HiSeq	125.0x	SPAdes v. 3.1	37		2363418	40.41	3	289440	2265	52	2	44283.22	PRJNA244049	SAMN02721466	GCF_001029495.1	JQAO00000000
C44-1			B	L2		Pig	Pig, Sus scrofa		China	1955	WGS	Illumina MiSeq	515.0x	SOAPdenovo v. v2.04	33		2234507	40.298286	4	237642	2111	51	NA	747.994	PRJNA320674	SAMN05281839	GCA_004287045.1	MAPP00000000
C48-1			A	L1		Chicken	Chicken, Gallus gallus		China	1953	WGS	Illumina MiSeq	441.0x	SOAPdenovo v. 2.04	15		2304775	40.377216	3	255746	2140	57	23	747.989	PRJNA320674	SAMN05281840	GCA_004286945.1	MANI00000000
C51-17			A	L1		Rabbit	Rabbit, Oryctolagus cuniculus		China	1989	WGS	Illumina MiSeq	510.0x	SOAPdenovo v. v2.04	15		2235993	40.20518	3	330186	2109	49	NA	747.99	PRJNA320674	SAMN05281838	GCA_004286955.1	MAPQ00000000
C51-2			A	L1		Rabbit	Rabbit, Oryctolagus cuniculus		China	1987	WGS	Illumina MiSeq	504.0x	SOAPdenovo v. v2.04	31		2253947	40.224728	3	329901	2131	56	4	747.988	PRJNA320674	SAMN05281836	GCA_004286935.1	MBAG00000000
C51-3			A	L3		Rabbit	Rabbit, Oryctolagus cuniculus		China	1986	WGS	Illumina MiSeq	612.0x	SOAPdenovo v. v2.04	25		2265782	40.20162	4	252886	2136	50	1	747.993	PRJNA320674	SAMN05281837	GCA_004287035.1	MAPR00000000
CAPM6431			F	L3		Rabbit	Rabbit	lung		2001	WGS	Illumina MiniSeq	72x	SPAdes v. 3.10.1	40		2396499	40.195984	6	142680	2360	48	4	747.191	PRJNA822059	SAMN27163558	GCA_023555815.1	JAMJVA000000000
CIRMBP-0747			F	L3		Rabbit	Rabbit, Oryctolagus cuniculus	sinus	France	2003	WGS	Illumina HiSeq	710.0x	SPAdes v. 3.9.0	15		2272221	40.22	3	210043	2186	47	2	115545.17	PRJNA355236	SAMN06140938	GCF_002024065.1	MTIE00000000
CIRMBP-0749			A	L3		Rabbit	Rabbit, Oryctolagus cuniculus	sinus	France	2003	WGS	Illumina HiSeq	760.0x	SPAdes v. 3.9.0	14		2335189	40.28	2	562113	2261	45	2	115545.9	PRJNA355236	SAMN06140939	GCF_002023845.1	MTEA00000000
CIRMBP-0758			A	L6		Rabbit	Rabbit, Oryctolagus cuniculus	udder	France	2003	WGS	Illumina HiSeq	655.0x	SPAdes v. 3.9.0	29		2407798	40.17	4	197921	2372	46	6	44283.64	PRJNA355236	SAMN06140940	GCF_002023825.1	MTEB00000000
CIRMBP-0760			A	L6		Rabbit	Rabbit, Oryctolagus cuniculus	udder	France	2003	WGS	Illumina HiSeq	830.0x	SPAdes v. 3.9.0	30		2400855	40.16	4	190835	2359	46	7	44283.63	PRJNA355236	SAMN06140941	GCF_002023805.1	MTEC00000000
CIRMBP-0782			F	L3		Rabbit	Rabbit, Oryctolagus cuniculus		France	2006	WGS	Illumina HiSeq	265.0x	SPAdes v. 3.9.0	11		2270275	40.22	2	352828	2183	48	1	115545.1	PRJNA355236	SAMN06140942	GCF_002023885.1	MTED00000000
CIRMBP-0783			A	L3		Rabbit	Rabbit, Oryctolagus cuniculus		France	2006	WGS	Illumina HiSeq	550.0x	SPAdes v. 3.9.0	15		2332744	40.29	3	313092	2264	48	1	115545.12	PRJNA355236	SAMN06140943	GCF_002023945.1	MTEF00000000
CIRMBP-0812			A	L3		Rabbit	Rabbit, Oryctolagus cuniculus	ear	France	2007	WGS	Illumina HiSeq	705.0x	SPAdes v. 3-9.0	15		2335382	40.27	3	333581	2266	48	2	115545.8	PRJNA355236	SAMN06140937	GCF_002023835.1	MTDZ00000000
CIRMBP-0817			A	L6		Rabbit	Rabbit, Oryctolagus cuniculus	peritoneum	France	2007	WGS	Illumina HiSeq	700.0x	SPAdes v. 3.9.0	36		2431039	40.16	4	216212	2387	51	1	44283.66	PRJNA355236	SAMN06140944	GCF_002023935.1	MTEE00000000
CIRMBP-0827			A	L3		Rabbit	Rabbit, Oryctolagus cuniculus	uterine horn	France	NA	WGS	Illumina HiSeq	690.0x	SPAdes v. 3.9.0	30		2374729	40.22	3	215414	2335	50	1	115545.11	PRJNA355236	SAMN06140945	GCF_002023905.1	MTIG00000000
CIRMBP-0835			A	L3		Rabbit	Rabbit, Oryctolagus cuniculus	sinus	France	NA	WGS	Illumina HiSeq	390.0x	SPAdes v. 3.9.0	19		2271558	40.22	3	209849	2186	50	2	115545.14	PRJNA355236	SAMN06140946	GCF_002024005.1	MTIF00000000
CIRMBP-0872			F	L3		Rabbit	Rabbit, Oryctolagus cuniculus	sinus	France	NA	WGS	Illumina HiSeq	700.0x	SPAdes v. 3.9.0	13		2214585	40.29	3	352737	2095	48	4	115545.15	PRJNA355236	SAMN06140947	GCF_002024015.1	MTIH00000000
CIRMBP-0873		multocida	F	L3		Rabbit	Rabbit, Oryctolagus cuniculus	lung	France	NA	Complete	PacBio	196.0x	HGAP v. 3	3	2	2480901	40.44	1	2418212	2518	60	9	115545.19	PRJNA355236	SAMN06140952	GCA_002068175.1	CP020347,CP020348,CP020349
CIRMBP-0877			D	L6		Rabbit	Rabbit, Oryctolagus cuniculus	lung	France	NA	WGS	Illumina HiSeq	340.0x	SPAdes v. 3.9.0	28		2349029	40.23	5	190235	2273	51	2	44283.65	PRJNA355236	SAMN06140948	GCF_002023925.1	MTII00000000
CIRMBP-0884		multocida	F	L3		Rabbit	Rabbit, Oryctolagus cuniculus	lung	France	NA	Complete	PacBio	80.0x	HGAP v. 3	2	1	2463037	40.43	1	2137782	2481	55	7	44283.68	PRJNA355236	SAMN06140953	GCA_002059225.1	CP020345,CP020346
CIRMBP-0906			F	L3		Rabbit	Rabbit, Oryctolagus cuniculus	abcess	France	NA	WGS	Illumina HiSeq	815.0x	SPAdes v. 3.9.0	13		2270271	40.22	2	586840	2181	48	1	115545.16	PRJNA355236	SAMN06140949	GCF_002024045.1	MTIJ00000000
CIRMBP-0922			F	L3		Rabbit	Rabbit, Oryctolagus cuniculus	sinus	France	NA	WGS	Illumina HiSeq	640.0x	SPAdes v. 3.9.0	14		2275582	40.24	3	210110	2179	49	4	115545.13	PRJNA355236	SAMN06140950	GCF_002023985.1	MTIK00000000
CIRMBP-0927			F	L3		Rabbit	Rabbit, Oryctolagus cuniculus	lung	France	NA	WGS	Illumina HiSeq	400.0x	SPAdes v. 3.9.0	19		2278436	40.23	3	353268	2188	50	1	115545.18	PRJNA355236	SAMN06140951	GCF_002024085.1	MTIL00000000
Clemson			A	L3		Chicken	Chicken, Gallus gallus		USA	1967	WGS	Illumina MiSeq	10.0x	SPAdes v. November-2016	146		2318895	40.180042	5	173708	2258	46	3	747.1183	PRJNA625744	SAMN14608329	GCA_012928515.1	JABBJK000000000
CQ2			A	L3		Cow	Bos taurus	bovine	China	2013	WGS	Illumina	35.0x	SOAPdenovo v. MAY-2013	7		2328764	40.236942	2	517568	2217	49	13	747.734	PRJNA289953	SAMN03860038	GCA_002891845.1	LIUN00000000
CQ6			A	L3		Cow	Bos taurus	bovine	China	2013	WGS	Illumina	34.81x	SOAPdenovo v. MAY-2013	36		2298416	40.202835	4	185975	2253	44	5	747.733	PRJNA289952	SAMN03860035	GCA_002891825.1	LIUO00000000
CQ7		multocida	A	L3		Cow	Bos taurus	lung	China	2013	Complete	Illumina MiSeq; PacBio Sequel	329.0x	A5-miseq v. v20150522; CANU v. v1.5	1		2243276	40.40506	1	2243276	2067	57	7	747.1051	PRJNA503763	SAMN10373508	GCA_009739575.1	CP033598
cs			A			Pig	Pig	lung	China	2019	WGS	Illumina HiSeq	100.0x	SOAPdenovo v. 2.04	82		2598625	39.927853	10	84081	2661	53	5	747.1868	PRJNA809430	SAMN26179044	GCA_022436465.1	JAKUHF000000000
CUL-TANUVAS		multocida	B	L2		Buffalo	Buffalo	blood	India	2020	Complete	Illumina HiSeq	300.0x	Unicycler v. 0.4.8.0	1		2374719	40.552944	1	2374719	2256	49	1	747.1869	PRJNA809487	SAMN26179620	GCA_022559605.1	CP092967
DC2020			B	L2		Duck	Duck		Bangladesh	2020	WGS	Illumina	10.0x	SPAdes v. February-2022	39		2369073	40.40931	4	163921	2274	52	6	747.1871	PRJNA810265	SAMN26237377	GCA_022575965.1	JAKZLR000000000
DY120818			A	L1		Duck	Duck, Anas platyrhynchos	liver	China	2012	WGS	Illumina HiSeq	430x	Velvet v. 1.2.09	15		2283138	40.11	3	358440	2143	53	5	44283.27	PRJNA303093	SAMN04285687	GCF_001670445.1	LUCZ00000000
EB104		multocida	A	L3		Pig	Pig, Sus scrofa		China	2017	Complete	Oxford Nanopore	292.0x	Canu v. 1.5	1		2449276	40.31416	1	2449276	2372	58	8	747.1017	PRJNA484905	SAMN11963756	GCA_006274235.1	CP040848
EB168		multocida	A	L3		NA	NA		China	2017	Complete	PacBio RSII	400.0x	Celera Assembler v. 2.3	1		2446940	40.314148	1	2446940	2349	58	8	747.892	PRJNA484905	SAMN09781075	GCA_003402915.1	CP031553
F		multocida	F	L3		Cow	Bovine		China	2013	Complete	Illumina	30	SOAPdenovo v. MAY-2013	1		2255510	40.3997	1	2255510	2267	50	7	747.2157	PRJNA289954	SAMN03860045		CP013291
Faisal			B	L2		Buffalo	Buffalo	bone marrow	Pakistan	2011	WGS	Illumina HiSeq	125.0x	Velvet v. 1.2.07	52		2358272	40.33	4	265074	2258	55	4	44283.19	PRJNA244088	SAMN02721577	GCF_001028205.1	JQEB00000000
FCf15		multocida	A	L1		Duck	Duck, Anas platyrhynchos		China	2004	Complete	PacBio RSII	154.0x	HGAP v. 2.0	1		2346198	40.275204	1	2346198	2284	60	7	747.997	PRJNA531070	SAMN11349271	GCA_004792555.1	CP038871
FCf45		multocida	A	L1		Duck	Duck, Anas platyrhynchos		China	2009	Complete	PacBio RSII	245.0x	HGAP v. 2.0	1		2309977	40.403347	1	2309977	2153	59	7	747.999	PRJNA531070	SAMN11349313	GCA_004792595.1	CP038873
FCf71		multocida	A	L1		Duck	Duck, Anas platyrhynchos		China	2013	Complete	PacBio RSII	200.0x	HGAP v. 2.0	1		2319415	40.358925	1	2319415	2169	60	7	747.998	PRJNA531070	SAMN11349311	GCA_004792575.1	CP038872
FCf76		multocida	A	L1		Goose	Goose		China	2015	Complete	PacBio RSII	276.0x	HGAP v. 2.0	1		2243763	40.370083	1	2243763	2067	58	7	747.1	PRJNA531070	SAMN11349649	GCA_004792615.1	CP038874
FCf83		multocida	A	L1		Duck	Duck, Anas platyrhynchos		China	2015	Complete	PacBio RSII	286.0x	HGAP v. 2.0	1		2325022	40.41252	1	2325022	2165	60	7	747.1001	PRJNA531070	SAMN11349653	GCA_004792635.1	CP038875
FDAARGOS_216	X73, ATCC_11039	gallicida	A	L1		Chicken	Chicken, Gallus gallus	liver	USA	1958	Complete	PacBio	25.55x	CA v. 8.2	1		2295161	40.43	1	2295161	2146	57	7	747.453	PRJNA231221	SAMN04875553	GCA_002073295.2	CP020403
FDAARGOS_217	M1404		B	L2		Cattle	Bison		USA	NA	WGS				7		2438426	40.51	1	2039302	2450	57	7	747.457	PRJNA231221	SAMN04875554	GCA_002083265.2	NBTI00000000
FDAARGOS_218	P-1059, ATCC_15742	multocida	A	L3		Turkey	Turkey	liver	USA	NA	Complete	PacBio	16.0372670545488x	HGAP v. 3	2	1	2335483	40.36	1	2331741	2195	56	7	747.452	PRJNA231221	SAMN04875555	GCA_002073255.2	CP020405,CP020404
FDAARGOS_261		septica	A	L1		Human	Human, Homo sapiens	blood	USA	2014	WGS				3		2465133	40.32	1	2419398	2464	59	7	747.454	PRJNA231221	SAMN04875587	GCA_002083205.2	NBTJ00000000
FDAARGOS_384	FDAARGOS_385	septica	A	L3		Human	Human, Homo sapiens	abscess	USA	2015	Complete	PacBio; Illumina	24.04x	Celera v. 8.2	1		2346722	40.45	1	2346722	2214	58	7	747.53	PRJNA231221	SAMN07312428	GCA_002393385.1	CP023516
FDAARGOS_644		septica	A			Human	Human, Homo sapiens		USA	NA	Complete	Pacbio; Illumina	753.44x	canu v. 1.4	1		2250063	40.518864	1	2250063	2071	57	7	747.1019	PRJNA231221	SAMN11056359	GCA_008693845.1	CP044077
GH161213			A	L1		Duck	Duck, Anas platyrhynchos	liver	China	2016	WGS	Illumina HiSeq	100.0x	SPAdes v. 3.11.0	19	1	2296236	40.296177	3	366346	2188	50	3	747.1069	PRJNA504681	SAMN10397482	GCA_009901975.1	SHNK00000000
GS2020-X2		multocida		L3		Marmot	Marmota himalayana	spleen	China	2020	Complete	PacBio Sequel	132.0x	HGAP v. 4.0	1		2438952	40.454056	1	2438952	2349	62	19	747.1877	PRJNA733880	SAMN19461146	GCA_022637295.1	CP076113
GX-Pm			A	L1		Chicken	Chicken		China	2011	WGS	Illumina	736.0x	Velvet v. Dec-2013	8		2292328	40.3	1	2275758	3014	53	6	747.138	PRJNA277615	SAMN03394575	GCA_001542975.1	JZXO00000000
HB01		multocida	A	L3		Cow	Bos taurus	lung	China	2010	Complete	Illumina	674	Velvet v. 1.1.03	1		2416068	40.31	1	2416068	2303	56	17	1339255.4	PRJNA210009	SAMN03604281	GCF_001663095.1	CP006976
HB02			A	L1		Duck	Duck, Anas platyrhynchos	lung	China	2010	WGS	Illumina HiSeq	433.0x	Velvet v. 1.1.03	46		2213604	40.27	7	139314	2081	46	5	115545.5	PRJNA320086	SAMN04918751	GCF_001661585.1	LYOX00000000
HB03		multocida	A	L3		Pig	Pig, Sus scrofa			NA	Complete	Illumina		Velvet v. 1.1.03	1		2307684	40.4	1	2307684	2126	54	19	1147130.4	PRJNA83131	SAMN02641508	GCA_000512395.1	CP003328.1
HN01		multocida	D	L3		Goat	Goat, Capra hircus		China	2017	Complete	PacBio	150.0x	SMRT v. 5.1	1		2349898	40.235447	1	2349898	2422	54	7	44283.75	PRJNA525062	SAMN11040711	GCA_006232125.1	CP037861
HN02		multocida	A	L3		Sheep	Sheep, Ovis aries		China	2018	Complete	PacBio	150.0x	SMRT v. 5.1.0	1		2333292	40.14521	1	2333292	2403	62	7	44283.74	PRJNA525385	SAMN11049962	GCA_006232065.1	CP037865
HN04			B	L2		Pig	Pig, Sus scrofa		China	2017	WGS	Illumina HiSeq	771.0x	SPAdes v. 3.9.0	103		2219289	40.334766	11	63785	2171	43	1	747.119	PRJNA431183	SAMN08386584	GCA_013012825.1	PPVE00000000
HN05			D	L6		Pig	Pig, Sus scrofa		China	2017	WGS	Illumina HiSeq	462.0x	SPAdes v. 3.9.0	51		2323948	40.222115	7	131253	2254	50	2	747.1188	PRJNA431185	SAMN08386585	GCA_013012805.1	PPVF00000000
HN06		multocida	D	L6		Pig	Pig, Sus scrofa			2003	Complete				2	1	2407578	40.2163	1	2402218	2261	56	19	1132496.5	PRJNA80883	SAMN02603325	GCA_000255915.1	CP003313.1,CP003314.1
HN07		multocida	F	L3		Pig	Pig, Sus scrofa	lung		NA	Complete	Illumina	305x	Velvet v. v. 1.1.03	1		2325026	40.34	1	2325026	2170	54	19	1436299.3	PRJNA231703	SAMN06238074	GCF_001956795.1	CP007040
HN141014			A	L1		Duck	Duck, Anas platyrhynchos	liver	China	2014	WGS	Illumina HiSeq	430.0x	Velvet v. 1.2.09	16		2283230	40.1	3	358440	2145	53	5	44283.25	PRJNA303094	SAMN04285688	GCF_001670425.1	LUCX00000000
HNA01			A	L3		Pig	Pig, Sus scrofa		China	2017	WGS	Illumina HiSeq	604.0x	SPAdes v. 3.9.0	29		2275427	40.480225	3	348864	2140	51	7	747.1191	PRJNA431186	SAMN08386586	GCA_013012845.1	PPVG00000000
HNA02			A	L6		Pig	Pig, Sus scrofa		China	2017	WGS	Illumina HiSeq	571.0x	SPAdes v. 3.9.0	18		2337312	40.198483	3	279516	2237	49	7	747.1192	PRJNA431215	SAMN08386587	GCA_013012895.1	PPVH00000000
HNA03			A	L3		Pig	Pig, Sus scrofa		China	2017	WGS	Illumina HiSeq	402.0x	SPAdes v. 3.9.0	66		2309445	40.402565	4	198343	2222	50	6	747.1193	PRJNA431216	SAMN08386588	GCA_013012885.1	PPVI00000000
HNA04			A	L6		Pig	Pig, Sus scrofa		China	2017	WGS	Illumina HiSeq	453.0x	SPAdes v. 3.9.0	32		2369636	40.206512	5	200735	2307	48	8	747.1194	PRJNA431218	SAMN08386589	GCA_013012855.1	PPVJ00000000
HNA05			A	L6		Pig	Pig, Sus scrofa		China	2017	WGS	Illumina HiSeq	407.0x	SPAdes v. 3.9.0	19		2384837	40.18501	3	312068	2301	48	9	747.1196	PRJNA431220	SAMN08386590	GCA_013012905.1	PPVK00000000
HNA06			A	L6		Pig	Pig, Sus scrofa		China	2017	WGS	Illumina HiSeq	445.0x	SPAdes v. 3.9.0	36		2426467	40.17891	4	235919	2373	50	7	747.1197	PRJNA431221	SAMN08386591	GCA_013012965.1	PPVL00000000
HNA07			A	L6		Pig	Pig, Sus scrofa		China	2017	WGS	Illumina HiSeq	433.0x	SPAdes v. 3.9.0	19		2353465	40.19431	3	279507	2249	48	8	747.1195	PRJNA431225	SAMN08386592	GCA_013012945.1	PPVM00000000
HNA08			A	L3		Pig	Pig, Sus scrofa		China	2017	WGS	Illumina HiSeq	481.0x	SPAdes v. 3.9.0	29		2356444	40.224888	4	215819	2274	50	5	747.12	PRJNA431226	SAMN08386593	GCA_013013025.1	PPVN00000000
HNA09			A	L3		Pig	Pig, Sus scrofa		China	2017	WGS	Illumina HiSeq	639.0x	SPAdes v. 3.9.0	26		2328783	40.262962	4	198277	2235	50	6	747.1198	PRJNA431227	SAMN08386594	GCA_013012975.1	PPVO00000000
HNA10			A	L6		Pig	Pig, Sus scrofa		China	2017	WGS	Illumina HiSeq	335.0x	SPAdes v. 3.9.0	23		2424015	40.084778	3	312068	2349	51	9	747.1199	PRJNA431228	SAMN08386595	GCA_013012985.1	PPVP00000000
HNA11			A	L6		Pig	Pig, Sus scrofa		China	2017	WGS	Illumina HiSeq	359.0x	SPAdes v. 3.9.0	30		2398900	40.170662	5	173646	2324	48	8	747.1201	PRJNA431230	SAMN08386596	GCA_013013045.1	PPVQ00000000
HNA12			A	L6		Pig	Pig, Sus scrofa		China	2017	WGS	Illumina HiSeq	476.0x	SPAdes v. 3.9.0	20		2354677	40.190865	3	279499	2257	49	8	747.1202	PRJNA431231	SAMN08386597	GCA_013013065.1	PPVR00000000
HNA13			A	L3		Pig	Pig, Sus scrofa		China	2017	WGS	Illumina HiSeq	492.0x	SPAdes v. 3.9.0	31		2324144	40.308434	4	205726	2230	49	5	747.1206	PRJNA431232	SAMN08386598	GCA_013013085.1	PPVS00000000
HNA14			A	L3		Pig	Pig, Sus scrofa		China	2017	WGS	Illumina HiSeq	366.0x	SPAdes v. 3.9.0	30		2354730	40.28432	4	175000	2271	50	5	747.1215	PRJNA431233	SAMN08386599	GCA_013013075.1	PPVT00000000
HNA15			A	L3		Pig	Pig, Sus scrofa		China	2017	WGS	Illumina HiSeq	675.0x	SPAdes v. 3.9.0	29		2353938	40.280247	4	175000	2272	50	5	747.1208	PRJNA431234	SAMN08386600	GCA_013013125.1	PPVU00000000
HNA16			A	L6		Pig	Pig, Sus scrofa		China	2017	WGS	Illumina HiSeq	365.0x	SPAdes v. 3.9.0	18		2347398	40.16788	3	279510	2246	49	7	747.1189	PRJNA431235	SAMN08386601	GCA_013012025.1	PPVV00000000
HNA17			A	L3		Pig	Pig, Sus scrofa		China	2017	WGS	Illumina HiSeq	336.0x	SPAdes v. 3.9.0	30		2366559	40.244507	4	217294	2292	50	5	747.1207	PRJNA431236	SAMN08386602	GCA_013013135.1	PPVW00000000
HNA18			A	L3		Pig	Pig, Sus scrofa		China	2017	WGS	Illumina HiSeq	344.0x	SPAdes v. 3.9.0	29		2367704	40.205788	4	213748	2284	48	6	747.1203	PRJNA431237	SAMN08386603	GCA_013013175.1	PPVX00000000
HNA19			A	L3		Pig	Pig, Sus scrofa		China	2017	WGS	Illumina HiSeq	345.0x	SPAdes v. 3.9.0	32		2368615	40.21519	4	213748	2287	48	7	747.1204	PRJNA431238	SAMN08386604	GCA_013013165.1	PPVY00000000
HNA20			A	L3		Pig	Pig, Sus scrofa		China	2017	WGS	Illumina HiSeq	338.0x	SPAdes v. 3.9.0	29		2367017	40.206303	4	213748	2284	48	7	747.1205	PRJNA431240	SAMN08386605	GCA_013013205.1	PPVZ00000000
HNA21			A	L6		Pig	Pig, Sus scrofa		China	2017	WGS	Illumina HiSeq	382.0x	SPAdes v. 3.9.0	44		2424579	40.137897	4	235987	2376	52	8	747.121	PRJNA431241	SAMN08386606	GCA_013013225.1	PPWA00000000
HNA22			A	L6		Pig	Pig, Sus scrofa		China	2017	WGS	Illumina HiSeq	321.0x	SPAdes v. 3.9.0	43		2422907	40.13666	4	235966	2375	52	8	747.1211	PRJNA431245	SAMN08386607	GCA_013013215.1	PPWB00000000
HND01			D	L6		Pig	Pig, Sus scrofa		China	2017	WGS	Illumina HiSeq	331.0x	SPAdes v. 3.9.0	51		2397230	40.136364	4	245603	2352	54	6	747.1209	PRJNA431250	SAMN08386608	GCA_013013235.1	PPWC00000000
HND02			D	L6		Pig	Pig, Sus scrofa		China	2017	WGS	Illumina HiSeq	369.0x	SPAdes v. 3.9.0	41		2340253	40.297268	4	188071	2285	51	5	747.1214	PRJNA431251	SAMN08386609	GCA_013013245.1	PPWD00000000
HND03			D	L6		Pig	Pig, Sus scrofa		China	2017	WGS	Illumina HiSeq	328.0x	SPAdes v. 3.9.0	35		2383393	40.04325	4	220758	2318	54	5	747.1217	PRJNA431253	SAMN08386610	GCA_013013355.1	PPWE00000000
HND04			D	L6		Pig	Pig, Sus scrofa		China	2017	WGS	Illumina HiSeq	423.0x	SPAdes v. 3.9.0	31		2370279	40.18645	4	255480	2308	50	6	747.1212	PRJNA431254	SAMN08386611	GCA_013013315.1	PPWF00000000
HND05			D	L6		Pig	Pig, Sus scrofa		China	2017	WGS	Illumina HiSeq	380.0x	SPAdes v. 3.9.0	23		2292850	40.248993	5	186321	2218	51	6	747.1218	PRJNA431255	SAMN08386612	GCA_013013365.1	PPWG00000000
HND06			D	L6		Pig	Pig, Sus scrofa		China	2017	WGS	Illumina HiSeq	337.0x	SPAdes v. 3.9.0	48		2321846	40.168125	6	160985	2259	54	6	747.1216	PRJNA431256	SAMN08386613	GCA_013013345.1	PPWH00000000
HND07			D	L6		Pig	Pig, Sus scrofa		China	2017	WGS	Illumina HiSeq	400.0x	SPAdes v. 3.9.0	34		2349320	40.178646	4	245665	2270	53	7	747.1213	PRJNA431257	SAMN08386614	GCA_013013305.1	PPWI00000000
HND08			D	L6		Pig	Pig, Sus scrofa		China	2017	WGS	Illumina HiSeq	379.0x	SPAdes v. 3.9.0	35		2297393	40.234127	4	247185	2210	51	6	747.1222	PRJNA431258	SAMN08386615	GCA_013013435.1	PPWJ00000000
HND09			D	L6		Pig	Pig, Sus scrofa		China	2017	WGS	Illumina HiSeq	381.0x	SPAdes v. 3.9.0	28		2391838	40.669895	4	233263	2274	52	6	747.1219	PRJNA431259	SAMN08386616	GCA_013013405.1	PPWK00000000
HND10			D	L6		Pig	Pig, Sus scrofa		China	2017	WGS	Illumina HiSeq	455.0x	SPAdes v. 3.9.0	48		2389954	40.15596	4	245666	2330	54	6	747.1223	PRJNA431260	SAMN08386617	GCA_013013455.1	PPWL00000000
HND11			D	L6		Pig	Pig, Sus scrofa		China	2017	WGS	Illumina HiSeq	398.0x	SPAdes v. 3.9.0	24		2397242	40.605495	2	631491	2278	52	7	747.1221	PRJNA431264	SAMN08386618	GCA_013013475.1	PPWN00000000
HND12			D	L6		Pig	Pig, Sus scrofa		China	2017	WGS	Illumina HiSeq	398.0x	SPAdes v. 3.9.0	20		2223058	40.33804	3	198220	2101	50	7	747.122	PRJNA431266	SAMN08386619	GCA_013013425.1	PPWM00000000
HND13			D	L6		Pig	Pig, Sus scrofa		China	2017	WGS	Illumina HiSeq	344.0x	SPAdes v. 3.9.0	20		2221531	40.33763	3	196998	2093	50	7	747.1224	PRJNA431268	SAMN08386620	GCA_013013505.1	PPWO00000000
HND14			D	L6		Pig	Pig, Sus scrofa		China	2017	WGS	Illumina HiSeq	429.0x	SPAdes v. 3.9.0	30		2397294	40.66489	4	233263	2288	51	6	747.1226	PRJNA431269	SAMN08386621	GCA_013013545.1	PPWP00000000
HND15			D	L6		Pig	Pig, Sus scrofa		China	2017	WGS	Illumina HiSeq	489.0x	SPAdes v. 3.9.0	32		2312138	40.26269	4	246254	2232	50	6	747.123	PRJNA431270	SAMN08386622	GCA_013013525.1	PPWQ00000000
HND16			D	L6		Pig	Pig, Sus scrofa		China	2017	WGS	Illumina HiSeq	326.0x	SPAdes v. 3.9.0	39		2350376	40.25237	4	229304	2307	52	7	747.1227	PRJNA431271	SAMN08386623	GCA_013013535.1	PPWR00000000
HND17			D	L6		Pig	Pig, Sus scrofa		China	2017	WGS	Illumina HiSeq	408.0x	SPAdes v. 3.9.0	36		2295946	40.250904	3	255481	2209	53	6	747.1225	PRJNA431272	SAMN08386624	GCA_013013565.1	PPWS00000000
HND18			D	L6		Pig	Pig, Sus scrofa		China	2017	WGS	Illumina HiSeq	285.0x	SPAdes v. 3.9.0	33		2466065	40.669285	4	233401	2386	51	6	747.1229	PRJNA431273	SAMN08386625	GCA_013013585.1	PPWT00000000
HND19			D	L6		Pig	Pig, Sus scrofa		China	2017	WGS	Illumina HiSeq	419.0x	SPAdes v. 3.9.0	22		2271103	40.230186	4	235396	2165	51	6	747.1228	PRJNA431274	SAMN08386626	GCA_013013625.1	PPWU00000000
HND20			D	L6		Pig	Pig, Sus scrofa		China	2017	WGS	Illumina HiSeq	316.0x	SPAdes v. 3.9.0	41		2495342	40.641003	5	199083	2437	52	7	747.1231	PRJNA431275	SAMN08386627	GCA_013013645.1	PPWV00000000
HND21			D	L6		Pig	Pig, Sus scrofa		China	2017	WGS	Illumina HiSeq	402.0x	SPAdes v. 3.9.0	34		2370696	40.165337	5	197592	2289	46	7	747.1233	PRJNA431276	SAMN08386628	GCA_013013675.1	PPWW00000000
HNF01			F	L3		Pig	Pig, Sus scrofa		China	2017	WGS	Illumina HiSeq	340.0x	SPAdes v. 3.9.0	19		2274472	40.276115	2	529364	2165	50	7	747.1234	PRJNA431277	SAMN08386629	GCA_013013685.1	PPWX00000000
HNF02			F	L3		Pig	Pig, Sus scrofa		China	2017	WGS	Illumina HiSeq	363.0x	SPAdes v. 3.9.0	19		2274718	40.27576	2	529364	2166	50	7	747.1232	PRJNA431278	SAMN08386630	GCA_013013655.1	PPWY00000000
HS_Canada1		multocida	B	L2		Cow	Bos taurus		Canada	2018	Complete	Oxford Nanopore; Illumina MiSeq	395.0x	CANU v. 1.8; Unicycler v. 0.4.7	2	1	2269094	40.384575	1	2265748	2094	57	7	747.1078	PRJNA601446	SAMN13867109	GCA_010443215.1	CP048402,CP048403
HS_SKN01			B	L2		Buffalo	Buffalo	lung	India	2016	WGS	IonTorrent	100.0x	SPAdes v. 5.0.0.0	48		2446354	40.66	4	207675	2402	45	7	747.325	PRJNA339731	SAMN05603852	GCF_001857595.1	MDXJ00000000
HuN001		multocida	A	L1		Human	Homo sapiens		China	2021	Complete	Oxford Nanopore MinION	12.0x	Canu v. v1.5	1		2287216	40.325443	1	2287216	2133	58	13	747.1426	PRJNA722379	SAMN18753491	GCA_018139065.1	CP073238
IMT47951		multocida	A	L3		Cow	Bos taurus	lung	Germany	2019	Complete	Illumina MiSeq; Oxford Nanopore MinION	100x	Unicycler v. v0.4.7	1		2331229	40.40178	1	2331229	2180	58	13	747.1859	PRJNA774931	SAMN22599412	GCA_020971725.1	CP087380
Islm			B	L2		Buffalo	Buffalo	bone marrow	Pakistan	2011	WGS	Illumina HiSeq	125.0x	SPAdes v. 3.1	32		2349312	40.33	3	289467	2248	53	2	44283.14	PRJNA244093	SAMN02721586	GCF_001027735.1	JQAB00000000
J1APM			A	L3		Cow	Bos taurus	nasopharyngeal	USA	2014	WGS	Illumina HiSeq	21.62x	SPAdes v. 3.5.0	41		2283087	40.19	5	156853	2187	46	6	747.366	PRJNA306895	SAMN04366592	GCF_001931455.1	LQGS00000000
Karachi			B	L2		Buffalo	Buffalo	bone marrow	Pakistan	2011	WGS	Illumina HiSeq	125.0x	SPAdes v. 3.1	71		2368837	40.31	3	289467	2288	53	2	44283.21	PRJNA244054	SAMN02721467	GCF_001028245.1	JPHI00000000
KVNON-213		septica	F	L1		Cat	Cat, Felis catus	nasal cavity	South Korea	2018	Complete	PacBio	200.0x	Canu ver. 1.7 v. Feb-2019	2	1	2473705	40.174515	1	2413993	2379	58	19	747.1079	PRJNA609782	SAMN14260239	GCA_011149495.1	CP049756,CP049757
KZ-10			B	L2		Cow	Bos taurus	liver	Kazakhstan	2013	WGS	Illumina MiSeq	30.0x	Geneious Prime v. 2019	30		2300365	40.254917	3	382962	2198	52	2	747.1095	PRJNA556768	SAMN12368460	GCA_012126375.1	JAAILE000000000
MOR19			A	L3		Sheep	sheep		Morocco	2019	WGS	Illumina	400.0x	CLC genomics v. 12	42		2315687	40.16752	5	88739	2239	43	NA	747.1427	PRJNA678674	SAMN16809855	GCA_018162435.1	JADPRV000000000
MSP58			F	L3		Cat	Cat, Felis catus		USA	2019	WGS	Illumina MiSeq	300.0x	SPAdes v. 3.0	34		2301893	40.23267	5	193816	2191	53	4	747.996	PRJNA524924	SAMN11038786	GCA_004336735.1	SJXC00000000
NCTC10204	ATCC_43137	gallicida	A	L1		Cow	Bos taurus		United Kingdom	NA	Complete				1		2325350	40.347218	NA	2325350	2201	57	19	123812.3	PRJEB6403	SAMEA3696435	GCA_900636625.1	LR134298
NCTC10322	ATCC_43137	multocida	A	L3		Pig	Pig, Sus scrofa			1900	Complete				1		2270953	40.36	1	2270953	2106	57	19	747.51	PRJEB6403	SAMEA4521464	GCA_900187275.1	LT906458
NCTC10323		multocida	B	L2		Cow	Bos taurus		Myanmar	NA	Complete				1		2330363	40.482235	NA	2330363	2191	58	19	747.974	PRJEB6403	SAMEA104338374	GCA_900638665.1	LR134532
NCTC10382		multocida	A	L1		Human	Human, Homo sapiens			1964	Complete				1		2314214	40.31805	1	2314214	2189	58	19	747.813	PRJEB6403	SAMEA2822166	GCA_900478175.1	LS483473
NCTC10722		gallicida	A	L1		NA		not available: to be reported later		NA	WGS				2		2328316	40.42256	1	2296583	2968	57	19	747.897	PRJEB6403	SAMEA3222063	GCA_900454785.1	UGST00000000
NCTC11619		septica		L9		Human	Human (Female)	wound	Germany	NA	Complete				1		2317054	40.451584	NA	2317054	2170	58	19	115545.24	PRJEB6403	SAMEA104167231	GCA_900638315.1	LR134514
NCTC11620		septica		L7		Human		not available: to be reported later		NA	WGS				8		2298872	40.470196	2	751379	2147	61	21	115545.22	PRJEB6403	SAMEA104338360	GCA_900454565.1	UGSW00000000
NCTC11995		septica	A	L3		Human			France	NA	WGS				2		2276133	40.485905	1	2273079	2087	57	19	115545.23	PRJEB6403	SAMEA4384340	GCA_900454845.1	UGSV00000000
NCTC8489			A	L1		NA		not available: to be reported later		NA	WGS				2		2331553	40.38261	1	2315579	2199	60	19	747.896	PRJEB6403	SAMEA2822165	GCA_900454645.1	UGSU00000000
NIVEDI_PMS-1			A			Sheep	Sheep, Ovis aries	sheep	India	2015	WGS	IonTorrent	108.0x	MIRA v. 3.9.18	67		2543931	40.227146	9	88258	3132	55	6	747.987	PRJNA339918	SAMN05717776	GCA_001723955.1	MEDF00000000
NIVEDIPm17			D	L6		Pig	Swine	swine nasal swab	India	2019	WGS	Illumina NextSeq	400.0x	SPAdes v. 3.15.3	43		2358399	40.17357	5	160959	2291	47	5	44283.132	PRJNA804361	SAMN25729622	GCA_026108315.1	JAKNTU000000000
NIVEDIPm32			B	L2		Buffalo	Buffalo	tissue	India	2019	WGS	Illumina NextSeq	50.0x	SPAdes v. 3.14.1	36		2298215	40.380993	3	272913	2186	44	6	44283.128	PRJNA693994	SAMN17491237	GCA_022869035.1	JAETWC000000000
NIVEDIPm34			B	L2		Buffalo	Buffalo	tissue	India	2019	WGS	Illumina NextSeq	50.0x	SPAdes v. 3.14.1	36		2298233	40.381065	3	272852	2184	44	6	44283.129	PRJNA694001	SAMN17492397	GCA_022869065.1	JAETWD000000000
NIVEDIPm35			B	L2		Buffalo	Buffalo	Tissue	India	2019	WGS	Illumina NextSeq	50.0x	SPAdes v. 3.14.1	38		2300096	40.391792	3	272688	2188	44	7	44283.13	PRJNA694005	SAMN17492476	GCA_022869075.1	JAETWE000000000
NIVEDIPm36			A	L6		Pig	Swine	lung	India	2019	WGS	Illumina NextSeq	40.0x	SPAdes v. 3.15.3	20		2302439	40.1724	3	358638	2189	45	4	44283.131	PRJNA804365	SAMN25731118	GCA_026108305.1	JAKNTV000000000
OH1905		multocida	A	L4		Dog	Dog, Canis lupus familiaris	the dog oral cavity		NA	Complete	PacBio	50x	HGAp v. 0.2 of 2012/11/06; Celera v.	1		2271688	40.45	1	2271688	2126	60	10	1304890.3	PRJNA192965	SAMN03492042	GCF_000973565.1	CP004392
P1062			A	L3		Cow	Bos taurus	lungs from a calf with respiratory disease	USA	1962	WGS	454; PacBio	30.0x	Newbler v. 2.8; PBJelly v. 12.9.14	6		2531176	40.3	1	1306698	2413	54	20	1331042.4	PRJNA201507	SAMN02470583	GCA_000413135.1	ASZP00000000
P1234			E	L2		Cow	Cattle			NA	WGS	Illumina MiniSeq	72x	SPAdes v. 3.10.1	31		2235911	40.26493	5	121978	2086	48	2	747.1917	PRJNA822059	SAMN27163553	GCA_023555945.1	JAMJVF000000000
P1573			A	L6		Human	Homo sapiens			NA	WGS	Illumina MiniSeq	70x	SPAdes v. 3.10.1	55		2364898	40.182747	5	168571	2303	52	5	747.1925	PRJNA822059	SAMN27163537	GCA_023556135.1	JAMJVP000000000
P1581		septica		L7			Avian		USA	2022	Complete	Illumina; Oxford Nanopore	100.0x	Unicycler v. 2022	2	1	2255532	40.4697	1	2253720	2109	57	13	747.1946	PRJNA839711	SAMN28552999	GCA_023573105.1	CP097614,CP097615
P1591		septica		L7		Human	Homo sapiens			NA	WGS	Illumina MiniSeq	61x	SPAdes v. 3.10.1	18		2254097	40.373062	3	335643	2138	51	4	747.1907	PRJNA822059	SAMN27163564	GCA_023555755.1	JAMJUW000000000
P1702	FDAARGOS_220, ATCC_1702	multocida	A	L2			Avian		USA	2022	Complete	Illumina; Oxford Nanopore	100.0x	Unicycler v. 2022	2	1	2340216	40.443405	1	2337700	2280	56	13	747.1942	PRJNA839711	SAMN28553018	GCA_023573005.1	CP097616,CP097617
P1933			A	L3		Cow	Bovine			1970	WGS	Illumina MiniSeq	69x	SPAdes v. 3.10.1	66		2478247	40.252323	6	117069	2495	48	5	747.1932	PRJNA822059	SAMN27163531	GCA_023556285.1	JAMJVV000000000
P1971			A	L3		Cow	Bovine			1971	WGS	Illumina MiniSeq	99x	SPAdes v. 3.10.1	59		2506027	40.203278	5	172443	2490	48	6	747.193	PRJNA822059	SAMN27163534	GCA_023556225.1	JAMJVS000000000
P1997				L4			Hering gull			NA	WGS	Illumina MiniSeq	60x	SPAdes v. 3.10.1	44		2259657	40.413036	5	175549	2153	51	5	747.1909	PRJNA822059	SAMN27163562	GCA_023555795.1	JAMJUY000000000
P2093			A	L6		Rabbit	Rabbit	nasopharyngeal		1971	WGS	Illumina MiniSeq	49x	SPAdes v. 3.10.1	21		2349938	40.167953	3	272403	2279	49	4	747.1922	PRJNA822059	SAMN27163543	GCA_023556075.1	JAMJVM000000000
P2095	ATCC_2095	multocida	A	L5		Turkey	Turkey	lung	USA	2022	Complete	Illumina; Oxford Nanopore	100.0x	Unicycler v. 2022	2	1	2342144	40.32993	1	2338462	2233	60	13	747.1945	PRJNA839711	SAMN28553020	GCA_023573065.1	CP097618,CP097619
P2100	ATCC_2100		A	L6		Turkey	Turkey	lung	USA	2022	WGS	Illumina; Oxford Nanopore	100.0x	Unicycler v. 2022	2		2424397	40.237057	1	2421956	2329	57	13	747.1971	PRJNA839711	SAMN28553055	GCA_024055495.1	JAMXOU000000000
P2117			A	L6		Rabbit	Rabbit	pericardium		1971	WGS	Illumina MiniSeq	29x	SPAdes v. 3.10.1	21		2378234	40.178215	3	268872	2322	49	4	747.1929	PRJNA822059	SAMN27163536	GCA_023556195.1	JAMJVQ000000000
P2192		multocida		L4			Avian		USA	2022	Complete	Illumina; Oxford Nanopore	100.0x	Unicycler v. 2022	2	1	2271546	40.425552	1	2268200	2122	57	13	747.1944	PRJNA839711	SAMN28553023	GCA_023573045.1	CP097620,CP097621
P2237			D	L6			Avian		USA	2022	WGS	Illumina; Oxford Nanopore	100.0x	Unicycler v. 2022	3		2383294	40.20226	1	2379376	2268	55	13	747.1972	PRJNA839711	SAMN28553350	GCA_024055505.1	JAMXOV000000000
P2441			A	L3		Rabbit	Rabbit	lung		1973	WGS	Illumina MiniSeq	79x	SPAdes v. 3.10.1	78		2492680	40.257954	7	104747	2508	53	5	747.1933	PRJNA822059	SAMN27163530	GCA_023556355.1	JAMJVW000000000
P2687			A	L6		Cow	Bovine	lung		1974	WGS	Illumina MiniSeq	114x	SPAdes v. 3.10.1	21		2310094	40.186157	3	287923	2193	49	5	747.1924	PRJNA822059	SAMN27163540	GCA_023556105.1	JAMJVO000000000
P2723		multocida	A	L8			Avian		USA	2022	Complete	Illumina; Oxford Nanopore	100.0x	Unicycler v. 2022	2	1	2299898	40.37066	1	2297391	2220	57	19	747.1947	PRJNA839711	SAMN28553054	GCA_023573125.1	CP097622,CP097623
P3016			A	L6		Rabbit	Rabbit			1975	WGS	Illumina MiniSeq	54x	SPAdes v. 3.10.1	26		2409892	40.135506	4	225884	2362	46	3	747.1927	PRJNA822059	SAMN27163535	GCA_023556175.1	JAMJVR000000000
P5041881		multocida	D	L6		Pig	Pig	lung	United Kingdom	2020	Complete	Oxford Nanopore + Illumina	280x	Flye v. v2.9+galaxy0	1		2327355	40.312416	1	2327355	2222	59	13	747.2158	PRJNA896625	SAMN31560871		CP110620
P504190		multocida	D	L6		Pig	Pig	lung	United Kingdom	2020	Complete	Oxford Nanopore + Illumina	154x	Flye v. v2.9+galaxy0	1		2327408	40.31201	1	2327408	2204	59	13	747.2159	PRJNA896625	SAMN31560870		CP110621
P52			B	L2		Buffalo	Buffalo		India	NA	WGS	Illumina MiSeq	1142.0x	CLC NGS Cell v. 6	61		2356683	40.467472	7	106359	2292	41	2	747.1032	PRJNA557559	SAMN12405830	GCA_009663815.1	VOGM00000000
P903			D	L6		Pig	Pig			NA	WGS	Illumina MiniSeq	114x	SPAdes v. 3.10.1	45		2310510	40.175762	4	300370	2241	52	5	747.1935	PRJNA822059	SAMN27163551	GCA_023556435.1	JAMJVG000000000
Past1		septica	A			Human		blood culture	Australia	2009	WGS	Illumina MiSeq		Unicycler v0.4.8	30		2290030	40.4	6	150782	2159	NA	NA	NA	PRJNA1019462	SAMN36698638�	GCA_035521255.1	JAVSKG000000000
Past10		septica	A			Human		cat bite wound	Australia	2017	WGS	Illumina MiSeq		Unicycler v0.4.8	48		2442576	40.25	9	90591	2374	NA	NA	NA	PRJNA1019462	SAMN36698645�	GCA_035521175.1	JAVSKC000000000
Past11		septica	A			Human		toe swab	Australia	2017	WGS	Illumina MiSeq		Unicycler v0.4.8	41		2287048	40.44	8	101177	2174	NA	NA	NA	PRJNA1019462	SAMN36698646�	GCA_035521155.1	JAVSKB000000000
Past13		septica	A	L3		Human		blood culture	Australia	2017	WGS	Illumina MiSeq		Unicycler v0.4.8	27		2284711	40.37	5	155275	2173	NA	NA	NA	PRJNA1019462	SAMN36698647�	GCA_035521115.1	JAVSKA000000000
Past15		gallicida	A	L1		Human		bronch washings	Australia	2017	WGS	Oxford Nanopore MinION and Illumina MiSeq	119x	Flye v2.9.1-b1780	3		2473596	40.3	1	2279351	2414	NA	NA	NA	PRJNA1019462	SAMN36698648	GCA_036349155.1	JAZDXE000000000
Past18		septica	A	L1		Human		cat bite wound	Australia	2017	WGS	Illumina MiSeq		Unicycler v0.4.8	28		2272683	40.36	6	161774	2157	NA	NA	NA	PRJNA1019462	SAMN36698649�	GCA_035521095.1	JAVSJZ000000000
Past19		septica	A	L1		Human		cat bite wound	Australia	2017	WGS	Illumina MiSeq		Unicycler v0.4.8	32		2162151	40.4	7	113211	2047	NA	NA	NA	PRJNA1019462	SAMN36698650�	GCA_035521075.1	JAVSJY000000000
Past22		septica	F			Human		cat bite wound	Australia	2017	WGS	Illumina MiSeq		Unicycler v0.4.8	63		2264618	40.48	7	101116	2149	NA	NA	NA	PRJNA1019462	SAMN36698651�	GCA_035521035.1	JAVSJX000000000
Past23		septica	A	L1		Human		peritoneal dialysis	Australia	2018	WGS	Illumina MiSeq		Unicycler v0.4.8	62		2308982	40.43	12	70506	2186	NA	NA	NA	PRJNA1019462	SAMN36698652�	GCA_035521055.1	JAVSJW000000000
Past26		septica	A			Human		skin wound	Australia	2018	WGS	Illumina MiSeq		Unicycler v0.4.8	54		2180995	40.61	10	82630	2053	NA	NA	NA	PRJNA1019462	SAMN36698653�	GCA_035521015.1	JAVSJV000000000
Past28		septica	A	L3		Human		cat bite wound	Australia	2019	WGS	Illumina MiSeq		Unicycler v0.4.8	34		2248839	40.51	7	139426	2131	NA	NA	NA	PRJNA1019462	SAMN36698654�	GCA_035520995.1	JAVSJU000000000
Past29		multocida	A	L9		Human		blood culture	Australia	2019	Complete	Oxford Nanopore MinION and Illumina MiSeq	149x	Flye v2.9.1-b1780	2	1	2274526	40.43	1	2272271	2135	NA	NA	NA	PRJNA1019462	SAMN36698655	GCA_035223645.1	CP133636, CP133637
Past3		multocida	F	L3		Human		blood culture	Australia	NA	Complete	Oxford Nanopore MinION and Illumina MiSeq	74x	Flye v2.9.1-b1780	2	1	2308299	40.42	1	2305893	2187	NA	NA	NA	PRJNA1019462	SAMN36698639	GCA_035226565.1	CP133642, CP133643
Past30		septica	A			Human		cat bite wound	Australia	2019	WGS	Illumina MiSeq		Unicycler v0.4.8	24		2227555	40.42	5	173135	2079	NA	NA	NA	PRJNA1019462	SAMN36698656�	GCA_035520975.1	JAVSJT000000000
Past31		septica	A			Human		skin wound	Australia	2019	WGS	Illumina MiSeq		Unicycler v0.4.8	49		2254775	40.58	9	92486	2141	NA	NA	NA	PRJNA1019462	SAMN36698657�	GCA_035520955.1	JAVSJS000000000
Past33		multocida		L2		Human		skin wound	Australia	2019	Complete	Oxford Nanopore MinION and Illumina MiSeq	57x	Flye v2.9.1-b1780	2	1	2312722	40.42	1	2309199	2196	NA	NA	NA	PRJNA1019462	SAMN36698658	GCA_035222775.1	CP133634, CP133635
Past34		septica	A			Human		skin wound	Australia	2019	WGS	Illumina MiSeq		Unicycler v0.4.8	53		2360301	40.58	8	85958	2264	NA	NA	NA	PRJNA1019462	SAMN36698659�	GCA_035520895.1	JAVSJR000000000
Past4		septica	A	L1		Human		blood culture	Australia	NA	WGS	Illumina MiSeq		Unicycler v0.4.8	43		2222762	40.52	9	91867	2079	NA	NA	NA	PRJNA1019462	SAMN36698640�	GCA_035521215.1	JAVSKF000000000
Past5		septica	A	L3		Human		blood culture	Australia	NA	WGS	Illumina MiSeq		Unicycler v0.4.8	22		2209709	40.42	5	133647	2088	NA	NA	NA	PRJNA1019462	SAMN36698641�	GCA_035521195.1	JAVSKE000000000
Past6		septica		L3		Human		peritoneal dialysis	Australia	NA	Complete	Oxford Nanopore MinION and Illumina MiSeq	72x	Flye v2.9.1-b1780	2	1	2222806	40.58	1	2217586	2092	NA	NA	NA	PRJNA1019462	SAMN36698642	GCA_035225465.1	CP133639, CP133640, CP133641
Past7		septica	A	L3		Human		peritoneal dialysis	Australia	NA	WGS	Illumina MiSeq		Unicycler v0.4.8	22		2312025	40.38	4	151557	2217	NA	NA	NA	PRJNA1019462	SAMN36698643�	GCA_035521135.1	JAVSKD000000000
Past9		septica	A	L1		Human		peritoneal dialysis	Australia	NA	Complete	Oxford Nanopore MinION and Illumina MiSeq	158x	Flye v2.9.1-b1780	1		2419174	40.55	1	2419174	2343	NA	NA	NA	PRJNA1019462	SAMN36698644	GCA_035224565.1	CP133638
Pesh			B	L2		Buffalo	Buffalo	bone marrow	Pakistan	2011	WGS	Illumina HiSeq	125.0x	SPAdes v. 3.1	32		2350200	40.33	3	289467	2251	53	2	44283.16	PRJNA244094	SAMN02721587	GCF_001027805.1	JQAC00000000
PF1		multocida	F	L3		Rabbit	Rabbit		China	2020	Complete	Oxford Nanopore	838.0x	Unicycler v. V0.5.0	2	1	2495990	40.32408	1	2442044	2458	56	13	747.2167	PRJNA901882	SAMN31736550		CP112898,CP112899
PF10		multocida	F	L3		Rabbit	Rabbit		China	2021	Complete	Oxford Nanopore	721.0x	Unicycler v. V0.5.0	1		2496048	40.323624	1	2496048	2470	56	13	747.2164	PRJNA902294	SAMN31751361		CP111146
PF11		multocida	F	L3		Rabbit	Rabbit		China	2022	Complete	Oxford Nanopore	207.0x	Unicycler v. V0.5.0	1		2461682	40.338234	1	2461682	2430	58	13	747.2165	PRJNA902296	SAMN31751474		CP111147
PF12		multocida	F	L3		Rabbit	Rabbit		China	2021	Complete	Oxford Nanopore	695.0x	Unicycler v. V0.5.0	1		2496027	40.323483	1	2496027	2483	56	13	747.2166	PRJNA902569	SAMN31765270		CP112891
PF13		multocida	F	L3		Rabbit	Rabbit		China	2021	Complete	Oxford Nanopore	737.0x	Unicycler v. V0.5.0	2	1	2463826	40.302807	1	2203206	2419	58	13	747.2176	PRJNA902641	SAMN31765281		CP113522,CP113523
PF14		multocida	F	L3		Rabbit	Rabbit		China	2021	Complete	Oxford Nanopore	580.0x	Unicycler v. V0.5.0	1		2496037	40.32384	1	2496037	2475	56	13	747.2169	PRJNA902643	SAMN31765282		CP112892
PF15		multocida	F	L3		Rabbit	Rabbit		China	2022	Complete	Oxford Nanopore	554.0x	Unicycler v. V0.5.0	1		2463975	40.302883	1	2463975	2409	58	13	747.2172	PRJNA902647	SAMN31765285		CP112893
PF16		multocida	F	L3		Rabbit	Rabbit		China	2021	Complete	Oxford Nanopore	409.0x	Unicycler v. V0.5.0	1		2496019	40.32413	1	2496019	2476	56	13	747.217	PRJNA902650	SAMN31765310		CP112894
PF17		multocida	F	L3		Rabbit	Rabbit		China	2021	Complete	Oxford Nanopore	269.0x	Unicycler v. V0.5.0	1		2461646	40.33809	1	2461646	2432	58	13	747.2173	PRJNA902653	SAMN31765396		CP112895
PF18		multocida	F	L3		Rabbit	Rabbit		China	2021	Complete	Oxford Nanopore	572.0x	Unicycler v. V0.5.0	1		2496019	40.323772	1	2496019	2480	56	13	747.2168	PRJNA902660	SAMN31765425		CP112896
PF19		multocida	F	L3		Rabbit	Rabbit		China	2021	Complete	Oxford Nanopore	400.0x	Unicycler v. V0.5.0	1		2461989	40.33759	1	2461989	2416	58	13	747.2171	PRJNA902664	SAMN31765475		CP112897
PF5		multocida	F	L3		Rabbit	Rabbit		China	2021	Complete	Oxford Nanopore	315.0x	Unicycler v. V0.5.0	1		2461710	40.340454	1	2461710	2403	59	13	747.216	PRJNA902265	SAMN31749861		CP111142
PF6		multocida	F	L3		Rabbit	Rabbit		China	2022	Complete	Oxford Nanopore	796.0x	Unicycler v. V0.5.0	1		2495991	40.324104	1	2495991	2455	56	13	747.2161	PRJNA902268	SAMN31750065		CP111143
PF7		multocida	F	L3		Rabbit	Rabbit		China	2021	Complete	Oxford Nanopore	301.0x	Unicycler v. V0.5.0	1		2461707	40.340424	1	2461707	2402	59	13	747.2162	PRJNA902272	SAMN31750135		CP111144
PF8		multocida	F	L3		Rabbit	Rabbit		China	2021	Complete	Oxford Nanopore	349.0x	Unicycler v. V0.5.0	1		2461504	40.340214	1	2461504	2402	57	13	747.2175	PRJNA902283	SAMN31750315		CP113236
PF9		multocida	F	L3		Rabbit	Rabbit		China	2020	Complete	Oxford Nanopore	549.0x	Unicycler v. V0.5.0	1		2496043	40.323826	1	2496043	2475	56	13	747.2163	PRJNA902291	SAMN31751329		CP111145
PI31		septica	A	L1		Dog		skin wound	Australia	NA	WGS	Illumina MiSeq		Unicycler v0.4.8	25		2228956	40.42	3	219012	2118	NA	NA	NA	PRJNA1019462	SAMN36698672�	GCA_035520655.1	JAVSJI000000000
PI32			A	L3		Dog		skin isolate	Australia	NA	WGS	Illumina MiSeq		Unicycler v0.4.8	25		2240863	40.43	4	207556	2110	NA	NA	NA	PRJNA1019462	SAMN36698673�	GCA_035520575.1	JAVSJH000000000
PM_8-6		multocida	A	L3		Pig	Pig, Sus scrofa		China	2015	Complete	Oxford Nanopore	292.0x	Canu v. 1.5	1		2448652	40.313812	1	2448652	2370	58	8	747.1018	PRJNA484905	SAMN11964561	GCA_006351865.1	CP040918
Pm1		multocida	A	L3		Cow			Japan	2017	Complete	DNBSEQ-G400; MinION	583x	Galaxy v. 21.09.1	1		2621560	40.295204	1	2621560	2615	58	19	747.1862	PRJDB12814	SAMD00436440	GCA_022179625.1	AP025519
PM1			B	L2		Buffalo	buffalo	heart blood	Pakistan	2012	WGS	Illumina 250 bp paired end	30.0x	SPAdes v. 3.7	128		2413477	40.996124	3	289611	2390	52	6	44283.124	PRJNA687610	SAMN17150861	GCA_016458265.1	JAEMBU000000000
PM-1		multocida	B	L2		Yak	yak	lung	China	2020	Complete	Illumina; Oxford Nanopore	946.31x	Unicycler v. v0.4.8	1		2398994	40.524235	1	2398994	2273	60	19	747.1401	PRJNA685262	SAMN17080908	GCA_016313205.1	CP066223
Pm1476		septica	A			Cat		nasopharyngeal	Australia	NA	WGS	Illumina MiSeq	29x	Unicycler v0.4.8	59		2306050	40.5	6	161858	2196	NA	NA	NA	PRJNA1019462	SAMN36698660�	GCA_035520935.1	JAVSJQ000000000
Pm1612			A	L3		Cat		nasopharyngeal	Australia	NA	WGS	Illumina MiSeq	45x	Unicycler v0.4.8	31		2189281	40.38	6	108374	2040	NA	NA	NA	PRJNA1019462	SAMN36698661	GCA_035521535.1	JAVSYS000000000
Pm1613			A	L3		Cat		nasopharyngeal	Australia	NA	WGS	Illumina MiSeq	31x	Unicycler v0.4.8	23		2193562	40.35	4	192146	2047	NA	NA	NA	PRJNA1019462	SAMN36698662�	GCA_035520915.1	JAVSJP000000000
Pm1616				L3		Cat		nasopharyngeal	Australia	NA	WGS	Illumina MiSeq	43x	Unicycler v0.4.8	41		2216246	40.34	7	121108	2084	NA	NA	NA	PRJNA1019462	SAMN36698663	GCA_035521575.1	JAVSYR000000000
Pm1617				L3		Cat		nasopharyngeal	Australia	NA	WGS	Illumina MiSeq	23x	Unicycler v0.4.8	64		2240225	40.44	11	69675	2119	NA	NA	NA	PRJNA1019462	SAMN36698664�	GCA_035520875.1	JAVSJO000000000
Pm1618		septica	A	L1		Cat		nasopharyngeal	Australia	NA	Complete	Oxford Nanopore MinION and Illumina MiSeq	90x	Flye v2.9.1-b1780	1		2261254	40.52	1	2261254	2145	NA	NA	NA	PRJNA1019462	SAMN36698665	GCA_035221255.1	CP133633
Pm1620			A	L3		Cat		nasopharyngeal	Australia	NA	WGS	Illumina MiSeq	48x	Unicycler v0.4.8	21		2196796	40.34	4	167963	2047	NA	NA	NA	PRJNA1019462	SAMN36698666�	GCA_035520835.1	JAVSYS000000000
Pm1621		multocida		L3		Cat		nasopharyngeal	Australia	NA	Complete	Oxford Nanopore MinION and Illumina MiSeq	99x	Flye v2.9.1-b1780	1		2279711	40.37	1	2279711	2141	NA	NA	NA	PRJNA1019462	SAMN36698667	GCA_035220555.1	CP133632
Pm1622		septica	A	L1		Cat		nasopharyngeal	Australia	NA	WGS	Illumina MiSeq	29x	Unicycler v0.4.8	28		2227463	40.44	4	196480	2111	NA	NA	NA	PRJNA1019462	SAMN36698668�	GCA_035520775.1	JAVSJM000000000
PM2			B	L2		Buffalo	buffalo	blood	Pakistan	2014	WGS	Illumina 250 bp paired end	30.0x	SPAdes v. 3.7	33		2300632	40.387814	4	166244	2188	51	6	747.1412	PRJNA701843	SAMN17914844	GCA_016916875.1	JAFFJB000000000
PM22		multocida	A	L3		Cow	Beef cattle	lung	USA	2011	Complete	PacBio RSII	64x	HGAP v. MAR-2015	1		2345387	40.358925	1	2345387	2217	56	7	747.1031	PRJNA578700	SAMN13069870	GCA_009646155.1	CP045724
Pm3		multocida	A	L3		Cow	Cattle		China	2020	Complete	Illumina NovaSeq; Nanopore PromethION	100.0x	Unicycler v. SEP-2020	1		2386471	40.282955	1	2386471	2277	56	13	747.1856	PRJNA755798	SAMN20842242	GCA_019754255.1	CP081486
PM3			B	L2		Buffalo	Water buffalo, Bubalus bubalis	blood	Pakistan	2015	WGS	Illumina	233.6x	SPAdes v. NOV-2018	23		2350552	40.325897	3	289471	2262	49	7	44283.73	PRJNA516149	SAMN10782929	GCA_004114645.1	SDAS00000000
Pm-3		multocida	A	L3		Cow	Bos taurus		China	2013	Complete	PacBio	382.96	HGAP v. 2.0	1		2415558	40.31	1	2415558	2334	56	7	747.323	PRJNA312874	SAMN04520874	GCF_001721885.1	CP014618
Pm52HVVI			B	L2		Buffalo	Bubalus bubalis	blood	India	2000	WGS	Illumina MiSeq	85.0x	PATRIC v. JUNE 2020	34		2295319	40.38406	3	265314	2187	53	3	44283.127	PRJNA804093	SAMN25697388	GCA_022213195.1	JAKNRX000000000
Pm64		multocida	A	L3		Cow	Cattle		China	2020	Complete	Illumina NovaSeq; Nanopore PromethION	100.0x	Unicycler v. SEP-2020	1		2424216	40.29839	1	2424216	2337	56	13	747.1857	PRJNA755867	SAMN20845833	GCA_019754275.1	CP081487
Pm70		multocida	F	L3		Chicken	Chicken, Gallus gallus			1995	Complete				1		2257487	40.4	1	2257487	2037	57	12	272843.6	PRJNA39	SAMN02604085	GCA_000006825.1	AE004439
Pm72-4			A	L1		Goose	Goose		China	1972	WGS		528.0x	SOAPdenovo v. v2.04	26		2258903	40.28088	3	329912	2113	52	3	747.991	PRJNA320674	SAMN05281834	GCA_004286965.1	MAPT00000000
Pm731			A	L1		Goose	Goose			NA	WGS	Illumina MiSeq	493.0x	SOAPdenovo v. v2.04	14		2260244	40.42024	3	331933	2067	52	24	747.992	PRJNA320674	SAMN05281835	GCA_004286975.1	MAPS00000000
PM785D1B			A	L3		Cow	Bos taurus	nasopharyngeal	USA	2022	WGS	Illumina MiSeq	361x	SPAdes v. 3.15.5	53		2287082	40.21207	6	118178	2193	49	2	747.2174	PRJNA905475	SAMN31874041		JAPNOI000000000
PM8-1		multocida	A	L3		Pig	Pig, Sus scrofa		China	2015	Complete	PacBio RSII	400.0x	Celera Assembler v. 2.3	1		2449542	40.314842	1	2449542	2335	58	8	747.89	PRJNA484905	SAMN09781073	GCA_003402875.1	CP031551
PmBUFF2016HRY			B	L2		Buffalo	Bubalus bubalis	lung	India	2016	WGS	Illumina MiSeq	85.0x	PATRIC v. JUNE 2020	38		2364569	40.41231	3	289107	2271	51	2	747.1863	PRJNA803966	SAMN25692016	GCA_022213185.1	JAKNRC000000000
Pmc-A		septica	A	L1		Cat		nasopharyngeal	Australia	2019	WGS	Illumina MiSeq		Unicycler v0.4.8	25		2279063	40.43	3	318478	2183	NA	NA	NA	PRJNA1019462	SAMN36698669�	GCA_035520755.1	JAVSJL000000000
Pmc-B		septica	A			Cat		nasopharyngeal	Australia	2019	WGS	Illumina MiSeq		Unicycler v0.4.8	29		2268061	40.47	5	185538	2167	NA	NA	NA	PRJNA1019462	SAMN36698670�	GCA_035520695.1	JAVSJK000000000
Pmc-C		septica	A	L1		Cat		nasopharyngeal	Australia	2019	WGS	Illumina MiSeq		Unicycler v0.4.8	25		2277767	40.43	3	311494	2182	NA	NA	NA	PRJNA1019462	SAMN36698671�	GCA_035520795.1	JAVSJJ000000000
Pm-CS-D			A	L1		Pig	Pig	lung	China	2019	WGS	Illumina HiSeq	100.0x	SOAPdenovo v. 2.04	49		2274155	40.30571	3	335058	2159	63	2	747.187	PRJNA811409	SAMN26330722	GCA_022488925.1	JAKVTX000000000
PMS_14			A	L6		Sheep	Sheep, Ovis aries	lung	India	2016	WGS	Illumina HiSeq	70x	SPAdes v. 3.13.0	102		2562050	40.094437	10	72128	2623	47	2	747.1317	PRJNA636233	SAMN16691847	GCA_015546645.1	JADMLJ000000000
PMS_19			A	L3		Sheep	Sheep, Ovis aries	lung	India	2016	WGS	Illumina HiSeq	70x	SPAdes v. 3.13.0	50		2385157	40.23263	9	109655	2345	46	2	747.1318	PRJNA636233	SAMN16691848	GCA_015546695.1	JADMLK000000000
PMS_2			A	L6		Sheep	Sheep, Ovis aries	nasopharyngeal	India	2015	WGS	Illumina HiSeq	70x	SPAdes v. 3.13.0	66		2360538	40.235275	9	80987	2354	45	2	747.1319	PRJNA636233	SAMN16691846	GCA_015546705.1	JADMLI000000000
PMTB			B	L2		Buffalo	American bison, Bison bison		Malaysia	2003	WGS	Illumina GA II	100x	Velvet v. 0.7	8		2203419	40.4	2	536136	2066	52	10	1220026.3	PRJNA172191	SAMN02469964	GCA_000469095.1	AWTD00000000
PMTB2.1		multocida	A	L1		Buffalo				NA	Complete	PacBio	26x (sequencing); 22x (assembly)	Celera Assembler v. October 2013; HGAP v.	1		2315202	40.32	1	2315202	2176	57	13	1455592.3	PRJNA236642	SAMN04528716	GCF_001578435.1	CP007205
P-mult-15-KZ			B	L2		Horse	Horse, Equus caballus		Kazakhstan	2010	WGS	Illumina	30.0x	Geneious Prime v. 2019	28		2255675	40.28843	3	220435	2138	51	2	747.1181	PRJNA556768	SAMN14363954	GCA_012271895.1	JAAONX000000000
P-mult-5-KZ			B	L2		Horse	Horse, Equus caballus		Kazakhstan	2006	WGS	Illumina	30.0x	Geneious Prime v. 2019	29		2256412	40.285683	4	237868	2139	50	2	747.1182	PRJNA556768	SAMN14363915	GCA_012271915.1	JAAONW000000000
PMUVET1			A	L6		Alpaca	Vicugna pacos		Peru	2007	WGS	Illumina MiSeq	35x	SPAdes v. 3.14	105		2434420	40.15281	11	69925	2484	54	6	747.1314	PRJNA646545	SAMN15546742	GCA_015354715.1	JACDXI000000000
PMUVET2			A	L6		Alpaca	Vicugna pacos		Peru	2007	WGS	Illumina MiSeq	32x	SPAdes v. 3.14	105		2433759	40.15365	11	60200	2484	54	6	747.1315	PRJNA646545	SAMN15546743	GCA_015354685.1	JACDXH000000000
PMUVET3			A	L6		Alpaca	Vicugna pacos		Peru	2007	WGS	Illumina MiSeq	30x	SPAdes v. 3.14	109		2435376	40.151417	11	64096	2486	54	7	747.1313	PRJNA646545	SAMN15546744	GCA_015354675.1	JACDXG000000000
PMUVET4			A	L6		Alpaca	Vicugna pacos		Peru	2007	WGS	Illumina MiSeq	30x	SPAdes v. 3.14	102		2433584	40.153698	10	70050	2483	54	6	747.1316	PRJNA646545	SAMN15546745	GCA_015354635.1	JACDXF000000000
PMUVET5			A	L6		Alpaca	Vicugna pacos		Peru	2007	WGS	Illumina MiSeq	38x	SPAdes v. 3.14	104		2434476	40.151886	11	69925	2491	54	6	747.1312	PRJNA646545	SAMN15546746	GCA_015354645.1	JACDXE000000000
PMWSG-4		multocida	A	L1		Duck	Duck	liver	China	2018	Complete	PacBio	200.0x	Unicyler v. 3.2.0	2	1	2384268	40.34794	1	2379221	2266	59	13	747.1431	PRJNA739067	SAMN19771027	GCA_019134675.1	CP077723,CP077724
PS3536-1p		multocida	A	L3		Cow	Bos taurus linnaeus	nasopharyngeal	Switzerland	2017	Complete	Oxford Nanopore MinION and Illumina	100x	Unicycler v. 0.4.4	1		2335429	40.396774	1	2335429	2181	58	7	747.131	PRJNA660619	SAMN15955129	GCA_014495805.1	CP061052
PVAcc			B	L2					Pakistan	2011	WGS	Illumina HiSeq	125.0x	SPAdes v. 3.1	38		2351970	40.34	3	289467	2252	53	2	44283.11	PRJNA244095	SAMN02721611	GCF_001027665.1	JQAD00000000
PY81579		septica	F	L1		Human	Human, Homo sapiens	pus	Greece	2016	WGS	IonTorrent	48.0x	SPAdes v. MAY-2017	44		2270584	40.207718	5	117759	2240	48	1	747.737	PRJNA386627	SAMN07109565	GCA_002930775.1	PSQI00000000
Q		multocida	A	L1		Duck	Anatidae	tissues	China	2010	Complete	Illumina MiSeq; PacBio Sequel	563.0x	A5-miseq v. v20150522; CANU v. v1.4	1		2278563	40.328487	1	2278563	2119	59	7	747.105	PRJNA503711	SAMN10371982	GCA_009739555.1	CP033597
Razi_0002		multocida	A	L1			Avian		Iran	1984	Complete	PacBio	383.0x	other v. 2.3.0	1		2289036	40.34	1	2289036	2252	57	7	747.406	PRJNA360234	SAMN06205305	GCA_001956675.1	CP019081
Razi_Pm0001		multocida	B	L2		Cow	Bos taurus		Iran	1936	Complete	PacBio	388.0x	SMRT portal v. 2.3.0	1		2360663	40.43	1	2360663	2290	61	7	747.326	PRJNA352138	SAMN05967336	GCF_001874445.1	CP017961
RCAD0259			A	L1		Duck	Duck	liver	China	2015	WGS	Illumina HiSeq	120.0x	SPAdes v. 3.11.0	23	2	2251755	40.263653	2	530059	2113	51	4	747.218	PRJNA794985	SAMN32040476		JAPRGM000000000
RCAD0276			A	L1		Duck	Duck, Anas platyrhynchos	liver	China	2015	WGS	Illumina HiSeq	100x	Velvet v. 1.2.09	15		2216788	40.26	2	530189	2064	51	5	44283.28	PRJNA302563	SAMN04274812	GCF_001670455.1	LUCY00000000
S298D		septica	F	L1		Dog	Dog, Canis lupus familiaris	oral	Greece	2016	WGS	IonTorrent	48.0x	SPAdes v. MAY-2017	24	1	2269243	40.216934	3	300188	2236	47	2	747.736	PRJNA386627	SAMN07109566	GCA_002930755.1	PSQH00000000
s4		multocida	F	L3		Rabbit	Rabbit		China	2020	Complete	PacBio	891.0x	Unicycler v. DCE-2020	2	1	2055992	40.308765	1	1781242	1971	52	13	747.186	PRJNA765870	SAMN21591049	GCA_020221775.1	CP084165,CP084164
SD001		multocida	A	L6					China	2019	Complete	Oxford Nanopore PromethION	407.14x	Canu v. v1.5	1		2451650	40.246037	1	2451650	2335	57	13	747.1861	PRJNA794017	SAMN24596083	GCA_021441925.1	CP090428
SD11		multocida	F	L3		Rabbit	Oryctolagus cuniculus	lung	China	2019	Complete	PacBio	50x	FALCON v. 0.3	1		2256546	40.406445	1	2256546	2083	57	19	747.1854	PRJNA794012	SAMN24595887	GCA_021474145.1	CP090520
SDHB			B	L2		Deer	Axis axis	heart blood	India	2019	WGS	Illumina HiSeq	40.0x	ABySS v. 2.1.5	50		2429285	40.703377	5	194634	2307	54	3	747.2181	PRJNA643391	SAMN15406116		JACGZI000000000
SH01			D	L6		Pig	Pig, Sus scrofa	lung	China	2014	WGS	Illumina HiSeq	883.433x	SOAPdenovo v. 2.04	24		2361492	40.4	3	348796	2246	50	3	747.552	PRJNA398172	SAMN07503039	GCA_002817545.1	NQMU00000000
SH02			D	L6		Pig	Pig, Sus scrofa		China	2014	WGS	Illumina HiSeq	971.211x	SOAPdenovo v. 2.04	25		2355740	40.41	3	196045	2242	49	1	747.535	PRJNA407872	SAMN07665540	GCA_002750835.1	NWTL00000000
SH03			A	L6		Pig	Pig, Sus scrofa		China	2014	WGS	Illumina HiSeq	940.375x	SOAPdenovo v. 2.04	27		2456549	40.15	3	319554	2329	46	4	747.533	PRJNA407990	SAMN07672327	GCA_002750815.1	NWTS00000000
SH04			A	L6		Pig	Pig, Sus scrofa		China	2014	WGS	Illumina HiSeq	778.558x	SOAPdenovo v. 2.04	75		2398365	40.17	6	134067	2337	55	2	747.532	PRJNA407993	SAMN07672502	GCA_002750755.1	NWUD00000000
SH05			F	L3		Pig	Pig, Sus scrofa		China	2014	WGS	Illumina HiSeq	875.757x	SOAPdenovo v. 2.04	35		2438825	39.69	4	257295	2352	58	1	747.534	PRJNA407996	SAMN07672546	GCA_002750875.1	NWTT00000000
SH06			A	L6		Pig	Pig, Sus scrofa		China	2014	WGS	Illumina HiSeq	948.749x	SOAPdenovo v. 2.04	54		2422636	40.17	4	236861	2353	48	1	747.536	PRJNA408003	SAMN07672571	GCA_002750885.1	NWTU00000000
SMC1			A	L3		Human	Human, Homo sapiens	finger bone biopsy	Malaysia	2015	WGS	Illumina MiSeq	70.0x	SPAdes v. 2015	23		2276171	40.27	3	202696	2137	51	5	747.137	PRJNA301781	SAMN04259798	GCF_001510775.1	LNCO00000000
TB168		multocida	A	L3		NA	NA		China	2017	Complete	PacBio RSII	400.0x	Celera Assembler v. 2.3	1		2539430	40.24084	1	2539430	2467	59	8	747.891	PRJNA484905	SAMN09781074	GCA_003402895.1	CP031552
THA			B	L2		Buffalo	Buffalo		Thailand	2006	WGS	Illumina HiSeq	125.0x	SPAdes v. 3.1	29		2299006	40.38	3	289958	2182	52	2	44283.15	PRJNA244069	SAMN02721471	GCF_001027755.1	JQAE00000000
THD			B	L2		Buffalo	Buffalo		Thailand	2009	WGS	Illumina HiSeq	125.0x	SPAdes v. 3.1	28		2298105	40.38	3	289367	2183	52	2	44283.17	PRJNA244075	SAMN02721472	GCF_001027815.1	JQAF00000000
THF			B	L2		Buffalo	Buffalo		Thailand	2011	WGS	Illumina HiSeq	125.0x	SPAdes v. 3.1	28		2298035	40.38	3	290056	2185	53	2	44283.18	PRJNA244081	SAMN02721548	GCF_001027825.1	JQAG00000000
Tibet-Pm1		multocida	B	L2		Yak	Yak	lung	China	2018	Complete	Illumina; Oxford Nanopore	368.0x	Canu v. v1.5; Racon v. v3.4.3; Circlator	1		2331688	40.47274	1	2331688	2181	58	13	747.1418	PRJNA718051	SAMN18520938	GCA_017815735.1	CP072655
TX1			B	L2		Buffalo	Buffalo		Pakistan	2012	WGS	Illumina HiSeq	125.0x	SPAdes v. 3.1	35		2409984	40.34	3	289440	2304	52	2	44283.13	PRJNA244083	SAMN02721556	GCF_001027695.1	JQAH00000000
UBA9365			A	L3						NA	WGS	Illumina HiScanSQ	82.73x	CLC de novo assembler v. 4.4.1	55		2158847	40.291946	12	59972	2250	33	NA	747.895	PRJNA417962	SAMN08018097	GCA_003476345.1	DMUM00000000
unmsm			A	L6		Alpaca	Vicugna pacos	lung	Peru	2007	WGS	Illumina	400.0x	Edena v. 3.131028	82		2439814	40.15	10	70838	2394	57	4	44283.6	PRJNA276484	SAMN03375481	GCF_001874105.1	LGRE00000000
UNMSM2			A	L6		Alpaca	Vicugna pacos	lung	Peru	2013	WGS	Illumina HiSeq	400.0x	Velvet v. 1.2.10	118		2419020	40.140404	11	68421	2493	52	2	44283.71	PRJNA298900	SAMN04168587	GCA_002900115.1	LLKR00000000
US-59910		multocida	A	L3		Cow	Bos taurus	mucus	USA	2013	Complete	PacBio P6	350X	HGAP3 v. 2.3.0	1		2345801	40.300137	1	2345801	2218	55	7	747.2146	PRJNA281531	SAMN04622931		CP015562
US-59962		multocida	A	L3		Cow	Bos taurus	mucus	USA	2013	Complete	PacBio P6	734 X	HGAP3 v. 2.3.0	1		2337902	40.389675	1	2337902	2190	57	7	747.2152	PRJNA281531	SAMN04622932		CP015570
US-60213		multocida	A	L3		Cow	Bos taurus	mucus	USA	2013	Complete	PacBio P6	865 X	HGAP3 v. 2.3.0	1		2327607	40.35909	1	2327607	2168	58	7	747.2143	PRJNA281531	SAMN04622933		CP015561
US-60214		multocida	A	L3		Cow	Bos taurus	mucus	USA	2013	Complete	PacBio P6	891 X	HGAP3 v. 2.3.0	1		2333691	40.219334	1	2333691	2278	55	6	747.2154	PRJNA281531	SAMN04622934		CP015571
US-60215		multocida	A	L3		Cow	Bos taurus	mucus	USA	2013	Complete	PacBio P6	990 X	HGAP3 v. 2.3.0	1		2344126	40.298176	1	2344126	2218	55	7	747.2144	PRJNA281531	SAMN04622935		CP015559
US-60224		multocida	A	L3		Cow	Bos taurus	mucus	USA	2013	Complete	PacBio P6	1064 X	HGAP3 v. 2.3.0	1		2337801	40.38962	1	2337801	2182	57	7	747.2145	PRJNA281531	SAMN04622936		CP015565
US-60248		multocida	A	L3		Cow	Bos taurus	mucus	USA	2013	Complete	PacBio P6	143 X	HGAP3 v. 2.3.0	1		2258592	40.360058	1	2258592	2091	57	7	747.2151	PRJNA281531	SAMN04622937		CP015568
US-60380		multocida	A	L3		Cow	Bos taurus	mucus	USA	2013	Complete	PacBio P6	349 X	HGAP3 v. 2.3.0	1		2334845	40.395485	1	2334845	2179	56	7	747.2147	PRJNA281531	SAMN04622938		CP015563
US-60381		multocida	A	L3		Cow	Bos taurus	mucus	USA	2013	Complete	PacBio P6	373 X	HGAP3 v. 2.3.0	1		2344125	40.298023	1	2344125	2226	55	7	747.2155	PRJNA281531	SAMN04622939		CP015572
US-60385		multocida	A	L3		Cow	Bos taurus	mucus	USA	2013	Complete	PacBio P6	172 X	HGAP3 v. 2.3.0	1		2530586	40.267708	1	2530586	2494	57	7	747.2153	PRJNA281531	SAMN04622940		CP015569
US-60494		multocida	A	L3		Cow	Bos taurus	bodily fluid	USA	2013	Complete	PacBio P6	352 X	HGAP3 v. 2.3.0	1		2342910	40.414955	1	2342910	2188	56	7	747.2141	PRJNA281531	SAMN04622941		CP015558
US-60675		multocida	A	L3		Cow	Bos taurus	mucus	USA	2013	Complete	PacBio P6	132 X	HGAP3 v. 2.3.0	1		2462567	40.396465	1	2462567	2380	58	7	747.2149	PRJNA281531	SAMN04622942		CP015567
US-60712		multocida	A	L3		Cow	Bos taurus	mucus	USA	2013	Complete	PacBio P6	286 X	HGAP3 v. 2.3.0	1		2334516	40.39467	1	2334516	2180	55	7	747.215	PRJNA281531	SAMN04622943		CP015566
US-60713		multocida	A	L3		Cow	Bos taurus	bodily fluid	USA	2013	Complete	PacBio P6	341 X	HGAP3 v. 2.3.0	1		2334467	40.39539	1	2334467	2200	55	7	747.2148	PRJNA281531	SAMN04622944		CP015564
US-60714		multocida	A	L3		Cow	Bos taurus	mucus	USA	2013	Complete	PacBio P6	362 X	HGAP3 v. 2.3.0	1		2342911	40.414978	1	2342911	2185	56	7	747.2156	PRJNA281531	SAMN04622945		CP015573
US-60717		multocida	A	L3		Cow	Bos taurus	mucus	USA	2013	Complete	PacBio P6	310 X	HGAP3 v. 2.3.0	1		2327616	40.35898	1	2327616	2172	58	7	747.2142	PRJNA281531	SAMN04622946		CP015560
V1			B	L2		Buffalo	Buffalo		Pakistan	2011	WGS	Illumina HiSeq	125.0x	SPAdes v. 3.1	27		2348747	40.33	3	289395	2243	53	2	44283.12	PRJNA244097	SAMN02721612	GCF_001027685.1	JQAI00000000
VP161		multocida	A	L1		Chicken	Chicken, Gallus gallus		Vietnam	1995	Complete	Oxford Nanopore MiniION	200.0x	SPAdes v. Feb-2019	1		2246076	40.35999	1	2246076	2058	59	19	747.108	PRJNA604874	SAMN14001150	GCA_011390865.1	CP048792
VP243			E	L2		Cow	Cattle			NA	WGS	Illumina MiniSeq	72x	SPAdes v. 3.10.1	30		2237210	40.26551	5	135020	2089	48	3	747.1912	PRJNA822059	SAMN27163557	GCA_023555855.1	JAMJVB000000000
VP582			E	L2		Cow	Cattle			NA	WGS	Illumina MiniSeq	72x	SPAdes v. 3.10.1	27		2236818	40.26714	5	135020	2090	46	2	747.1916	PRJNA822059	SAMN27163554	GCA_023555925.1	JAMJVE000000000
VP583			E	L2		Cow	Cattle			NA	WGS	Illumina MiniSeq	72x	SPAdes v. 3.10.1	26		2231482	40.272354	4	183697	2089	45	3	747.1915	PRJNA822059	SAMN27163555	GCA_023555915.1	JAMJVD000000000
VP584			E	L2		Cow	Cattle			NA	WGS	Illumina MiniSeq	72x	SPAdes v. 3.10.1	27		2237177	40.265244	5	139035	2094	44	2	747.1914	PRJNA822059	SAMN27163556	GCA_023555895.1	JAMJVC000000000
X0120		multocida	A	L6		Cow	Bos taurus	lung	United Kingdom	1990	Complete	Illumina HiSeq; Oxford Nanopore	166.7x	Unicycler v. 0.4.8	1		2277198	40.34177	1	2277198	2105	55	7	747.1281	PRJNA645292	SAMN15501683	GCA_014058585.1	CP058992
X1053		multocida	A	L6		Cow	Bos taurus	lung	United Kingdom	1990	Complete	Illumina HiSeq; Oxford Nanopore	156.5x	Unicycler v. 0.4.8	1		2277198	40.34177	1	2277198	2105	55	7	747.1284	PRJNA645292	SAMN15501682	GCA_014058605.1	CP059065
XG20		multocida	A	L1		Chicken	chicken	liver	China	2020	Complete	Oxford Nanopore GridION	2000.0x	canu v. -nanopore-raw	1		2287254	40.3253	1	2287254	2139	58	13	2844383.3	PRJNA735955	SAMN19605248	GCA_018968665.1	CP076656
ysq-001			F	L3		Rabbit	Rabbit, Oryctolagus cuniculus		China	2020	WGS	Illumina MiSeq	676.0x	A5-Miseq v. V20160825; SPAdes v. V3.12	31		2402177	40.19579	4	194018	2362	49	3	747.1311	PRJNA670131	SAMN16484261	GCA_015070975.1	JADCUB000000000
