# Supplementary material for: Pathogenomic analysis and characterization of Pasteurella multocida strains recovered from human infections
Source: Microbiol Spectr. 2024 Mar 1;12(4):e03805-23. doi: 10.1128/spectrum.03805-23 (PMC10986470; doi:10.1128/spectrum.03805-23)
Supplement: Supplemental Material 4 — Pasteurella multocida virulence factor and antibiotic resistance database. Is actually a fasta file but wouldn't upload so uploaded as .txt [file spectrum.03805-23-s0004.txt]

>aadA14
ATGACTAATAAGCCCCCTGAGTCGATTGCAGAACAAGTATCCGAGGCTCGATCAATTTTAGAAAATCATC
TTGAAACTATTCAGGCGATTCACTTGTTTGGTTCCGCAGTAGATGGTGGATTAAAGCCATTTAGTGATAT
CGACCTGTTGGTTACGGTGGGCACTCCTTTAAACGAGTCAACCAGAGCTGCATTGATGTCCGATTTGTTG
GCGGTATCCGCTTTCCCTGGCACCGATTCAAAACGCCGTGCACTTGAGGTGACGGTGCTGACTCAGGAAG
ACGTAGTGCCGTGGCGATATCCAGCGAAACGGCAAATGCAATTTGGTGAATGGTTGCGTGATGATATCAA
TGCGAGGATTTTCGAGCCCGCACTGATGGATCATGACCTCGCCATCTTGCTGACGAAAGTGCGGCGACAT
AGCGTTGCCTTGTACGGCCCAGCTGCTCACGAATTTTTCGATGAAATTCCTGTCGTCGATGTGCAGCGTT
CGTTACTGGAAACATTGACACTCTGGACTACAGAGGCGGATTGGAAAGGGGATGAGAGAAACATCGTTCT
CGCCTTGGTGCGTATCTGGTACACCGCAATGACCGGAGAGATTACTTCTAAAGTTGCTGCAGCAGACTGG
GCGCTTCAGCGTCTGCCTCGTGAGATCAAAAGCGTTGTTATTGCCGCAAGGGATGCGTATCTGGGGCTGG
AAGCCGCAGATCTGGCAGCTTATCCGAAAGAACGGGCAGACCTTCGGAACCATATCCATTCTAGCGTGAC
GGCGAAACTGCAATAG
>aadA1
ATGAGGGAAGCGGTGACCATCGAAATTTCGAACCAACTATCAGAGGTGCTAAGCGTCATTGAGCGCCATC
TGGAATCAACGTTGCTGGCCGTACATTTGTACGGCTCCGCAGTGGATGGCGGCCTGAAGCCACACAGTGA
TATTGATTTGCTGGTTACGGTGACCGTAAGGCTTGATGAAACAACGCGGCGAGCTTTGATCAACGACCTT
TTGGAAACTTCGGCTTCCCCTGGAGAGAGCGAGATTCTCCGCGCTGTAGAAGTCACCATTGTTGTGCACG
ACGACATCATTCCGTGGCGTTATCCAGCTAAGCGCGAACTGCAATTTGGAGAATGGCAGCGCAATGACAT
TCTTGCAGGTATCTTCGAGCCAGCCACGATCGACATTGATCTGGCTATCTTGCTGACAAAAGCAAGAGAA
CATAGCGTTGCCTTGGTAGGTCCAGCGGCGGAGGAACTCTTTGATCCGGTTCCTGAACAGGATCTATTTG
AGGCGCTAAATGAAACCTTAACGCTATGGAACTCGCCGCCCGACTGGGCTGGCGATGAGCGAAATGTAGT
GCTTACGTTGTCCCGCATTTGGTACAGCGCAGTAACCGGCAAAATCGCGCCGAAGGATGTCGCTGCCGAC
TGGGCAATGGAGCGCCTGCCGGCCCAGTATCAGCCCGTCATACTTGAAGCTAGACAGGCTTATCTTGGAC
AAGAAGAAGATCGCTTGGCCTCGCGCGCAGATCAGTTGGAAGAATTTGTTCACTACGTGAAAGGCGAGAT
CACCAAGGTAGTCGGCAAATAA
>aadA25
ATGAGGGAAGCGGTGACCATCGAAATTTCGAACCAACTATCAGAGGTGCTAAGCGTCATTGAGCGCCAT
CTGGAATCAACGTTGCTGGCCGTGCATTTGTACGGCTCCGCAGTGGATGGCGGCCTGAAGCCATACAGC
GATATTGATTTGTTGGTTACTGTGGCCGTAAAGCTTGATGAAACGACGCGGCGAGCATTGCTCAATGAT
CTTATGGAGGCTTCGGCTTTCCCTGGCGAGAGCGAGACGCTCCGCGCTATAGAAGTCACCCTTGTCGTG
CATGACGACATCATCCCGTGGCGTTATCCGGCTAAGCGCGAGCTGCAATTTGGAGAATGGCAGCGCAAT
GACATTCTTGCGGGTATCTTCGAGCCAGCCATGATCGACATTGATCTGGCTATCTTGCTGACAAAAGCA
AGAGAACATAGCGTTGCCTTGGTAGGTCCAGCGGCGGAGGAACTCTTTGATCCGGTTCCTGAACAGGAT
CTATTTGAGGCGCTAAATGAAACCTTAACGCTATGGAACTCGCCGCCCGACTGGGCTGGCGATGAGCGA
AATGTAGTGCTTACGTTGTCCCGCATTTGGTACAGCGCAATAACCGGCAAAATCGCGCCGAAGGATGTC
GCTGCCGACTGGGCAATAAAACGCCTACCTGCCCAGTATCAGCCCGTCTTACTTGAAGCTAGACAGGCT
TATCTTGGACAAGAAGAAGATCGCTTGGCCTCGCGCGCAGATCAGTTGGAAGAATTTGTTCACTACGTG
AAAGGCGAGATCACCAAGGTAGTCGGCAAATAA
>aadB
atggacacaacgcaggtcacattgatacacaaaattctagctgcggcagatgagcgaaatctgccgctct
ggatcggtgggggctgggcgatcgatgcacggctagggcgtgtaacacgcaagcacgatgatattgatct
gacgtttcccggcgagaggcgcggcgagctcgaggcaatagttgaaatgctcggcgggcgcgtcatggag
gagttggactatggattcttagcggagatcggggatgagttacttgactgcgaacctgcttggtgggcag
acgaagcgtatgaaatcgcggaggctccgcagggctcgtgcccagaggcggctgagggcgtcatcgccgg
gcggccagtccgttgtaacagctgggaggcgatcatctgggattacttttactatgccgatgaagtacca
ccagtggactggcctacaaagcacatagagtcctacaggctcgcatgcacctcactcggggcggaaaagg
ttgaggtcttgcgtgccgctttcaggtcgcgatatgcggcctaa
>afuA_1
ATGAAATTCAAAAAACTTTCTTTCGCCATTTCAAGCGCACTTTTAGCTACTGGGTTACTG
GCTTCACAAGCCTACGCCAAAGGGCGTTTAGTCGTATATTGTAGTGCGACAAATGAAATG
TGTGAGGCAGAAATTAAAGCATTCGGTGAAAAATATGATGTGAAAACCTCATTTATTCGC
AACGGCTCAGGCAGTACATTTGCGAAAATTGAAGCTGAAAAAAATAACCCTCAAGCGGAT
GTTTGGTATGGCGGAACTTTTGACCCACAATCACAAGCCGGTGAATTAGGTCTATTACAG
CCTTACCGTTCGCCTAATGTTGATCAAATTGTGCCACGTTTCCAAGACCCTGCAAAAGTG
AAAGGTAACTATACTTCTGCGATTTACATGGGGATTTTAGGTTTTGGTGTGAATACAGAA
CGCCTCAAAAAACTAGGCATCAATGAAGTACCAAAATGCTGGAAGGATTTAACAGACCCT
CGATTGAAAGGGGAAATTCAAATTGCCGATCCACAAAGTTCTGGTACAGCTTACACAGCT
ATCGCTACCTTCGTTCAACTTTGGGGAGAAGAAGCCGCATTTGATTACTTCAAAAACTTA
CATCCAAACATTTCTCAATACACAAAATCTGGTATCACACCGTCCAATAACACGGCACGT
GGCGAAACGACCATTGGTATTGGTTTCTTACATGACTACGCCCTACAAAAACAACAAGGT
GCGCCAATTGAAATGATCGTGCCATGTGAAGGTACGGGCTATGAACTTGGTGGGGTGAGT
ATCCTCAAAGGTGCGCGTAACTTAGATAACGCTAAACTCTTCGTAGACTGGGTATTATCG
AAAGAAGGACAAGAGCTTGCTTGGCAAAAAGGCAATAGCCTACAGATCTTAACAAATACC
ACAGCCCAACAATCACCAACCGCTTTTGATCCAACAAAATTAAACTTAATCGATTATGAT
TTTGAAAAATACGGTGCCGCGGATGAACGTAAACGCTTGATTGGTAAATGGGTAGATAGT
ATCAAATTATCCAAATAG
>afuA_2
ATGAAAAAAACACATCTTGCCCTATTTGGCATGTTAGTGGCAGGTTTAACTGCCACTAAT
GTGGCAAAGGGCGAAGGCAGATTAGTCGTTTACTGCAGTGCACAAAATGTTGTTTGTGAA
AAAGCAGTACAAGGTTTTGCAAAAAAATATGATGTCAAAACCTCTTTTATCCGTAATAGC
TCGGGCAGTACCCTAGCGAAAATCGATGCAGAAAAAAATAACCCGCAGGCTGACGTTTGG
TATGGTGGACCTTTTGATACTCACTTACAAGCGGCTGAACTCGGTTTATTAAGTCCTTAT
CCATTCCCTAAACTCAGTGAAGTGATGCCACAATTCCAAAAATTAGGTGATGGCAAAAGC
TCCATTGTCTATATGGGGGTACTCGGTTTTGGGGTCAATACGGAACGTTTGAAAAAGTTA
GGGATCAAGGACGTGCCAAAATGCTGGAAAGATTTAGCTGATCCTCGTTTTAAAAATGAA
ATTCAAATGGCTGACCCACAAAGTTCAGGTACAGCATATACGGCTATTGCCACGTTCGTG
CAACTTTGGGGAGAAGAACAAGCATTTGATTATTTAAAACAACTTGATCAGCATATTTCA
CAATATCCAAAAGCAGGGACCGCACCGTCACGCAATACGGCGCGCGGTGAAACCACTGTT
GGCATCGGCTTCCTACAAAACTATTCTTTTGAAAAAGAAAATGGTGCGCCAATCGAATTG
GTTGTACCTTGTGAAGGGACAGGGTATGAATTGGGTGGCATCAGTGTGATTAAAGATGCG
CGTAACTTAAAAAATGCGCAGCTCTTTGCTGATTGGGTTATGTCAAAAGAAGCACAGGAA
CTGTCTTGGAAGGAAGCGCAATCACACCATGTACCAACTAACATTCACGCCGAACCGTCA
CCTTATGCGCTTAAGCCAAGTGAATTGAACTTAATTAATTATGACTTTGATAAATTTGGT
TCAAATGAAATGCGTAGTCACCTCATCGGAAAATGGGTTGATAAAATCAAACTCAATAAA
TAG
>afuA_3
ATGAAAACATTAAAAATCTCTGCCATTTCCACCGCACTTTTACTCAGTGGCGGATTGCTC
TCCTCTCTCGCTTTCGCAGAAGGGCGATTAACTGTTTATTGCAGTGCACAAAACACGATG
TGTGAGCAAGAAGTTGAGGCATTTGGCAAAAAGTATGACGTCAAAGTCAGCCATATTCGT
GCGGGAACAGGCAGTATTTTAGCGCGAATAGAGGCAGAAAAAGCCAATCCTCAGGGTGAT
GTTTGGTATGGCGGTACGCTAGATCCCCATTCACAAGCTGGAGAAATGGGGCTCCTCTCT
GCTTATCAATCACCTAATTTGCAATACATTCCGGATGAACTCAAAGATCCCGCTAAAGTC
AAAGGGAATTACACTTCCGCCATTTATTTAGGGGTACTCGGTTTTGGAGTAAACACAGAA
CGTTTAGCCAAATTGAATATTCCCGTTCCTAAATGTTGGCAAGATTTGACCGATCCACGC
TTGAAAAATGAAATCCAAGCCGCCGATCCACAAAGCTCAGGAACAGCCTACACAGCATTA
GCGACTTTTATCCAACTTTGGGGGGAAGACAAGGCGTTTCGTTATTTGACGGATTTACAT
AAAAACGTGTCGCAATATACCAAGTCTGGTAACACGGCGACACGCAATACTGCGCGAGGA
GAAGCGGCTATTGGTATCGGGTTCTTACATGAACACTCTATTGAAAAAGAAAAAGGGGCG
CCTGTTGAATTAATCGTCCCTTGTGAAGGAACGGGTTACGAAATTGGCGGGGTCAGTATT
ATTAAAGGCGCGAGAAACCTCGATAATGCTAAATTATTTGTAGATTGGGCATTATCAAAA
GAAGCACAAGAATTATCTTGGCAAAAAGGGGAAACGCACCAGATTTTAACCAATACTCAA
GCAAAACAATCACCTTATTCTCTCGACTTTAAATCAATTAATTTAATTAATTATGATTTC
GATAAATATGGTGCTGTAGAAGAACGTAAACGTCTGATCAAAAAATGGGTAGATGAAGTC
AAACTTGCAAAATAG
>afuB
ATGGAGCAGAAAAACACTTTCACATTTAGCACACCATTAATTTGGGTGTTATTCGCCTTA
TTAGGCTTTGCCCTTTTACCGTCAAAAGCCTTAGATTACGGCTTATGGGACTCTACTAGC
GATGAAATGCTTGAAGCTATGGGCTGGTATAATCTCAATTTGAGTTGGTCTTGGTTTTTA
GCCGTGCTCATTTTTCCCGTTTTATCTTTGATTTTTCCAAAAGAAAGTACAAAACGTGCC
AAAATAGAACTTGCTCTGATTGCAGCGATTTTCTTATTTGTCTTTATCTCTGCCACAGTA
GCCAAGTTTAGCCTAGGGTATTCCGTCATCATTCTCATGGTGGCACTTCTCGCCCTTGCG
ACAAATGCTTTAGCACAATTAAAAGTCATGCAGGGGGATAAATTTGTCATCGCCTCGCTC
ATTGCGATTGTGATGACGATTTTTTTCTTTATCGTTTACCCGACTTTTGCCATTTTACTT
TCCATGTTCTTTGATAATGGTGAGTTTAAACCGCAACAAGTCGCTGAAATTATCCAACAA
CCTTATGTGATTCGCGTTGTAGGAAACTCGCTTGCCGTCTCCTCTGTGGTCGGTGTGCTA
TCCACCATTTTTGGTTTAGCCTTTGCCCTCTATACCACACGTATCGCTAAACGTACGGCA
TTCATTGGTAAGATTTTCTCTATTCTGCCAATTGTTACCCCGCCTTTTGTGGTCGGTTTA
GGGGTTACTTTAATGCTTGGACGCTCAGGGTATGTCACTGCTTTTTTAGTGGAATATTTA
GGCTTTAGCAGTAACTGGCTATATGGCTTTACTGGTATTGTGATTGCCCATACCTTAGCA
CTCACCCCTATGTCTTTTATGATCTTGGAAGGTGCCTTAAAATCGATCCACCCTTCGATT
GAAGAGGCGGCTTATACGTTACGCTCAAATCGTTACCAAGCGTTCTTCCATATTATTTTC
CCATTGCTCAAACCTGCATTAGCCAACTCCTTCTTAGTGGTCGTCATCCAATCCCTCGCG
GACTTCAGTACTCCACTTGTCCTTGGCGGAAGCTTTGATGTCATTGCGACTCAAATTTAC
TTCTATATTGCGGGTTCACAATTAGATTATGCTTCAGCCAGTACATTAGGTACGATTCTC
TTAATGTTCTCACTGGCGATTTTCGTGATTCAATATTTATGGATTGGTAAACGTTCCTAT
GTGACTGTTTCTGGTAAATCGTACCGCGGTGATGTGCAAGAATTGCCAAATGGGCTAAAA
GGGATTATCGTCTTTTTCCTTGGCTTTTGGACGCTATTTAACCTTGTTCTGTACGGCAGT
ATCTTCTACGGCAGTTTCACCGTGAACTGGGGAGTTGACTACACACTCACCTTGAAAAAC
TATCAAATCCTGTTTGGACAAGGTTTCAGTGACGGTGCATGGCCTTCTTTAATTCAAACC
GTGATTTTTGCTGCCAGTGCAGCGCCAGTGACCGCCTTATTTGGTTTACTGATTGCTTAT
ATTACGGTTCGCCGTGAATTCAAAGGCAAGAAAACCTTGGAATTTTTAACCTTACTGTGT
TTCGCTGTACCCGGTACCGTGGCAGGGGTATCCTATATTATTGCCTTCAACAGCTCACCA
ATTTATCTCACAGGGACAGCGATGATCATTATTTTATCAATGGTCATGCGTAATATGCCT
GTGGGGATGCGTGCTGCTATTGCAGGCTTAGGTCAATTAGACAAATCGCTTGATGAAGCC
TCCCTTTCCTTAAAAGGTAGCTCCTTCAAAACCATTTGGTATATTGTCTTCCCACTCTTA
AAACCTGCTTTACTTTCTGCTTTAGTAACCAGTTTCGTCCGCTCAATGACCACGGTCAGC
GCGATTATTTTCTTGGTTACCGCAGATACACGCGTGGCAACCTCCTATATTTTAAACCGT
GTAGAAGATGGTGAATACGGTATTGCAATTGCATATGGTTCAATCCTCATCGTAGTAATG
ATGGCGATTATCTTATTCTTTGACTGGATCGTGGGCGATACGCGCATTTCACGTTCTAAA
GCGAAAAAAATGAATTAA
>afuC
ATGAGTAATAACGATTTCTTAGTGTTAAAAAATGTCACAAAAGCATTTGGTAAAGCCGTA
GTGATTGATAATTTAGATCTCAGCATTAAACGTGGCACCATGGTCACGCTGTTAGGTCCT
TCTGGTTGTGGGAAAACCACTGTATTACGTTTAGTGGCAGGCTTAGAAAGCCCAACTTCA
GGGCAAATATTCATTGATGGCGAAGATGTCACAAAATCATCGATCCAAAATCGTGATATT
TGTATTGTTTTCCAGTCTTATGCGCTTTTCCCTCATATGTCCATCGGTGATAACGTTGGC
TATGGTTTAAAAATGCAAGGTGTCAGTAAAGAAGAACGTGCCAAACGTGTTAAAGAAGCA
CTGGAACTGGTTGACCTAGCTGGATTTGAAGATCGTTATGTGGATCAAATTTCTGGTGGT
CAACAACAACGTGTTGCACTAGCACGTGCCTTAGTGCTTAAGCCGAAAGTGCTGTTATTT
GATGAACCGCTCAGTAACCTTGACGCCAATTTACGTCGCTCTATGCGTGAAAAAATCCGA
GAGTTACAACAACGTTTAGGCATTACTTCACTGTATGTGACCCACGATCAAACGGAAGCC
TTTGCCGTATCCGATGAAGTTATCGTGATGCATAAAGGGAAAATCATGCAAAAAGCACCG
GCCAAAGAACTGTATTTGCGTCCAAACTCGCTGTTTCTCGCTAACTTCATGGGCGAATCC
AGTATCTTCCAAGGTACATTGCAACAAGATCAAGTCACCGTAAACGGCTACCAATTTAAG
CTCAATAATGCCGCCCAGTTTGGATTAACAGACGGAGCATGCTTAGTCGGTATCCGCCCA
GAAGCCATTTCTTTTAAAGAAACAGGCGAAGCTGCACAACGTTGTAGCATTAAAAGTGCG
GTGTATATGGGGAATCATTGGGAGATTGTCGCCAATTGGGGAGGACAAGATCTGTTAGTC
AACACCAACCCAGAGCAATTTAACCCTGAGTTGAAAGAAGCCTATGTGCACTTAGCTGAA
CATGGTGTCTTTCTATTAAAGCCAGAATAA
>aphA1
ATGAGCCATATTCAACGGGAAACGTCTTGCTCGAGGCCGCGATTAAATTCCAACCTGGATGCTGATTTA
TATGGGTATAAATGGGCTCGCGATAATGTCGGGCAATCAGGTGCGACAATCTATCGATTGTATGGGAAG
CCCGATGCGCCAGAGTTGTTTCTGAAACATGGCAAAGGTAGCGTTGCCAATGATGTTACAGATGAGATG
GTCAGACTAAACTGGCTGACGGCATTTATGCCTCTTCCGACCATCAAGCATTTTATCCGTACTCCTGAT
GATGCATGGTTACTCACCACTGCGCTCCCCGGGAAAACAGCATTCCAGGTATTAGAAGAATATCCTGAT
TCAGGTGAAAATATTGTTGATGCGCTGGCAGCGTTCCTGCGCCGGTTGCATTCGATTCCTGTTAGTAAT
TGTCCTTTTAACAGCGATCGCGTATTTCGTCTCGCTCAGGCGCAATCACGAATGAATAACGGTTTGGTT
GATGCGAGTGATTTTGATGACGAGCGTAATGGCTGGCCTGTTGAACAAGTCTGGAAAGAAATGCATAAG
CTTTTGCCATTCTCACCGGATTCAGTCGTCACTCATGGTGATTTCTCACTTGATAACCTTATTTTTGAC
GAGGGGAAATTAATAGGTTGTATTGATGTTGGACGAGTCGGAATCGCAGACCGATACCAGGATCTTGCC
ATCCTATGGAACTGCCTCGGTGAATTTTCTCCTTCATTACAGAAACGGCTTTTTCAAAAATATGGTATT
GATAATCCTGATATGAATAAATTGCAGTTTCATTTGATGCTCGATGAGTTTTTCTGA
>aphA3
ATGGCTAAAATGAGAATATCACCGGAATTGAAAAAACTGATCGAAAAATACCGCTGCGTAAAAGATACGGAAGGAATGTCTCCTGCTAAGGTATATAAGCTGGTGGGAGAAAATGAAAACCTATATTTAAAAATGACGGACAGCCGGTATAAAGGGACCACCTATGATGTGGAACGGGAAAAGGACATGATGCTATGGCTGGAAGGAAAGCTGCCTGTTCCAAAGGTCCTGCACTTTGAACGGCATGATGGCTGGAGCAATCTGCTCATGAGTGAGGCCGATGGCGTCCTTTGCTCGGAAGAGTATGAAGATGAACAAAGCCCTGAAAAGATTATCGAGCTGTATGCGGAGTGCATCAGGCTCTTTCACTCCATCGACATATCGGATTGTCCCTATACGAATAGCTTAGACAGCCGCTTAGCCGAATTGGATTACTTACTGAATAACGATCTGGCCGATGTGGATTGCGAAAACTGGGAAGAAGACACTCCATTTAAAGATCCGCGCGAGCTGTATGATTTTTTAAAGACGGAAAAGCCCGAAGAGGAACTTGTCTTTTCCCACGGCGACCTGGGAGACAGCAACATCTTTGTGAAAGATGGCAAAGTAAGTGGCTTTATTGATCTTGGGAGAAGCGGCAGGGCGGACAAGTGGTATGACATTGCCTTCTGCGTCCGGTCGATCAGGGAGGATATCGGGGAAGAACAGTATGTCGAGCTATTTTTTGACTTACTGGGGATCAAGCCTGATTGGGAGAAAATAAAATATTATATTTTACTGGATGAATTGTTTTAG
>arr2
atggtaaaagattggattcccatctctcatgataattacaagcaggtgcaaggaccgttctatcatggaa
ccaaagccaatttggcgattggtgacttgctaaccacagggttcatctctcatttcgaggacggtcgtat
tcttaagcacatctacttttcagccttgatggagccagcagtttggggagctgaacttgctatgtcactg
tctggcctcgagggtcgcggctacatatacatagttgagccaacaggaccgttcgaagacgatccgaatc
ttacgaacaaaaaatttcccggtaatccaacacagtcctatagaacctgcgaacccttgagaattgttgg
cgttgttgaagactgggaggggcatcctgttgaattaataaggggaatgttggattcgttagaggactta
aagcgccgtggtttacacgtcattgaagactag
>bcbA
ATGTTTAGATGTAATAACCGATTCCTCGTTGTTTTTGGCACTCGTCCAGAGGCAATCAAA
ATGGCTCCTTTAGTTGAAGGTTTGAAAAAAAATAATTTAAATTTTCGTATATGTGTAACT
GCTCAACATAGAGAAATGCTAGATCAAGTACTTGAATTATTTAATATTATTCCTGATTAT
GATCTTGATATCATGAATCAAACACAAACACTCTCAACAGTTACCTCTTCGATCCTTGAA
AAAATTCAACCTGTAATTGATGATTATAAGCCGAATGTAATTTTCGTACATGGCGATACA
GCTACAACGTTAGCGGCTTCACTCGCAGCATATTATAATCAAATAGATATTGCACATATT
GAAGCTGGTCTTCGTACCAATAATATATATTCCCCTTGGCCTGAAGAAGGAAATCGTAAA
CTTACTGCAGCACTAGCTAAATATCACTTTACACCTACTCAAGCAACAAAAGAAAATCTC
CTAAGAGAAAATATAGACCCATCTAAAATTTATATTACTGGAAATACTGTAATTGATGCC
CTTTTTTTAGTGAATAAAAAAATCGAAAATAATCTAACACTTTTGCAAAAATATAAACGT
AACTTTTCCGATTTTTTAGGGAAAAAAGTTATTCTAATTACTGGACATCGTCGAGAAAAT
TTTGGTGACGGATTTGAAAATATTTGTGCGGCTATTTCTTCTTTGGCCGAATTACATCCA
GATGTACAGTTTGTTTATCCTGTTCATCTGAATCCAAATGTAAGGGAACCAGTAAACCGT
TTATTAAAAAATAAAAATAATATTCACTTAATCCAACCTCTTGATTATTTCTCATTCATT
TTCCTAATGAAAAATGCATATTTAATTTTAACTGACTCAGGCGGTATTCAAGAAGAAGCC
CCATCCCTAGGAAAACCAGTCCTAGTAATGAGAAAAACAACAGAACGCCTGGAAGCTGTT
CAAGCGGAAACCGTTAAATTAGTTGGTACAACTCAAGAACTGATTATTGATTCAGTGAAT
GAGTTACTCACGGATATAGAAGCTTACAACAAAATGTCTAAAGCCCATAATCCATATGGA
GATGGACGAGCTGTAGAAAGAATACTTAACGTTTTTAAAATTTAG
>bcbB
ATGACTCAATTTAATACGATTTCCGTCATTGGATTAGGTTACATAGGTTTACCAACTGCC
GCTGTTTTTGCTCAACATCATGTAAAAGTAATTGGTATTGATATTAACGAACACGCGGTG
AATACAATTAACCAAGGAAAAATCCATATAGTAGAGTCTGATTTAGAACAGGTAGTGCAG
CAATGCGTAAATAAGGGGGATTTAAAAGCAAGTTTAACCCCTGAGCCTGCAGATGCATTC
TTAATCGCAGTACCAACTCCTTTTAAAGGAAATAATTACGAGCCTGATTTAAGCTATATC
AAGTCAGCCTGTAAAATGATTTCTTCAGTTTTAAAAAAAGGAGATCTCATCGTTTTAGAA
TCAACCTCCCCTGTAGGCACAACTGAAAAAATGGCTATCTGGCTATCTGAATTCCGTCAC
GATTTGACGTTTCCTCAACAACTCGGAGAATTATCAGATATCCGAATTGCACATTGTCCC
GAACGCGTTTTGCCTGGGCACGTGATGAGAGAACTCATTGAAAATGATCGTATTATTGGT
GGAATGACGCCTAAATGTTCTCAAATGGCTGTTGACTTATATAAAACCTTTGTAAAAGGT
GACTGCATTGTGACTAATAGTCGTACAGCAGAAATGTGTAAGCTTACAGAAAATGCTTTC
CGAGATGTGAATATTGCCTTTGCAAATGAGCTATCGATTATTTGCGATAAATTAGGGATA
AATGTTTGGGAGCTGATTAACCTAGCTAATAGACATCCTCGAGTCAATATTCTACAACCT
GGTTGTGGTGTCGGTGGTCATTGTATTGCTGTGGATCCATGGTTTATCGTCAACAAAACT
CCAGAACTAGCTAAATTGATCCACACTGCCCGCTTGGTAAATGATAGCAAGCCAGAATGG
GTTATCAATCAAGTAAATAATGCGGTGATTGAAGCTTTACAAAAAAATCCCAATAAAACC
CTTCAAGACATAAAAATTGCCTGTTTAGGCCTAGCATTCAAACCAGATATTGATGATTTG
CGTGAAAGTCCAGCACTAAAAATTACCAAGCAACTGGCTGCGAAGTATCCAAATCAAATT
ACAGCTGTTGAACCAAATATTGAGGCATTACCAGAACAATTAATCACTCAAAATATTAAG
CATTCATCCTTACAACAAGCCTTAGAAACCTGCGATGTATTGGTAGTATTAGTTGACCAT
AAAGAGTTTAAAGAAATCCAGACTACATCAGTAAATGCAACTATAGTGGATACAAAAGGT
ATTTTGTAA
>bcbC
ATGAAAAAGTCAAAAAATAACAAGCGTAAATCGACTAAAAACTCTCCCCGCTTAAAACGC
AGTCCTGTGTTGGTTAAAAAGCTCATAGAAACTGAAGCTGTAGATATCCAGCCGATAACA
ATATTAGAATCTTCGGATGATAATCCAGACAGCATTGCTGAAAAAAAATATCAGCAAAGT
TTGTTGCAGTTTCGCAGTTTGATATTTGACTACGAGAACAAACAAATTTTACTAACAGAA
CAGAATCGTATTTTAAATGCTGAAAAAAAAGCGTTGGTAGAAACTGTCAAAGAGTATGAA
ACGCTCTATAAAGAGTGGGCTGCAGATAAAAAGAATCTGACGATGGCACTAGAACGTGCT
GTACGGAAAGCTGAAAATGCCCAACAGACAAAATCATTCCGTTTAGGGTATGCACTCATT
TTCGGCTTTAAATCTTGGCAAGGTTTTAAGGATATGTTCCGTACCTTATATTCCTTATAC
AAAGAACGAAATACGCAGAAAACAAAGCCTGGTCTTCCTTCAGATAATACGTTACTTGCT
CAACCGCTGAAAAAGAAAATCAGCTGGGACAGCCAAAAACCTGTTCTGCAATGGATACAA
CCAAGCGATTCGCCTTATTTATCCGATTTTATCCATCTTCCTTTATCTTCGGATGCACAA
GAGTATTTTGTTTTGCCCAAAGAAGGCATAGAAAGCGTGATGGACTGCACAACTTATCAA
CAGCTCTTGGTTAAAGCTAATATATTCAGCAAAGAATTTCCAGATATGGCTAAACAGGCA
TTATTAACTGTCGCCTTTTATAATGAAAAGGATGAGCCAATTCAACCAGAGATGTCGATA
CCATTCAGTCAAAAGTTAGGCAAACATTATTTTTATTTGAATGCCTCTGAAAAAATTCAC
GACTATATTTTCTTACTTATTCCAGCTAACGCTAAGAAAGTCGCACTAGGACTGGCTTTA
TGGGATGCAACTACAGACATCTATGTACAAAATAAACTCAGTGTACTCGGTTTTTCAGAC
GGCATTAGCGTGGTCATCCCGACATTTAAAGGGGAAAAAACTATTATTAAATGTCTAGAA
TCATTATCAAAACAAACCCTTCCATCATCAGATTTTGAAGTGTTGGTTGTTATTAATGGT
GAGCAAGATAATACACCTGTGTTAATTGAACAATTTAAGCAGCTAACACCAAATTTACAG
TTACGTGTATTTGAATTAGAAGAAGGTAATGTCAGTAAAGCACGTAACTTCGCTATCCAA
AATGCGCAAAAAGGCTGGATTACCTTTATTGATGATGACGATTTTGTACCAGAAAACTAT
CTCAATGCTTTGTATCAAAAAGCGTTGTATAACACTATTTCGGTAACAGGTATCGAAGAT
ATGATCGAAGGACAATTAGTCCGCAGTAATGTAATGACACAGCTAGACAGTGCTATGAAA
AAAGCAGAAATCAGCTACTTCGATGTAACATCAACAATGACGATGAATGCCTGCAAGTTA
GCACCCTCATATATGGTGAAAAGTGTAGCTTATGATGTTTCTTTGCGCAGTGGTGAAGAT
GTTGTGTATTGGAGTAAATTACTTAACAGATTCCGTCCCAAAGTTGCTTTAGCAACAAAC
TATCTCGAAGACAGCTACAAACGTTTGGTACGAGAAAACTCCGTCTCTCGTAAAGCAGAA
TCTTATGATTTTAATGTTTTCCAACGCTTAGAAGTCATTAAACAGCTTATTGATGAGTTG
GGGTGTAGCGAATATGAGCATCTTGCCAAATTTATTCAAAGCAAAATCAATGCACAAGCA
GGCTTTATCAAACGCTATTTGCAAAAATTCCCTCAAGATTACTCTAAATATTTACAAGAT
ATTACCAAGTTAAATCTACACAATACGTTTATCGGTGAAGTAAACAGCTTATTTACCGAT
ACGCTAGTGATATCGTATTGCTTTGCACCATATATCGATACGTCTGGCGTAGTAATGAGT
AAACGAGTTAGAGCGATGGATAAACCTGTTGATTTGATTAGCAACAGTATGAGCCGAGTA
CGTGAAACTGATAAAGAATTACTCAAAATTACCGAGTATTCCCTAGGTAAACATCATGAG
CTGAATACGCCACAATCATTTGCCAATTGGAATGCGATTATACAATTTGCAGATGGTGCA
CTTGATGCAACACATAAGTTATTAAAACATCGAAAAATGTATAAAAACTTATATAGTCGT
GCAATGTGGCCTGCATCACACATTGCGGCTGCACTAGTGAAGGCCAAATATCCCCAAATC
AAATGGACAGCAGAGTTTTCTGATCCAATTTTGATGGATGTTTCGGCACAGCAACGTTTT
GAATCCCTCCCTTTAGAGTGGCTAATTAAGCAAGACTTTATTAAAGAGACAGATGGACTT
TCAGATACTCAAAACCTGTTCTATTGGTGTGAGAAATTGCCATATTTGTATGCTGATGAG
TTGATCTTTACCAATCAAAATCAACTAGATTATATGTTGTCTTATGCCGATGAAGAATTG
CGTGAAACAATTTTGAAAAAAGCTGTTATCCAACCTCAACCAACATTGGAGCGTAAGTTT
TATGCGTTGTCCGATGCAAAATTGGATAAAGAAGAGAATAAATTCCACTTAGCTTACTTT
GGTTCGTTTTATGTAAATCGTGGTTTTAAACCATTTATTGAGGCATGGAACAATTTGCCA
AAAGCGAAAAAGCAACTTCTGCAATTGCATATTTATACACAACAAGATGAGGATTCTATC
TTGACTGAAGTACCGGAGGAAATTAGAGCACAGATTGTTATCCAAAAATATGTAGCTTAC
TTTGATTTTCTAGCATTAGCGGATCAATTTGATGGTCTGATTGTGATGGACACGCAAACC
AAAGAACTAAAAATGAATAATCCTTACTTACCATCAAAATTGAGCGATTACTTAGGATCC
GCTTCTTTAATTTTAGCACTGACCGAGCAAGACAGTCCGATGAGTCACATTGAAAACGAT
CGTTTACTCAAAGCAGATATGCACCAGTTAGATGAGATTTTGGAGGCTGTTAACTCTCTG
TTGAACACAAAATATAATAGTAAAGGCGTAAATAATGCATAA
>bcbD
ATGCATAAAATTATTTTCTCACAAACAAATATTGAAAAACTCATTGCAGAGAAGCAACTG
AGTGTGGATGCGTTACTTGAACAGTTTCAACGTAGTGATTTGATTAGCGTTACTCGTTAT
AACGACTCTGCTGGTTTACCGTGGGGTAGCTGGAAGAATGTTGCAGCTGCCTTGGATGAA
TTTCTCGTGAAAAATGATTGGAAGTTTGAGCCTAGAGATCTGACTTTTAATGTTAATGTA
GCTTATTTTGCCCCCTCCTCATTTATCCAAGCTCCACCAGAGGAAATACTACTCATTTTA
AAAAAGTGTTCTCAAACACAGTTGAACTTTATTTTGGTAAAACTAGAAATCGTTAATTAT
TTATTTGCGTTATTCATTAAAGATAGCAATTATCTTAAGCAGATTGATATCGCTTTTTTC
ATTACATTTCTACAAGCTTTAACTCAAAGTAAAAAGCTGTCCTCAGATGAAGAAAGAAAG
ATTTGCCAAAACTTCTTAACATTACACCATCTGACATTAGGTAGTACGGAGTACCAATTT
TTAGAAAAACGTATTCAGTCTTTACAACGTCCATCAACACCTTTACTGCAGAAAAAACCA
TTAAAAATTGCACTATTAATTTGTGGCCAGCTACGGGGTTTTGAATATTCTGTGCCTAGA
TTTGAAAAGAAATTTGCACCACTAGGTGATATTGATGCCTATGTAAGTAGTTGGGAAGAT
GTAGGTTATACACGCTTTAATCTGCAAAATGCTTATCGTATTTTTGATAAACACACTTGC
GATCATCTGATCGAGCATAAGGATACTTATGACTTTTCAACATTTGATGAGGAAATTGCG
AAATATACTTCAGAAATTTACTCTCCTGAGTCAATTAAACAGCTTTTGGCAAAACACCTA
CATTGGTGTAACGCCTTAATGATTAATCTAAAAAGACACAAAGAGTATCCTTATAACAAA
ATGAGTAACTCTGAAAAAATGTATTACCACAACAGTTACTGGATTGAAACTCTCGGGCAT
GAATATTTCAAAAAATACGATTTGATCATCAAGATTAGACCAGATTATTTTTTTAGAGAC
GAAAATGCTATTCCTTTGACTGCTTTGAGCAGCACCTCCGTATTGACAGATACACCAGAC
TACCTATTTCAAGAGTGGGGTTTTGGATTAGGTGATCAGCTTTGGATTGGTATGTCTGAG
CCGATGCTTCATTTATTAAACTGCCATAATAAAGAATCTTTGTCTTATCGATATATGTAT
GCATTTTACAATAAAGAATCCTACCAAGGGCATTTGAATTGTGGGCTGGAAGCTTGGGTT
AATGGATTGCAGATTGTACCGTCAAATGCCTCATTACTAAAGTCTCGTTTAGCGAGTACA
CGTTTAATCAGTTTCGTTGAATTTAACCAAATGAATGTAGGCAAGTGA
>bcbE
ATGTTTGTTATTCCAATGGCTGGTTTAAGCTCTCGGTTCTTTAACGCAGGCTACAGTAAA
CCTAAATATCAACTGATGCTAGAGCAAGAAACTATTTTTTGTTGGGCTGTAAAGTCATTT
GAAAAATATTTTCAAAGCGATAAATTTGTGTTTATTTACCGCGATGTATATGACACTCAT
CAATTTATTGAGGAACAAATCCTACAATTAGGCATTCACGATTATAAATTGGTATGCCTG
CCGTCTGAAACTTTGGGCCAAGCAGAAACAGTATATCAAGGGATTTACGATATTGATTCC
GATGAAGAACTTTATATTTTTAATATTGACTCGCGCATCTTAAATTTTCAGAAACCCAAA
TGGACTCACGAATGCGATGGTTACCTTGAAGTATTCAAAGGTGATGGTAACCATTGGTCT
TTTGCATTAGCAGAAAACTCAGAGAGTCTTAAAGTTATCCGTACAACAGAAAAAGAACGT
ATTTCAGATTTGTGTAGCGATGGATTGTATTACTTTAAGCAAAAATCTGTGTTTCAACAA
CTCTTCTTGGATGCGAAGGCAAATCAAAGAACAGTTAAAAATGAATATTATATTGCACCA
CTTTATAACAATTTAATCGCGATGCAAGGAGTTGTTTACTACGATTTAATTGACAAGGAA
CAGATTCTGTTTTGCGGTACGCCGGAAGAATACCAGTCATTATTAAAATAG
>bcbF
ATGAAACGTTTAGTTATGGATTTAGATAACACTATTACGAAAACCGAAAACGGTGATTAC
CGAAACGCCCAACCAATTAACAGTGTACTTGAAAAATTACGCGAATATAAAGCACAGGGC
TTTGAGATTATCATCTGTTCAAGCCGAAATATGCGGACTTATGAGGGTAATGTTGGAAAA
ATTAATATTTATACTTTGCCACTTATTATTGATTGGCTGAATCGACATAATGTACCGTAT
GATGAAATCTATGTTGGCAAACCCTGGTGTGGTCATCATGGTTTTTATGTTGATGATCGA
GCTGTCCGTCCCGATGAATTTAGTTCCTTAACTTATGACGAGATTAGAAAATTAACTAAA
ATTGATGAGGAGTAA
>bcbG
ATGATTATCATCAATTCAGCAGCTTATGTTATTCCAGAGTTTCGTAACGAATTTGGTTTA
ATTCCACCAACTTTTTTGCCTATTGGTAATAAAAAACTACTGTCGTTTCAAGTACAAGCA
TTGCGAAATAACTTTCCCAATGAACGAATCATTCTGTCACTACCAGAAAAGTTAGTGATT
GGTCATGATGATAAAAAGCTATTTGAAAGTTTAAATGTTGAACCAGTTCTCGTTGAAGAA
AATATTTCATTAGGTATGGCATTGTTATATTTACTCAATACAGTTGAATATGACACAAAT
GAACCCCTTCGTTTATTGCATGGTGATACACTGTTAAATAATTTCCCACAAGAACACGAT
TGTGTTGCATTGTCTAGAACACAAGATGATTATTCTTGGGAGTTTGACGAGAATACAGAA
AATAGCTTAGTTTGGTGTGGCTATTTCGCTTTTTCATCTATTCGTTCCTTTATTCGTGCC
TTAGCTAAAATGCAAGGTAGTTTTACACAAGCTATATACCACTATATCAAATCACAAGGG
GGAGTTTGCTATAAGCAAGTAAATGATTGGTTTGATTTGGGGCATATTAACACCTATTTC
CGCTCTCGCTCGGCAATTACTACACAAAGAGCTTTTAATTCTTTAAAAATTAGTAATGGT
GTCGTTTGGAAATCAGGCTCTCCAGCAAGAAAAATTGAAGCTGAAGGAAATTGGCTGAAA
CACCTGCCAGTGAATTTGAAACGTTTTACACCACTGCTCATCCAGTCGGGATGTAATGAA
AACAACCAGCCTTTTTATGAAACAGAGTATCTGCCTTATTTGCCACTAAATGAAATTTTC
GTCCATGGTAAAAATCCTGCAATATTTTGGGAGAATATCCTTTGTTTGGTCAGACAGTAT
ATGAATGAATCCAGAAAAGCGCTGAAGTTGACCGAGCAAATTACACAATATATACATCAA
GATTCAGTTGCACTTTATCAAGAAAAAACTTTTGACCGGCTACAAAGCTATGCAGAGCAA
GTGAATTTAGATTTAAATGCAACAGTGAAGTACGACGGCATTGAATTACCAAGCTTAAGG
GAAATTGCACAAGAGTGTATTGACAACACCTTAAAATTACCTGAAGTACCTGCGATTTTG
CACGGTGATTTGTGCTTTAGCAATATGATGTATGATTCCCGTGGTAACAGTATCAAAGTC
ATTGATCCAAGGGGAATGAATACCAAACAAGAAATGGTACTTTACGGCAATCAAACCTAT
GATTTAGCAAAATTATGTCACTCATTTATTGGTCTATACGATTTTATTATCGCCGATTCA
TTCGAGCTGGAAAAATCAGATGATTATGGTATTCGTTTGAACTTTAATATTGATAGTCGT
TTTGAAGAAATTCAGCAACTATTTATGAGAAAGCAATTATTACCAAATGTCACTAATAAT
GAAATTATTCCACCAACTATTTTGCTGTTTTTATCAATGATTCCATTGCATTTTGACAAA
CCGAACCGTCAAGAGGCGATGCTTGCCAATGGTCTAAGATTATATAAAATGTGGAAAGAG
GCTTAG
>bcbH
ATGCAGATTTATAATCGTGAACATAACGTGTTTATTATAAGAAATGTCGGACATGGCTTT
CAAAAACTAGGTACTTTTGAGTCTAAGAATTTTAAATCGAAAGGGATTCGAGGGATTGTA
AGTAATGAAAACGAATTAAAATTTTATAGTAATCACGACAATCAACAAAACATACTTTTT
TCAGACACCTTAACCTGGACTGGCGAATGGTTTGGATTATTCTATGACGACATATCGCAA
ACCGGTTTATTTAGCTCTGACTTTTTTGGATTCGGACAAATATTTTATAGTACTTTAAAT
AAAGGAAATGAAAGAATTCTTATTGCGGGCGACTCATTCAGAGGTGTTTTGCAAACACTT
AAGCAACTATCCGGTAACACTGATATTAATTGGCACATTGCTGTCCCCCATTTAATTAGT
ATAACCAATATATTTTCGACTCGCTGCTCCTTTGAAACTTTCTCAGATAGTATTAATGTA
TTGCATGAAGATGAAGTATTACTGTTTGGGAAACAAGGCGTCTCTATCGTTAAGAAGCCT
GTTCCTGATTATCTTTCGTCCCTTTCTTATACTGATTTATTGCAAAAAGGAATTGATAAA
GCGGGTAAAATGATTACCGTTGCACAGCACACCGGAAGAATCAATGAACTGTCATTATCT
GGAGGGAAAGACTCACGGGCATTACTCGGATTAATATTATCATCTGGTAACACTAACATT
TCTGTTTATACTGCACCATCTGCTGGTGTCGCGGCAGGAGCAAGTCGTGAGATCCTTGAT
CAAGATTTTTCTCTGGCTTGTCGCTTAACGGAATATTTTGGGTTGCCTTGGAATACCAAT
ACGCAATTTGATGAATATAAAATTAGTTTTGATGAGTCCATTAACACCTGGCAAAATTTA
AGAGGTAATTCAACTTTTGATTTTAGACCAAAATATTCTCAAGTAGTTAACAAGCATGAA
GTGCGTTTTACTGGTTGTGGAGGAGAATTATTCCGTAGTTATGTAGGTCTTGGGTATAAA
GAAGGCTTTCCTCAATGGTGGGCAAACGCGGGAAAAACAAAGGCATCCATTCGTAAAGAT
TTGGCATCTTTATTTAGGGCTTTATGTCCTGATTTATATATCAATTCAACTTTATATAAA
CAATCTTTAGATGCCTTTGTTGATGCTATGGACTTTGGTTATGGCGATGATGTCATTCAC
CAATTAGATATCAACTATGGAAAGTATCGCAACCGATGTCATTTTGGGGTTGCACACACA
CATTATTCTGAAGGTGCTTTACTATCCTATCCGTTGTGTTTACCCGAATTTGTTTATGCA
AGCAAGCTGCTTTCTAGGCAGGAGCAAGAACAAGGTCGAACTTTATTTGATATTTTAGAA
TATACAGATCCAAATTTGAATACTTTGGAATATGCCTCTTCTCCTTGGGATAGTTGTTTC
AAAACCAAAGGAAAGAAAAACTGGGGTAAAGTAAAAGGCGTGAAACAAGCTGAAAATTAC
CAGGCTTTAGTAAAAGCAAGAACTAAGCAAATTGAACAAAGAGGAGTGCAATCTTTCAAC
TTCAATACTGCTTGTACACAACGCCTTTCCCAAAATATGGATAAGCTACGCCAATTTGCT
TTAGATAATCAATTATATTTCTTTGAAGGCATTGTACAAAGAATAGCCAGAGCACATCAA
AAAAGCGCACAACACTTATATTCTATGGTATCCAAAACAGAAACCTTACTAGATATCATC
GAAGAGAAGAAGATAAAGTTAGTATTGTCTGAGTTTGATTTAAGACAACCAAATTTTGTT
GAAAGCCCTTTTATTTCATCTTCATGTATAAAATCCTATCTACCTGAAGCTAAACCTATG
ACTATTTCATCCTTTGATCAGGTAGTTCAAGATATCGATATGAGCGATTTCAAGTTTGAT
GGGAACATAGATTTAGAAAATAAATGCATCCAAGTTCAATTTTCAAATATTAAAAAAGAT
TGCGAAATAGCATGTTATTTATATGAAGACGGTTTGAAAATTGACCAAATATGGTATCAA
CCAGAACACTATTTTGTATTCAACGTACCAAATTTAGATACAAAAAAACGTTATCGTTTA
ACAGTATTCTACAAATGGAAAACAGAGACTATCGCACAAAAAACAGAAAGCCTAACTTTA
AACTAA
>bcbI
ATGAAAATTTATCTAATTAGCGACAGTCTGACTAATCAATCTTTACTGTTAAACAATATT
GACACCAGTAATTCTTGGTTCTATTTAAAAAAACAAAGTAATCCTATTTTATTAGTCGAA
TCAGCTTGGCAAGGTTATAAAAATCGGTGGAAATATAAAATTGCCTCTTATCCTGAAAAC
CCCAACCGCACCAACAGAAAGTTGGCGCGGTTGGTTCAGAGAGCCAAAGATAAGGGGATC
CCAACCATTTTTTGGAATAAAGAAGATTCTATTCATTTTGACCGATTTATTGATTCTGCA
AAATATTTCGACCATATTTTCACAGTGGATGAAAATTGCGTAGAACGATATAGATCCATC
GTACCACCCGAAACGACTGTTGATGTGGCGATGTTTCCTGTTCAGCCTCGAATCCATAAT
TATCAAGGTTTTAATTTCAAGCATATGGCAGCCAATTTTATCGGCAGTTACAGTAAACAT
ATCCATGATAAGCGGAGAGAAAGGCAGGAATTATTATTTCGTGCTGCTTTTAAAACGGGT
TTACCGGTAACAGTTTTCGATAGAAATTCAGATAGAAAGTCGGGTAATTACCGTTACCCA
ACTGAAGAGTTTTGCCTAACGGTACACCCTGCCGTAGATTACGTACAAACTGCTGATATT
TATAGACAATTTGCCGTATCGCTTAATGTGAATACAATCGAAGACTCACCAACCATGTAC
TCTCGTCGTGTCGTTGAAGTTTTAGCCTGCGCTGGCATTCTTGTTTCAACACCATCTTTA
GCAGTAGAACGACTATTCAAAGATTATTGCCATATAGTAAATTCCGAAGAAGAGGCTATT
GAGTTATTTGAACGCTTAAAATATGGTCCATCACCATTAGATTTAGAAATGGCTAAAGCT
GGAGCTGATTTTGTATTAAATAATTTTACTTGGCACCACTTTTTACAAAAAATCAAAGAG
ACTATTGAACGTAATAAATAA
>blaOXA2
ATGGCAATCCGAATCTTCGCGATACTTTTCTCCATTTTTTCTCTTGCCACTTTCGCGCATGCGCAAGAAG
GCACGCTAGAACGTTCTGACTGGAGGAAGTTTTTCAGCGAATTTCAAGCCAAAGGCACGATAGTTGTGGC
AGACGAACGCCAAGCGGATCGTGCCATGTTGGTTTTTGATCCTGTGCGATCGAAGAAACGCTACTCGCCT
GCATCGACATTCAAGATACCTCATACACTTTTTGCACTTGATGCAGGCGCTGTTCGTGATGAGTTCCAGA
TTTTTCGATGGGACGGCGTTAACAGGGGCTTTGCAGGCCACAATCAAGACCAAGATTTGCGATCAGCAAT
GCGGAATTCTACTGTTTGGGTGTATGAGCTATTTGCAAAGGAAATTGGTGATGACAAAGCTCGGCGCTAT
TTGAAGAAAATCGACTATGGCAACGCCGATCCTTCGACAAGTAATGGCGATTACTGGATAGAAGGCAGCC
TTGCAATCTCGGCGCAGGAGCAAATTGCATTTCTCAGGAAGCTCTATCGTAACGAGCTGCCCTTTCGGGT
AGAACATCAGCGCTTGGTCAAGGATCTCATGATTGTGGAAGCCGGTCGCAACTGGATACTGCGTGCAAAG
ACGGGCTGGGAAGGCCGTATGGGTTGGTGGGTAGGATGGGTTGAGTGGCCGACTGGCTCCGTATTCTTCG
CACTGAATATTGATACGCCAAACAGAATGGATGATCTTTTCAAGAGGGAGGCAATCGTGCGGGCAATCCT
TCGCTCTATTGAAGCGTTACCGCCCAACCCGGCAGTCAACTCGGACGCTGCGCGATAA
>blaP1
ATGAAGTTTTTATTGGTATTTTCGCTTTTAATACCATCCGTGGTTTTTGCAAGTAGTTCAAAGTTTCAGC
AAGTTGAACAAGACGTTAAGGCAATTGAAGTTTCTCTTTCTGCTCGTATAGGTGTTTCCGTTCTTGATAC
TCAAAATGGAGAATATTGGGATTACAATGGCAATCAGCGCTTCCCGTTAACAAGTACTTTTAAAACAATA
GCTTGCGCTAAATTACTATATGATGCTGAGCAAGGAAAAGTTAATCCCAATAGTACAGTCGAGATTAAGA
AAGCAGATCTTGTGACCTATTCCCCTGTAATAGAAAAGCAAGTAGGGCAGGCAATCACACTCGATGATGC
GTGCTTCGCAACTATGACTACAAGTGATAATACTGCGGCAAATATCATCCTAAGTGCTGTAGGTGGCCCC
AAAGGCGTTACTGATTTTTTAAGACAAATTGGGGACAAAGAGACTCGTCTAGACCGTATTGAGCCTGATT
TAAATGAAGGTAAGCTCGGTGATTTGAGGGATACGACAACTCCTAAGGCAATAGCCAGTACTTTGAATAA
ATTTTTATTTGGTTCCGCGCTATCTGAAATGAACCAGAAAAAATTAGAGTCTTGGATGGTGAACAATCAA
GTCACTGGTAATTTACTACGTTCAGTATTGCCGGCGGGATGGAACATTGCGGATCGCTCAGGTGCTGGCG
GATTTGGTGCTCGGAGTATTACAGCAGTTGTGTGGAGTGAGCATCAAGCCCCAATTATTGTGAGCATCTA
TCTAGCTCAAACACAGGCTTCAATGGCAGAGCGAAATGATGCGATTGTTAAAATTGGTCGTTCAATTTTT
GACGTTTATACATCACAGTCGCGCTGA
>blaROB-1
ATGTTAAATAAGTTAAAAATCGGCACATTATTATTGCTGACATTAACGGCTTGTTCGCCCAATTCTGTTC
ATTCGGTAACGTCTAATCCGCAGCCTGCTAGTGCGCCTGTGCAACAATCAGCCACACAAGCCACCTTTCA
ACAGACTTTGGCGAATTTGGAACAGCAGTATCAAGCCCGAATTGGCGTTTATGTATGGGATACAGAAACG
GGACATTCTTTGTCTTATCGTGCAGATGAACGCTTTGCTTATGCGTCCACTTTCAAGGCGTTGTTGGCTG
GGGCGGTGTTGCAATCGCTGCCTGAAAAAGATTTAAATCGTACCATTTCATATAGCCAAAAAGATTTGGT
TAGTTATTCTCCCGAAACCCAAAAATACGTTGGCAAAGGCATGACGATTGCCCAATTATGTGAAGCAGCC
GTGCGGTTTAGCGACAACAGCGCGACCAATTTGCTGCTCAAAGAATTGGGTGGCGTGGAACAATATCAAC
GTATTTTGCGACAATTAGGCGATAACGTAACCCATACCAATCGGCTAGAACCCGATTTAAATCAAGCCAA
ACCCAACGATATTCGTGATACGAGTACACCCAAACAAATGGCGATGAATTTAAATGCGTATTTATTGGGC
AACACATTAACCGAATCGCAAAAAACGATTTTGTGGAATTGGTTGGACAATAACGCAACAGGCAATCCAT
TGATTCGCGCTGCTACGCCAACATCGTGGAAAGTGTACGATAAAAGCGGGGCGGGTAAATATGGTGTACG
CAATGATATTGCGGTGGTTCGCATACCAAATCGCAAACCGATTGTGATGGCAATCATGAGTACGCAATTT
ACCGAAGAAGCCAAATTCAACAATAAATTAGTAGAAGATGCAGCAAAGCAAGTATTTCATACTTTACAGC
TCAACTAA
>blaVEB-1
atgaaaatcgtaaaaaggatattattagtattgttaagtttattttttacaattgcgtattcaaatgctcaaactgacaacttaactttgaaaattgagaatgttttaaaggcaaaaaatgccagaataggagtagcaatattcaacagcaatgagaaggatactttgaagattaataacgacttccatttcccgatgcaaagcgttatgaaatttccgattgctttagccgttttgtctgagatagataaagggaatctttcttttgaacaaaaaatagagattacccctcaagaccttttgcctaaaatgtggagtccgattaaagaggaattccctaatggaacaactttgacgattgaacaaatactaaattatacagtatcagagagcgacaatattggttgtgatattttgctaaaattaatcggaggaactgattctgttcaaaaattcttgaatgctaatcatttcactgatatttcaatcaaagcaaacgaagaacaaatgcacaaggattggaatacccaatatcaaaattgggcaaccccaacagcgatgaacaaactgttaatagatacttataataataagaaccaattactttctaaaaaaagttatgattttatttggaaaattatgagagaaacaacaacaggaagtaaccgattaaaaggacaattaccaaagaatacaattgttgctcataaaacagggacttccggaataaataatggaattgcagcagccactaatgatgttggggtaattactttaccgaatggacaattaatttttataagcgtatttgttgcagagtccaaagaaacttcggaaattaatgaaaagattatttcagacattgcaaaaataacgtgggattactatttgaataaataa
>catB2
ATGACGAATTATTTTGAGAGTCCCTTCAAAGGGAAGCTTCTGACTGAGCAGGTGAAGAATCCGAACATCA
AGGTAGGGCGGTATAGCTACTATTCCGGCTATTACCATGGGCACTCGTTTGATGATTGTGCTCGCTACCT
TCTACCAGACCGTGATGACGTTGATCAGCTGATTATCGGCAGCTTCTGCTCCATCGGATCAGGCGCAGCT
TTTATTATGGCTGGGAATCAAGGCCACCGATATGATTGGGTCTCTTCTTTCCCTTTCTTCTACATGAACG
AGGAGCCCGCGTTTGCAAAATCAGTCGATGCATTCCAGCGGGCTGGCGACACAGTTATAGGAAGTGATGT
GTGGATCGGTTCGGAGGCCATGATCATGCCCGGGATCAAGATCGGGCATGGAGCGGTGATAGGTAGCCGC
GCTTTGGTTACCAAAGACGTGGAACCCTACACCATAGTGGGGGGAAACCCTGCAAAGTCGATTAGGAAGC
GCTTTTCTGAAGAAGAAATTTCTATGCTTTTAGATATGGCTTGGTGGGATTGGCCGCTGGAACAAATCAA
GGAAGCAATGCCTTTTCTTTGTTCGTCTGGCATTGCCAGCCTGTATCGTCGCTGGCAAGGCACAAGCGCC
TAA
>cexA
ATGATTAAAGTAGAAAATGTAAGCAAGAGATATCTAACAAGACATGGCTGGACTACAATA
CTACAAGATATTAACTTCTCACTTAAAAAGGGAGAGAAAGTAGGAATCCTCGGGCGTAAT
GGTACAGGGAAATCAACTCTCATTCGTCTATTAAGTGGTATTGAACCCGTGAGCTCAGGT
CACATTACTCGAAATATGAGTATATCTTGGCCATTAGGTTTCAGTGGTGCTTTCCAGGGG
AGTCTAACTGGCATGGACAACTTAAGATTTATCTGCAGGATCTATGGTGCAGATATTAAT
AAAGTTAAAGCGTTTACTGAAGAATTTGCTGAGTTAGGTAAATATCTTTATGAACCGGTA
AAAAATTATTCATCTGGGATGAAAGCTCGCTTAGCTTTTGCTCTCTCTTTATCTGTTGAA
TTTGATTGTTATTTGATTGACGAAGTTATTGCTGTTGGAGACTCTCGTTTTAGTGATAAA
TGCAGATATGAACTATTTGAAAAACGCAAAGATAGATCTCTGATTCTTGTTTCACACAGC
CCATCAATAATTCGTGAATACTGTGACAATGCTCTGGTTTTACATGGTAGAACTATACAC
CATTTCGATTCTATAGATTCCGCATACAAATTCTATAACGCCACATTACAAAAATAA
>cexB
ATGTTATACGGTGATCAGACTACATTAAAGCAATCTCTAATTATTCAAGGCCGAGTTATT
GCTGCATTGTTAATGCGAGAAATAATCACTCGATATGGACGCCGTAACTTAGGATTCTTA
TGGCTCTTTGTCGAGCCTTTTCTAATGACAGGAATAATTCTCTTATTATGGGGCTCCTTC
AGAGGCAATCATAATGCCAGTTTAAATATTATGGCATTTATGATCACTGGTTATCCTCTT
ATAATGATGTGGCGTAATACATCTAATCGAGCTGTAGGTTCAGTCTTGGCAAATTCCGCA
TTATTGCATCATCGTAATGTTCGTGTTTTAGATACCCTTATTGCTCGTGCAATTTTAGAA
ATATCCGGCGCAACAATTGCTCAAGTTGTGTTGATGGGAATATGTATCACGCTAGGCTGG
ATCGCAATGCCTAAAGATATTTTTTATATGTTACTTGCTTGGGCATTAATGGGAATGTTT
GCTATCGGATTTGGCTTTATTATTTGTTCAATTTCCTATCATATAGAATTTTTCGGGAAA
TTATGGGGAATATTAAGCTTTGTAACCATGCCTCTCTCTGGTGCCTTTTTCCTAGTTCAT
AGCGTGCCACATCAGGTTCAGCAATATTTATTATGGGTTCCAATGATTCATGGTTCAGAA
ATGTTCCGACATGGTTATTTTGGTGATGCAATTATTACTTATGAAGACCCTTGGTTCCTT
CTAAAATGCAATCTTATTTTGTTATTCATAGGATTAGTTATGGTCAAAAATTTTAGCAAA
GGTATAGAACCAAGATGA
>cexC
ATGAAATTGAAAAAATACCTTAAAAAATTAAAAAAAGTTAAACCACTTTTTGGTCTGATG
GTAATTATTCCAACTTTGGTGTCTGGCTTTTACTTTAGTATCTGGGCCTCAGATATTTAC
ATTTCACAATCAAGTTTTGTAGTGAGAAGTACAAAACATCAAACCGCACTAAGTGGAATT
GGTGCTTTATTACAAAGCTCCGGTTTTTCAAGATCACAAGACGATACCTATATGGTTCAA
GAATTCATGCGATCTCGTGCGGCACTTGAAATGTTAGAAAAAAATCTACCAATTAGAGAT
TTTTACGAAACTAAAGGGGATTTATTTAGCCGTTTCAATCCGCTAGGAATAAAATCCGAA
AAGGAAGCTTTTTATCAATACTTCCAGAAACGACAATCTGTTAATTTTGATCCTATATCA
GGCATTGCGATATTAAATATCCGATCTTTCACGCCATTGGATGCCCAAAGAATAAATCAA
GAATTATTAAAACAAGGTGAGTCTTTCATTAATCGTCTAAACGAACGCGCACGACAAGAT
ACCGTTGCTTTTGCCAAAGAAGCGGTTAACCAAGCTGAAAAAAAAGTGATGACATCTGCT
TCTGAATTAAGTGAATATCGTATCAAAAATGGTGTTTTTGATCTTCAATCACAATCAGAA
GTCCAGCTTGGGTTAATTTCTTCATTGCAGAATGAATTAATCAATATTCAAACTCAGCTA
GATCAAGTTCGTGCGATCTCTCCGAATAATCCCCAAGTTCAAACACTATTAGTCCGTTCT
AATAGTATTCGTAAAGAAATGCAGCAACAAATCAAGCAAGTACTTGGGGGTGGGGATTCA
ATAACAACTCAAACTGCAGAATATCAACGTTTAGTCTTAAATAATACGTTAGCACAACAA
CAGCTAGCTGCAGCAATTACATCCTTACAAAACACGATATCTGAGGCAGAAAGGCAGCAA
CTTTATTTAGAAGTTATCAGTAATCCTAACACACCTGACTTAGCTCTAGAGCCTTATCGA
ATATATAATATTATTGCTACCTTATTTATTAGCTTAATTTTGTATGGCATCACTATCTTA
TTATTAGCAAGTATCAAAGAGCATAAAAACTAA
>cexD
ATGAAACTTATTAACACATTTTCAATTTCTTTACTTACTAGTATTACCCTTTGTAGTTGC
AGTTTAATGCCTGCCTCGGGTCCGAATCAACGTAAAATTCTAGACTTAAATAATACACAG
ACTAATACGACTCCCTCAGTTGATGTAATTGATCTTAACGACCATGAAACGAGTAAATTA
TTTAATCGGAACCAAGCTCAGTCATTTACTCAGTTTCGTCAACAAACCTCAAACTATGCA
GATATCATAAATGTAGGTGATACTCTGGATGTCTTGATTTGGGAAGCGGCTCCCGCAATA
TTATTTGGAGGGGCCCTTTCTCAAACTGGTACCGGTGGCTCGAATTTGACTAGCTTACCT
GAACAAACAGTAAGTCGAAGCGGCAAAATCACCATCCCATTTTTGGGTCCCGTTTCTGTT
CGAGGAAAAACACCAGAACAAATTCAAAAAGATATTGCTCAAAGTCTATCTCCTCTGGCC
AATAAACCGCAGGTTATTGTTCGCTTAAATAAGAATAACTCCGCCAACGTCACTGTACTC
CGTCAAGGGAATAGCGTAAGAATGCCACTAACCTCTCAAGGGGAGCGGGTACTTGATGCA
ATTGCTGCTGTAGGTGGAACTACCGAAAATTTACAGGATATCTCAGTTCAACTAACTAGA
GAAAAAGAAGTGAGAACACTTTCATTAGAGAAACTCGCCTCCAATCCGCAAGAAAATATT
CTACTCCGTTCGGGTGATGTTGTAACACTATTAAATAAGCCTTTAAGCTTCATTGGATTA
GGTGCACTTGGCGTAAATAAACAAGTTAAGTTTTCTGCAAATGGTTTATCTCTAGCAGAG
GGGATAGGTCAGATGGGAGGATTATTAGACAATAGAGCAGATCCTCAAGGAGTCTTTGTT
TTTCGCTATATTCCATTTAGCCAATTACCACATAAAGATCAAAGCCGTTGGAAATCTCGC
GGATATAGTGAAGGAATGAATATACCAACTGTTTACCGTGTAAATTTATTAGATGCGAAA
TCTCTTTTTTGGTTACAGCAGTTTCCTATCCAAGATAAAGATATTGTATATGTATCAAAT
GCGCCTTTAGCAGAATTCCAAAAATTCTTACGATTGGTTTTCTCTGTCACGTCCCCTATT
AGCGGAACAATTAATAATATAAATGGAATCAATAATTTATAG
>cfr
ctattggctattttgataattaccatataattgaccacaagcagcgtcaatatcaatcccaaattgacttctaattgtgacatggataccagcagacttcaaaactttgtaaaaggcttctacctgcccttcgtttgcttctccatacatctcaggtgcacttattgtaggattgtatcgtatcaaatttacatgatataacttccctgatttatagcgacttttaagaaggctaacaacttcgtttgcatgctcaagagaatcatttacaccaggcaacatgatataagctatatatactttccttgaagttaatcttatatgttcatcgagtatattcattacctcatctattgggtatctatcatttattggcatcaatttgctgcgttcctcactataaggtgagtgtaatgaaaatgtaagatttacttgaggatattcctgggttatttttttgatactaggtataataccaatcgttgatatagaaagtctacgaggacttaatgcaaataaattaggatccgtaaacgaatcaagagcatcaaatactttacggttggctagagcttcacccattcccataaaagaaatgctatcaatttgatgacctaataaatggaagtataaaacttgatctgttatctcatctacagttaggttttttttcaatccaatgtcgcctgtagcacaaaatttacacccaaaattacatccgcattgtgatgatatacaaaatgactcccaacctgctttatacttcatgtttaccgtttctactctctcattctttgatacttcaaaaagcactttcgtaacttgctctgaattttgctctgctaagagcttgatattcaaaactgtttctccaaaattatttattaaatcctccctaagtaattttggaagaaccttcatatcctcaaatcgactaattctttgtttaaaaatcgcattggttatttgttttattctataatcaggctcattattacttcttaaaaattcctgtattttaccatactttgttttattattaaaattcatttctttcat
>cmlA
atggacatgtacttgccagcagtgccgtttatgccaaacgcgcttggtacgacagcgagcacaattcagcttacgctgacaacgtacttggtcatgattggtgccggtcagctcttgtttggaccgctatcggaccgactggggcgccgccccgttctactgggaggtggcctcgcctacgttgtggcgtcaatgggcctcgctcttacgtcatcggctgaagtctttctggggcttcggattcttcaggcttgtggtgcctcggcgtgccttgtttccacatttgcaacagtacgtgacatttacgcaggtcgcgaggaaagtaatgtcatttacggcatactcggatccatgctggccatggtcccggcggtaggcccattgctcggagcgctcgtcgacatgtggcttgggtggcgggctatctttgcgtttctaggtttgggcatgatcgctgcatctgcagcagcgtggcgattctggcctgaaacccgggtgcaacgagttgcgggcttgcaatggtcgcagctgctactccccgttaagtgcctgaacttctggttgtacacgttgtgttacgccgctggaatgggtagcttcttcgtctttttctccattgcgcccggactaatgatgggcaggcaaggtgtgtctcagcttggcttcagcctgctgttcgccacagtggcaattgccatggtgtttacggctcgttttatggggcgtgtgatacccaagtggggcagcccaagtgtcttgcgaatgggaatgggatgcctgatagctggagcagtattgcttgccatcaccgaaatatgggcttcgcagtccgtgttaggctttattgctccaatgtggctagtgggtattggtgtcgccacagcggtatctgtgtcgcccaatggcgctcttcgaggattcgaccatgttgctggaacggtcacggcagtctacttctgcttgggcggtgtactgctaggaagcatcggaacgttgatcatttcgctgttgccgcgcaacacggcttggccggttgtcgtgtactgtttgacccttgcaacagtcgtgctcggtctgtcttgtgtttcccgagcgtatggtgaaacgccccggatcgcggctggccggtaa
>comE1
ATGAAATTAAAATCTCTTTTATTTTCTGTTTTTGTCTTTGTTTCTCTTTCTAACAGTAGC
AATGTATGTGCTGAATCAGCAAACATGACAAAAGCGAAAACAGAACACGCTGTAGTACAA
AACATACAAAGCAAACCACAGGATACGCTTAATGAAAAAGTGAATATTAATACAGCCAGC
GCAACTGACTTGCAACAAAAGCTACTTGGCATTGGCGCAAAAAAAGCTGAAGCCATTATC
CAACACCGAGAAAAGCATGGTCCGTTTACTGACATTGAACAATTACGTGATATTCAAGGT
ATTGGTCAAGCTATCTTGGAAAAAAATAAAACACGCCTTCAACTCTAA
>dcbB
ATGCTTAACCTGTTTAAAATCATAAAAAAGTATGTGCATATTCAATCTTTATTACACAAAAAAGAATATGCCTTACTTTATGCTAAATACATAAACCAGCTTTCTATTAACCAGCAGGCTTATGTTATTTGTCAACTCAAACTCTATGATCTCTTTCTGATTAATCCTAAATGGAGCCACTCTGTTTTTTTCCAGTTAGGATTAATTGCTCGTGGACACGATCATGATAACGATGAAATGGTACGTCGTTTGATCACTTGCACTGATTTTAGCAAAAATAAGCAGTTAATCCTTTCTCAATTACTTGCTTATTCACCCCAAATTGCAACAACATTATGTCCACAGACATATCGTTATCGTGCGCTATATCTCTCATTACTAGCGAATTTAAAAGACTTTGTTCGTTTAAAAGAAGAACTCAATAAGTTGCCGTCATGTGTGTTAAAGAATACACCTCATTACTGTTTGTTACAGAATTTTGTCGAAAAAGAAAACAGCAAGAAATTAGAGAACATTAATCAATTTCTTTACTTTTATAAACTTGGAGAAATAACTACGATAAAGACAGAAGATCCACCTAATACTAATAATATAGTCAGTCATTCGATAGTTAATGACACAAACACCTACTTAAATGCCCCTTTAATTACCATATTAGTGACGACATTTAACAGTCAAAAAAGTATAAAAAACACATTAAATTCATTGTTCAATCAAAGCTATCCAAATATTGAAATTATCGTTATTGATGATCATAGCCAAGATAATACGATGAGTATTCTCCAGGCTTATACTAAGCAATATAAAAATATCAAAATCATTAGCTTAAAAGAAAATGTCGGGACTTATGTCGCAAAAAATATTGGGCTTAAATACGCCTCTGGCGAATTCATCACTTGTCAAGATTCCGATGATTGGGCACACCCACAAAAATTGGCACTTCAGGTGGCTCCTTTATTACAACATAAAGAGTTAATTGTAACTTTTTCTAAGTGGGTAAGGCTCGATCCAATAGGGAATCCTTATGCCCGTACTATTTATCCATTAATGCGTTTAAACCCTTCTTCCGCATTATTCCGTAAAAAAGAAGTGTGTGAAAAAACTGCATTATGGGATTGGGTAAGAATCGGTGCAGATAGCGAATTTAATGCACGCTTAAAATTAATTTTTGGACACAAAGGCTATTACACCGTGAATAAACCTTTGACATTCGGTGCACATCGAGAAAATTCATTAATGACAGCTCAAAGTACTGGCTATGTCAATGGCGTCTCCCTACCTCGTGAAGCATATTGGAAAGCATGGAATATCTGGCATATTTCACAATTACAGCGAGGACACGCCCCTCTTTTATCTTCCTCTCCTAAACGAGAATTTTTTCAATATGACCAACATCCGATCATGGATGTTATTTCTTATGCAATCATTAATTAA
>dcbC
ATGAAAAAGATTACAATTGCTGGAGCTGGCTATGTTGGTTTATCCAATGCAGTATTATTAGCTCAACACCACAATGTAACGTTACTAGACATAGACCAAAATAAGGTTGATTTGATTAATAACAAGATATCTCCTATTTCTGATGAAGAAATCGAGAATTTCTTACAAAATAAATCGTTGTCAATAGTAGCTACCACAAATAAAGAAGCAGCACTAAAAGATGCCGACTTTGTCATTATAGCAACACCGACTGATTATAATACAGAAACTGGATATTTTAATACATCTACTGTTGAGTCGGTAATTGAACAAACACTATTAATAAACTCACTTACAACAATTATTATAAAATCAACGGTCCCCGTTGGTTTTACCGAAAAAATGCGTGAGAAATTTCATACCAAGAACATTATTTTTTCTCCTGAGTTTTTAAGAGAAGGAAAAGCACTTCATGACAATTTGTTTCCAAGTAGAATTATTGTTGGCAGTACGTCTTATCAAGCAAAAGTATTTGCCGATATGTTGATACAGTGTGCCAGAAAAAAAGATGTAACTGTTTTATTTACACACAATACTGAGGCTGAAGCTGTTAAATTATTTGCAAATACGTATCTCGCAATGCGAGTTGCCTTTTTTAATGAATTAGATACTTATGCGAGTCTTCACCATTTAAATACAAAAGACATTATCAATGGTATTTCTACTGATCCTCGCATTGGCACACACTATAATAACCCAAGTTTCGGCTATGGCGGTTATTGTTTACCCAAAGACACTAAACAGTTACTGGCTAACTATGCTTACGTACCTCAAAATCTCATTGAAGCCATTGTCAAATCTAATGAAACCAGAAAACGTTTCATTGCTCATGATGTATTAAATAAGAAACCTAAAACTGTTGGTATTTATCGTTTAATCATGAAGTCAGGTTCTGATAACTTCAGAGCTTCTGCTATTCTCGATATTATGCCGTATCTCAAAGAAAACGGTGTTGAGATTGTGATTTATGAGCCAACCTTAAATCAACAGGCATTTGAGGACTACCCCGTTATTAATCAACTCTCTGAATTTATTAATCGCTCTGATGTCATTCTCGCTAATCGTTCTGAGCCCGATTTAAATCAATGTTCCCATAAAATCTATACAAGAGATATTTTTAACGTTGATGCTTAA
>dcbE
ATGAAAAAAGTCATTATCATTGGACATAAACAGTCCAACTATCAAAATGTTGAAAAGGCTTTTCAATACTATGGAATGAATCCACCACATCCATCTAAAAGAGAAAAAATGTCACCTATCGAAATTGGTGATGTACTTAATAAAGTATTACCAGACCTTAATAAAGCTCCTGAGAACTTATCTCTACTTCCAAATAAAAAAATCAAAGGCTCTTCAATAAAAAACAAATCTAGGAAAAAATCTAGGAATAGCACAGTAAAAACAACAAGCTTATGGGATAATTTATATTTAGATCTAGTATTGGCAAATATTGATCAAGAGTTTTGGGGATGGTCCGATCCCAATTCACTCCAATTACTAGATTATTGGGCCAATATAGACCAAGATATTCATTTTGTTTTTGTTTATGATAAACCAGAAAACCTTTTCCAACACAATTTCATAGAAGAGTCGATAGAATTAGATAGCGAAAAAATAAAAGAAAAATTAGAAGAGTGGGAAAAATATAATGAAAAACTACTTATGTTCTTTAATAAATATAAAGAACGTAGTGTTCTGATTAACTCAAGACAAATTAGAAAAAGTATTCAAAATTCCATCCCTAAAATTTATAAAGAACTTTCTGCATCCGAAGTTACTCTAGAAAAAATACTCCATGAAGATAGATTAGATATACCATCCGAAAATCTTAATGAAAATTTAGACCCTTTATCTGATTTAATTATTAGTAATGTTCTAAAAAAACATTACTCTACTGTTGAACTATATGAAAAATTACAAAGAGAATCTAGCCTACCTTATTTAGATACAAATAAGGTAAATGATATATCATTAGCAATTAATGCTTGGCAAGAAATGATTAAAAGAAATAAAGAATACCAAATTCTCACTGCGGAACATAAGAATACAGAAACATTCCTCCTTGAAGAAAAAAACAAATTAGTTGAGAAAACAAAAGAAATCGTCCGAGAAAAAGAAAAAAATATAAAAGATAAAAAAGATCTAGAGATACAAATAGAAGCATTGCAATTAAAACTAGAAAAATATTTTATAGAAAGTAATGCTCTAAAAGAAGATAACAAAAAATTATCAATAGAAATAGATGACTTAAATATAAAAAAAGAAGAAAATATAAAATCTCTAAAAAAAGAAATTGAGACATTAAAAGCAGAGATAGAGAAAAATCATATAGAAAACAAAAACCTAAAAGAAACTAACAAAAGTTCATTAATAGAAATAGAGAAATTAAATAGAGAAAAAGAAGATGACAATAAACAAAAAGAAAAAACAATAACATTATTAAAAAAGGAAGATTCAATTAAATCTAATGAATTAGATAGAAAAAATGAAGAAATAAAAAACTATAAAATTATTATAGAAGATAATATCAAAGAGAAAAAATCTCTAGAAAACCAAGTAGAAGCATTACAATTTGAGCTCGAAAAATACTTCATAGAAAATAAAAAGATAAAAGAAAAACCACCATTATGGGGAGCTTCAAAAGTAATAAGATCAACGCTTGAATATCAATTAGGAAGAACAATGATAGAAAAAAGTAGATCTATAATTGGATTTATTATGCTACCTATATCTTTAATTTTAGTTTATTTATCATTTAAAATATCTGAAATTAGAAAGGATAAAAACATCATACTCCATGAATATCAAGATTATTATGAGGCAATGAAATTAAAAAATCATCTTTCCTACAAATTAGGTGAGGTATTTATAATTAATTTCAAAAACCCAATAAAGTGGATATTACTTCCATATCGTCTATATAAAACAGTTTTTAACTTCAAGAAGAAATAA
>dcbF
ATGAGCTTATTTAAACGTGCTACTGAGCTATTTAAGTCAGGAAACTATAAAGATGCACTAACTCTATATGAAAATATAGCTAAAATTTATGGTTCAGAAAGCCTTGTTAAATATAATATTGATATATGTAAAAAAAATATAACACAATCAAAAAGTAATAAAATAGAAGAAGATAATATTTCTGGAGAAAACAAATTTTCAGTATCAATAAAAGATCTATATAACGAAATAAGCAATAGTGAATTAGGGATTACAAAAGAAAGACTAGGAGCCCCCCCTCTAGTCAGTATTATAATGACTTCTCATAATACAGAAAAATTCATTGAAGCCTCAATTAATTCACTATTATTGCAAACATACAATAACTTAGAAGTTATCGTTGTAGATGATTATAGCACAGATAAAACATTTCAGATCGCATCCAGAATAGCAAACTCTACAAGTAAAGTAAAAACATTCCGATTAAACTCAAATCTAGGGACATACTTTGCGAAAAATACAGGAATTTTAAAGTCTAAAGGAGATATTATTTTCTTTCAGGATAGCGATGATGTATGTCACCATGAAAGAATCGAAAGATGTGTTAATGCATTATTATCGAATAAAGATAATATAGCTGTTAGATGTGCATATTCTAGAATAAATCTAGAAACACAAAATATAATAAAAGTTAATGATAATAAATACAAATTAGGATTAATAACTTTAGGCGTTTATAGAAAAGTATTTAATGAAATTGGTTTTTTTAACTGCACAACCAAAGCATCGGATGATGAATTTTATCATAGAATAATTAAATACTATGGTAAAAATAGGATAAATAACTTATTTCTACCACTGTATTATAACACAATGCGTGAAGATTCATTATTTTCTGATATGGTTGAGTGGGTAGATGAAAATAATATAAAGCAAAAAACCTCTGATGCTAGACAAAATTATCTCCATGAATTCCAAAAAATACACAATGAAAGGAAATTAAATGAATTAAAAGAGATTTTTAGCTTTCCTAGAATTCATGACGCCTTACCTATATCAAAAGAAATGAGTAAGCTCAGCAACCCTAAAATTCCTGTTTATATAAATATATGCTCAATACCTTCAAGAATAAAACAACTTCAATACACTATTGGAGTACTAAAAAACCAATGCGATCATTTTCATATTTATCTTGATGGATATCCAGAAGTACCTGATTTTATAAAAAAACTAGGGAATAAAGCGACCGTTATTAATTGTCAAAACAAAAATGAGTCTATTAGAGATAATGGAAAGTTTATTCTATTAGAAAAACTTATAAAGGAAAATAAAGATGGATATTATATAACTTGTGATGATGATATCCGGTATCCTGCTGACTACATAAACACTATGATAAAAAAAATTAATAAATACAATGATAAAGCAGCAATTGGATTACATGGTGTTATATTCCCAAGTAGAGTCAACAAGTATTTTTCATCAGACAGAATTGTCTATAATTTTCAAAAACCTTTAGAAAATGATACTGCTGTAAATATATTAGGAACTGGAACTGTTGCCTTTAGAGTATCTATTTTTAATAAATTTTCTCTATCTGATTTTGAGCATCCTGGCATGGTAGATATCTATTTTTCTATACTATGTAAGAAAAACAATATACTCCAAGTTTGTATATCACGACCATCGAATTGGCTAACAGAAGATAACAAAAACACTGAGACCTTATTTCATGAATTCCAAAATAGAGATGAAATACAAAGTAAACTCATTATTTCAAACAACCCTTGGGGATACTCAAGTATATATCCATTATTAAATAATAATGCTAATTATTCTGAACTTATTCCGTGTTTATCTTTTTATAACGAGTAA
>dfrA14
ATGAGAACCTTGAAAGTATCATTGATAGCTGCGAAAGCGAAAAACGGCGTGATTGGTTGC
GGTCCAGACATACCCTGGTCCGCGAAAGGGGAGCAGCTACTTTTTAAAGCATTGACCTAC
AATCAGTGGCTTCTGGTGGGTCGCAAGACGTTTGAATCTATGGGCGCACTCCCCAATAGG
AAATACGCGGTCGTTACCCGCTCAGGTTGGACATCAAATGATGACAATGTAGTTGTATTT
CAGTCAATCGAAGAGGCCATGGACAGGCTAGCTGAATTCACCGGTCACGTTATAGTGTCT
GGTGGCGGAGAAATTTACCGAGAAACATTACCCATGGCCTCTACGCTCCACTTATCGACG
ATCGACATCGAGCCAGAGGGGGATGTTTTCTTCCCGAGTATTCCAAATACCTTCGAAGTT
GTTTTTGAGCAACACTTTACTTCAAACATTAACTATTGCTATCAAATTTGGAAAAAGGGT
TAA
>dfrA20
atgggtattaaatatagcttaattgttgcaattgggaaacaccgagaaatgggtgctgacaatgatttgctttggcacttaccaagagatatgcaattttttaaggaaacgacaacgggtcacgctgttgtaatgggaagaaaaagttgggaatctattcctcagaagtacagaccgcttccaaatcgtttaaacttcgttttaacacgagataaaaactatagtgcagaaggtgcaacagtgatttatgatttaaaagaagtcgcacaacatcttgaaggaaaaaacttaacatgcttcattattggtggtgctcaaatctaccaactggccttagaaacaggacttttaaatgaaatgtatgtcacacaagtacataacacatttgaagaagctgacacctttttcccttttgtaaattggggagaatgggaagaagaagatattttagaacaagataaagatgaaaaacatctttattcatttaatataaagaaatttacgcgttaa
>dnaB1
TTGGATAATGAACTCTTTGATGAAGTGAGTAGCAAAATCAATGAGGGGGATTTTTATAATTTTACTCACC
GTCTACTGTTTAAGCATATTTCCGAATTGATTGAAGCCGGTAAACCAGCAGATATATTGACATTGGATCA
ATACCTTACCCAGAAAAAAGTGATCGAGGATTTGGGCGGATTTGCTTATCTTGCAGAAATAGTCAAAAAC
ACTCCATCTACAGCTAATATCCACGCTTATACGGATATCGTTCTCTTATATAGTAAACAGCGACAGCTTT
TAAAACTGGGGCAGTTTATTGTTGATCAGACACAGAGTGCGAAAACGCCAGATAAGTTTGAAGCTGTTGT
TGATGACATTGAGAAAAAAATTACTGAGTTTAGCCTATCAGATAATACAAAATCTGCAGCAGATTTAAGT
GATATTTTTGCCAATATGCTCTCTCGTATGGAACTCTCGGCTAAAAATGGAGATCCTGTGACAGGTACTC
CAACTGGTATTCAAGGTATTGACGAAGCGACAACAGGTGGACAGCCAGGCGATTTAATCGTGATTGGTGC
CCGCCCTTCTATGGGAAAAACCGCATTTTCTCAAACTATCGCTTACCATACACTTAAAAAATTCGAGTCG
GCTCCTGTGTTCTATCACAGCATGGAAATGCCGGCAGATCAGATTTTACAACGTTTTCTAGCTATGCGTG
CCAGAGTGGGATTGCAAAATATTAGACAGGCAGACAGTTTGGATGATGAGGAATGGTCAAAACTAACCTC
AGCAATGGGCTATATCCTAGAACATTGGAAAAATCGTTTAGTTATTGATGATGAAGGTAGTCTCACGCCT
CAAAAATTACGCACTAAAGTTCGACAAAATGCTCGTAAATATGGCAAACCGGCAGCTATTTTCATTGATT
ACATTCAGTTAATGCAAACCTCGCAACGTTATGAAAATCGCAATTTAGAAATTGCCAACATCTCTCGTTC
ACTCAAATTACTGGCAAAAGAGATGGATTGTCCGGTTTATGCCCTCTCTCAGCTGAACCGGTCTGTGGAA
CAACGTGCCAATAAACGCCCGATCAACTCTGATTTACGGGAATCCGGCTCACTTGAGCAAGATGCCGATG
TCATTTTATTCATCTACCGAGATGAAGTTTATGATGCGGATTCTCCGTTTAAAGGCACTGCTGAAATCAT
TATCGGCAAGCAAAGAAACGGACCACTTACTTCCGTAATGACGAATTTCAGAAGTGAATTTGCCCTATTT
GAAAACAGAACAAACACAACGCATTAG
>PM0771
ATGTCTTTACAATTTAATACCGTCGCCTTATTACTGGTGGTTTTAATTTTACTGGGCGTA
CTCAGTAATAATAGTTCCGTCACCATCTCTGCTGCAATTTTGTTATTGATGCAGCAAACT
TTTTTAGCCAAATATATTCCTTTTATGGAAAAGCACGGCATCACATTGGGTATTATTATT
TTGACGATTGGCGTGCTAAGTCCGATTGTGTCAGGTAAAATTCAGCTACCGCATTTGGCG
GTTTTTCTAAATTGGAAAATGTGGCTTGCTGTTGCCGTTGGATTATTAGTGGCTTGGTTA
GGCGGGCGTGGTGTTGGATTAATGGGCGCACAACCTGTATTATTAACTGGATTATTGGTA
GGGACCATTCTTGGTGTTGCTTTTGTTGGCGGTATTCCAGTTGGACCGTTAATCGCTGCG
GGGATCTTATCTTTATTCTTAGGAAAATCTTAA
>ecbA
ATGTTTAGATGTAATAACCGATTCCTCGTTGTTTTTGGCACTCGTCCAGAGGCAATCAAA
ATGGCTCCTTTAGTTGAAGGTTTGAAAAAAAATAATTTAAATTTTCGTATATGTGTAACG
GCTCAACATAGAGAAATGTTAGATCAAGTACTTGAATTATTTGATATTATTCCCGACTAT
GATCTTGATATCATGAATCAAACACAAACACTCTCAACAGTTACCTCTTCGATCCTTGAA
AAAATTCAACCTGTAATTGATGATTATAAGCCGAATGTAATTTTCGTACATGGCGATACA
GCTACAACGTTAGCGGCTTCACTCGCAGCATATTATAATCAAATAGATATTGCACATATT
GAAGCTGGCCTTCGTACCAATAATATATATTCCCCTTGGCCTGAAGAAGGAAATCGTAAA
CTTACTGCAGCACTAGCTAAATATCACTTTACACCTACTCAAGCAACAAAAGAAAATCTT
TTAAAAGAAAACATAGACCCATCTAAAATTTATATTACTGGAAATACTGTAATTGATGCT
CTTTTTTTAGCAAATAGAAAAATCGAAAATAATCTAACACTTTTGCAAAAATATGAACGT
AACTTTTCTGCTTTTTTAGGGAAAAAAATTGTTCTAATTACTGGACATCGTCGAGAAAAT
TTTGGTGATGGATTTGAAAATATTTGTGCGGCTATTTCTTCTTTGGCCGAATTACATCCA
GATGTACAGTTTGTTTATCCTGTTCATCTGAATCCAAATGTAAGGGAACCAGTAAACCGT
TTATTAAAACATAAAAAAAATATTCACTTAATCCAACCTCTTGATTATTTTTCATTCATT
TTTTTAATGAAAAATGCATATTTAATTTTAACTGACTCAGGTGGTATTCAAGAAGAAGCC
CCATCCCTAGGAAAACCAGTTCTAGTAATGAGAAAAACAACAGAACGCCCGGAAGCTGTT
CAAGCGGGAACAGTTAAATTAGTTGGTACAACTCAAGAACTGATTATTGATTCAGTGAAT
GAGTTACTCACGGATATAGAAGCTTATAACAAAATGTCTAAAGCCCATAATCCATATGGA
GATGGACGAGCTGTAGAAAGAACACTTAACGTTTTTAAAATTTAG
>ecbB
ATGACTCAATTTAATACGATTTCCGTCATTGGATTAGGTTACATAGGTTTACCAACTGCC
GCTGTTTTTGCTCAACATCATGTAAAAGTAATTGGTATTGATATTAACGAACACACAGTG
AATACAATTAACCAAGGAAAAATCCACATAGTGGAGCCTGATTTAGAACAGGTAGTGCAG
CAATGCGTAAATAAGGGGGATTTAAAAGCAAGTTTAATCCCTGAGCCTGCAGATGCGTTC
TTAATCGCAGTACCAACTCCTTTTAAGGGAAATAATTACGAGCCTGATTTAAGCTATATC
AAGTCAGCCTGTAAAATGATTTCTCCAGTTTTAAAAAAAGGAGATCTCATCGTTTTAGAA
TCAACCTCCCCTGTAGGTGCAACTGAAAAAATGGCTATCTGGTTGTCTGAACTCCGCCCT
GATTTGACGTTTCCTCAACAACTCGGAGAATTATCAGATATCCGAATTGCACATTGTCCT
GAACGCGTTTTGCCTGGACACGTGATGAGAGAACTCATTGAAAATGATCGTATTATTGGT
GGAATGACGCCTAAATGTTCACAAATGGCTGTTGACTTATACAAAATCTTTGTAAAGGGT
GACTGCATTGTGACTGATAGTCGTACAGCAGAAATGTGTAAGCTTACAGAAAATGCTTTC
CGAGATGTGAATATTGCCTTTGCAAATGAGCTATCGATTATTTGCGATAAATTAGGGATA
AATGTTTGGGAGCTGATTAACCTAGCTAATCGACACCCTCGAGTCAATATTCTACAACCT
GGTTGTGGTGTTGGTGGTCATTGTATTGCAGTGGATCCATGGTTTATCGTCAACAAAACA
CCAGAACTAGCCAAACTGATCCACACAGCCCGCTTGGTAAATGGTAGCAAGCCAGAATGG
GTTATCAATCAAGTAAATAATGCGGTGATTGGAGCTTTACAAAAAAATCCCAATAAACCC
CTTCAAGACATAAAAATTGCCTGTTTAGGCCTAGCATTCAAACCAGATATTGATGATTTG
CGTGAGAGTCCAGCACTAAAAATTACCGAAAAACTAGCAGAAAAGTACCCAAATCAAATT
TTGACTGTAGAACCCAACATAGAGGTATTACCTAACAAATTAAATGGTCAGAATATTAAT
TTAATAGATTTAAATCAATCATTAAAAATAGCTGATATTTTAGTCATTCTAGTAGATCAT
AAAGAGTTTAAAACTATAAAAATAGAAAATAAAAATATTCGAGTAATAGATACCAAAGGG
ATTTTTAAAAGGTAA
>ecbD
ATGATTGAATATGAAGATTTTAAGTATAAATTTTATAATTATGATGAGTTTGATTCTTTT
ATTGATTATTTTAACTCAATAGACAATGAAGACCTTTGTTTAATTATTAGAAAAACACTA
GGGAATAGATACATAGATCCATCATTCTATCTTAACCTTAGGGAAAACATAGAAAAAAAA
TCCAAGAAACTAAAAGGAAAACCAAAAACTATTCTTAACTTACTCTTCGTTTATGATCAG
GATTCTATTGTTAAAGATCTTAAAGAAACATATTCATATACATCCGGAGAAAGTCTAATA
TCAATATTATTAGCAGGTAGACTACAACACTATACTAATTCTATAGAAATATTTTACTCT
GAAGTAAAAAGTAAAATTTCTAGCTATTTAAAAAATAAACTTTATCAATATTTTTTATCT
AGAAAATATTCTAATGATAAATTAAACAACCTATTCACAGAATCAGAAAAAATTGATAAA
TATAAAAAAGATAATATTAGAGTAGCTCTATGCATTAGCGGACAGGTAAGAGGAATTGAA
ACAGCAATAAAAAGTTGGGTGAAGGCATTTAATTTAAATAAAAACAATAATGTTTTCATA
GATATTTTTATATCCACTTGGTCAGATGCTGTCGAGATAAAAAAACTAAACTGGGGAAGA
TTAGGAGATAAATCTTTTTCTGAGAAACTAAAAGAAAAATATAAAGAAGTACCAGAAGAT
ATAATTTTAGATGACCTTAAAAAGTTCCTACCACCAAAGAAAATAACAGAAGATTATTTA
CTTAAGGCAATAGGAAAACATATACATTTTAACCATATTGAATACGACATAGAAGATGAG
TCAAATTATCCAAATTACACTAACCCAATGAAACTTTATTATAAAATTCATAAATGTTTT
GAGATGACAAAGAAAAAAGGAATATATGACCTGTATATAAGAATCAGACCAGATCTAGTA
ATTTCTGAAGTCGAACTAAACCTAATTGATATAGAGCTTGAACTATCTATAAATAAAAAT
ATATTAGCAAGTTATGCTTATGTTTATGAATATTATGGATTTGGTGTTGATGACAAACTT
ACTATTTCCAAATTTGACAACATGGATATTTATTCAAAAACTTGGATATGGGATAAAAAT
GAAGAAAGAGAAATGAAAGGTCATATAAATTTAGCAAATAATTTAATGAGTCATAAGATT
GAAGTTAGACCAATAACTAATATAAAGACAAACTTCGCAAATTATAATATATAG
>ecbE
ATGTTTATTATTCCTATGGCAGGACTAAGTTCTAGGTTTTTTAAAGCTGGATATAACGTA
CCTAAATACCAATTAAAGATAGGAAAAGAAAGTGTTTTTTCATGGTCCGTAAGCTCTTTT
AAAAAGTATTTTAAAACCGATAAATTCATTTTTATTTATAGAGATATTTATAATACAAGA
TCTTTTATAATGTCAGAGATAGATAAATTAGGTATTGATAATTATGAGATAATTTGCTTA
CCATCAGAAACATTGGGCCAAGCAGATACCGTTTATCAAGGAATAAAAAATATCAAAGTA
GATGAAGAGATTTACATTTTTAATATTGATTCTCGTATTTCTGAATTTATAAAACCTGTA
TGGACTGATCAATGCGATGGTTATTTGGAAGTATTCAAGGGAAATGGAGATCATTGGTCC
TTTGCACTCCCAGAAAATACTACAAACCGAAAAGTAATTCGTACAGCAGAAAAAGAAAGA
ATTTCTGATTTATGTAGCAATGGCCTATATTTTTTTAAAAATAAATATATTTATGAAAAA
CTATTCATAAATTCAAAGGAAAATAATAAGAAATTAAAGAATGAATTCTACATTGCCCCA
CTTTATAACGATTTAATTTCTCAAAATGGAATAGTATTCTATAACTTGATCGAAAAAGAT
AAAACCTTTATTTTGTGGAACACCTGA
>ecbF
ATGAAACGTATAATTATGGATCTAGATAACACAATTACAATAACTGAAAATGGAGATTAT
ATTAATTCCAAACCAATAAAAAATGTTATTGAAAAATTACAACAATATAAAAAATTAGGA
TTTGAAATTGTAATAAGTTCAAGCCGTAACATGCGGACGTATGAAGGAAACATAGGAAAA
ATAAATATACATACATTGCCAAATATTATTAATTGGCTAAATCAACATAACGTCCCTCAT
GATGAAATATACATAGGGAAACCCTGGTGTGGAGAAGATGGTTTTTATGTGGACGATCGT
GCTATACGCCCTGAAGAATTTGTGAACTTAACTTATGAGCAAATTAAGAACATAACAAAA
ATTGATAAAGACGAGGAGTAA
>ecbG
ATGATTATTATTAATTCGGCAGCCTATGTTATTCCCGAATTCCGTAATGAGTTTGGTCTA
ATACCTCCTTCATTTTTACCAATAGGTAATAAAAAACTGCTTTCTTTTCAGATTGATGCA
TTACGCCAAAATTTTCCTAGTGAAAATAAAATTATCCTATCACTTCCTGCACAGTTTACT
CCTAGCCTTGATGACTACAAACTGATGACTTCTCTCAATATTGAACCAGTTTTTGTCGAA
GAAGGGATATCACTGGGTATGGCATTATTATATTTACTTAATACAGTAGAATATGATAAC
AATGATACTCTGCGTTTACTACATGGAGATACTCTACTCAATACATTTCCTTTAGAAAAA
GATTGTATCGCATTGGCTCGTACACAGGATGATTATGCTTGGGAATTTGAATCTAATGCT
CACAACCAGTTAGTCTGGTGTGGCTATTTTGCTTTCTCCTCTATCAGAAATTTTATTCGT
AGATTAGCTAAAACTCAGGGAGACTTTACTTCTGCCATACACCAATATAGTAAAGAAATA
AAATGTGTGAGCAAAGAAATTGAAGGGTGGCTTGATTTGGGACATATTAATACTTACTTC
CGTTCTCGAGCTGCTATTACTACTCAGCGAGCATCTAATGATCTAAAAATTAATAATGGC
GTAGTTTGGAAATCAGGGACTCCTCCCAAAAAGATAGAAGCAGAAGCAAATTGGTTTCAA
AACTTACCAGTTAATTTAAAACGCTTCGCTCCACAGCTGATTCAATCAGGCTTAAATGAT
AATAAGCCTTTTTACGAAACAGAATATCTCCCCTACTTACCACTAAATGGAATTTTTGTG
CATGGAGAAAATCCGCCTGTCTTTTGGGAAAATATTTTAGGACTAATTTCCCAATATATG
AATGAATCTCAAAAAGTTATATCAATAACTAAAGACAACCTCTCAAAAATACATTTGGAT
TCAATATCACTTTATAAAGATAAAACTTTTGAACGATTAGAATCTTATTCCTCTTTGGTT
GGAATTAATTTAGACATACCAACTAAATGCGATGGCGTAGAACAGCCATCTTTAAGAGAT
ATCGCAACAGAATGCATAAAAGCAACCCTATCTCTACCAGAAGTTCCCTCTATTGTTCAT
GGAGATTTATGCCTTAGCAATATTATGTATGACTCACGTGGAAATAATATCAAGGTTATT
GATCCAAGAGGCATGAACACTAAACAAGAATTCACCCTTTACGGTAATCAAAGCTATGAT
TTAGCTAAACTTTGTCATTCATTTATAGGACTATATGACTTTATCATTGCAGACTCTTTC
AATATAGAAAAATCAACAGAGCTTGGAATAAAACTAACTTTCAATATAGACAAAAGATTA
GAAGAAATTCAAGAACTCTTTATGAATAAGAAGTTATTACCAAATATAAATAATAATGAG
ATTATTCCAGCTACTATCTTATTATTTTTATCAATGATTCCATTGCATTTTGATAAACCT
AACCGTCAAGAAGCAATGCTAGCAAATGCACTAAGACTATATGTAGCGTGGAAAGAAAAA
ACCCAAATCATATTAAATATATAG
>ecbI
ATGAAAGTATATTTAATTAGCGATAATTTAACACAGGAGTCTTTAAATCTAGAAAATATT
GAGATCAAAAACTCCTGGTTTAATTTAAGCAATAAAAAAAATTCCATTCTATTTGTAGAA
TCCGCATGGACTGGGTATAGAAAACGTTGGAAATATAAAATAGCAGCTTATCCAAATAAT
AATAAAAGAACAAATGAAAAACTATTAAAAATAATCAGTCTAGCTAAAGATAAAGGTATT
CCAGCAGTTTTTTGGAATAAAGAAGACTCCATACATTTTGACCGTTTTATTAATTCTGCC
AAATATTTTGATCACATTTTTACTGTAGATCAAAACTGCGTAGAACGATACAGGACCGTC
GTACCGCCTGAAACAACTGTTGATGTGGCCATGTTTCCAGTTCAGCCGCGAATTCATAAT
TATCAAGGATTTAATTTCAAGCATATGGCAGCTAATTTTATCGGCAGTTACAGTAAACAT
ATCCATGATAAGCGGAGAGAAAGGCAGGAATTATCATTTCGTGCTGCTTTTAAAACGGGT
TTACCGGTAACAGTTTTCGATAGAAATTCAGATAGAAAGTCGGATAATTACCGTTACCCA
ACTGAAGAATTTTGTCTAACGGTACGCCCTGCCGTAGATTACGTACAAACTGCCGATATT
TATAGACAATTTGCCGTATCGCTTAATGTGAATACAATCGAAGACTCACCAACCATGTAC
TCTCGTCGTGTCGTTGAAGTTTTAGCCTGCGCAGGCATTCTTGTATCAACACCATCTTTA
GCAGTAGAACGATTATTCAAAGATTATTGCCATATAGTAAATTCCGAAGAAGAGGCTATT
GAGTTATTTGAACGCTTAAAATATGGTCCATCGTCATTAGATTTAGAAATGGCTAAAGCT
GGAGCTGATTTTGTATTAAATAATTTTACTTGGCACCACTTTTTACAAAAAATCAAAGAG
ACTATTGAACGTAATAAATAA
>ecbJ
ATGGACTCTAATGATAAATTAATTAAACTCATTGAAGAAAAACTTATCAAAGAATTAACC
GAATTCAATCAAACAAGAGATAAATTAAAAGGTGAGTTAAATGAACAAGAAAAAGAGATA
GAAAACATAAAACAACAGTTAGAAATAATTGACTTATTGGAAAACAAAAGCTTTTTACCT
AGAGAAGGTGATACTATATCCTATAAATTAGGGAAAATCCTTTTAGAAACTAATCTTTTT
AATTTTTACAGATTACCAAAAAGATTATGGGCTCTCAATAGATATGCCAAGTATCGTAAA
AGCATAATTAAACAAGAAAATAATAATTCCATTAGTCATATTATAGAAAAATGTGAAAAT
AAAAAGAATCCAGCTGAAATTAGAAAAGAAAACAAGAATGAAGAACTAATTAACACTGGT
CTAACCGAAAAAATTATTACCATACTATCGATAACAAATAATCAAAGATTATACATGTAT
AATAAGATAGCTCCGACATATCATCTAATAGAAAATAATATCTGGCAACTTAATAATACT
AAAGCCAATATTTTTATAATTGATAGCGTATGGTCTGGAATAAATAACAATTGGGAATAT
GCATTATTAAGTGATGGAATCAATAGTATTCAATCAAGAAAGTTAAAAGATGTTATAGAT
ACTATTAAAGCAAAGTCTATCCCTATAGTTTTTGTATATAATGAAAAAGAAATTCATTAC
AATAAATTTAAGTCAATAATGGCTTTTTCTGACATTATTCTAACAAGCAATATATCTGCT
CTAGATAAAGTATCTGTTGATTTTAAAGATAAAAAATCTTGCTATTTACAGAAATCACTT
TATTTAGAATATTGCAATCCACATAACCCTTTAAATTTTTTTGAAAAGAATAATGTTATT
TACTTAGGAGAATATGATAAAAATTTTAATGATGATGATTTAGATCTATTGGAACCATTT
TTATCATTACCTAACAATGAACTAACATTAATTCACAGTGATATTTCTCATAATAAATTA
TATGATAAATATCCAGGAAGATGGGATATTATCCCTAGTAACATGGAATTTACAGAAGTA
ATAAATAAACTCAAATCCTTCAAATTCAGTTTATTTATTTCAGATACCGAAGAAAGAGAT
ATTCCGCAGAAAATTATTGACTCTCTAGTATCAGGCGTACCTGTAATTTCTACAAGGAAT
ACATATTTAGAAGAAAAATTTAAAGACATCATATTATTTATTGATTCCCCAACTCAACTT
CATGAAATTGTAGAAAAATATGAAAATGATCGTTGGGCACATGCTCGCTTAGCGCACAAA
GGATATCGATTTGTAATGAATAATTTTTCCACACATAGTCTCAAAGCTAACTTACAAAGA
GAAATATGTGGCAAAGCGATCAATTCAGATAATAATCCCTTGATATCGATTATTATGGCA
TCAATGAGAGAATTCTATATAGACAGAATTATTACTAATATTTCTCGTCAAACATATAAA
AATAAAGAGCTTATCATTGTTACTCAGAATTTTTCAGAAATAGGATTAAAAAAACTACAA
GAAAAATTAGAAAAAATAGATGACTTGGTTAATTTCAAAATCATAGTAAATAACTCAGAA
GACACTTTAGGAGAAAGACAAAATCAAGCAGCAAGCTATGCCAATGGTAGCTTATTAGCT
AAATTTGATGATGATGATTTCTATTTTGACAACTATTTAGCGGATATGGCTCTGCCATTC
CAATTTGGAGATTATGATATGGTTGGCAAAGCTGAAGTATTTTTTTACCTGGAAGCACTA
GATAAGACAGTTCTAGTACGGGATGGTCGAGCCGCTTATAGAGAAATGGATTTTGTAAGT
GGGGCAACTTTTGTTATTAAAAAATCAACATTTAATAAATTAGGTGGATTTATTGAAGTA
AATCAATCAGAGGATTCTAATTTTATAAAACGTCTAAAAGAATCTGGTGGGAAAATTTAC
TCTTCCGATCCTTTTAATTTTGTTGTTTTTCGTTCAAAAGATGTATCAAATCATACTTGG
CAGCAAAAAGCAGAGGCATTTGCAAACCCGTCTTTACATGTAGGAAATGGAATCCCAGAA
GAAATTACTGTTATATAA
>ecbK
ATGAAAAATATAAAAACAAGTAATATTGATAAAGACGCACAATCATTGGCGATTATTTAT
ACTTTTCCTCCATATGTAGATACATCTGGTAATGTATTTAGTAAACGTATACATGAAGAA
ATAAAAGATAAAATCACAATAATCACAAATAAGTTTATATCTTCTCCACCTATGGATGAT
AGCTTAAACGAACTAACTTCACCTTATGTTACTAAAAGATTAGAAATGCAAGCTACATTT
ACCTATAGGGAGTGGAAATATTTTAATGATTTTATTGAACAAGCATATAATGCTTATTTA
AATGAGATAAAAGAAGGAAAAATATTTAGAAATTTATACAGCCGTTCAATGTCTGTTATC
ACCCATTTAGTCGCATATAAAATAAAAACTCATAATCCAAATATTAAATGGATTGCTGAG
TTTTCTGACCCAATTCTTAAAGAAGTTGATGGTAATGAAAGAAATGTAGAAATCCCATTA
TCTTGGCTAGAGGATAATTTATCATTAGAAAATATCAAAGCTTTTGATAATAACCAAAAT
CTATTTTTTATTTCCGAGTTACTTGTTTATTTATATGCTGATGAAATCATCTTTACAAAT
AAGATACAGAAAGAATTCATGCTTTCATACCTGAAGGAAAAACATTTTGATATAAATCAA
AATCATTTATTATTAAAATCAATTTCATCTAGAATAAAAATAAAACAACATCCAACCCTG
CCTATTGAGTTCTATCAAAAAGGTAAAATAAAAGTTGATATAAATAAAGAAAATATAAAT
CTAGGATATTTTGGAAATTTTAATATAAAGAGAGGAATATCAGAATTTATAAATGCTTGG
AAGAATCTTCCAAAATCTAAGAAAACAAAGTCAAGATTATTCATCTTTACAAATATGAAC
TCAGATAAGATATACGCATCTATTCCAGAAGAGCTAATTAGCTACATAAAAGTAGAAAAA
AGCCTTAAATATTTAGATTATCTAGGTATTTTGGATTCATTTGACTATGTATTATCTTTT
GACACACAAGTATCTAAAATATTTGGATTAAATCCATATCTTCCATCCAAAATAAGTGAT
TATTTAGGTGCAAATACTAAAACTTTAGCTTTATTAGAGAAAAACAGCCCAACAGACCTA
ATATCTAACTCAAAATTAGTAAAACAATATATAGATAATATTAATCTAAATACTCTATTT
TAA
>erm42
ATGAATAAAAACACTAAAATAAAAAACAAAAATTTCAACATTAAAGACTCACAGAATTTTTTGCATAATA
CTAAATTAGTCGAAGATTTGCTTTTTAAAAGCAATATAACTAAGGAGGATTTTGTTGTTGAGATTGGGCC
TGGAAAAGGCATAATAACCAAGGCATTAAGCAAAATCTGCAAAGCCGTTAATGCTATTGAGTTCGATAGT
GTATTGGCTGATAAGTTGAGCCATGAATTTAAAAGTTCAAATGTGTCTATTATTGAAGCCGATTTTTTAA
AATACAATTTACCAGACCATAATTATAAAGTTTTTTCAAACATTCCATTTAACATAACGGCAAGTATTTT
AAATAAATTGTTAGATAGTGAGAACCCACCCTTAGATACTTTTTTAATTATGCAATATGAACCTTTTTTA
AAGTATGCGGGTGCACCATCTTACAAGGAGTCTTATAAATCTTTATTATATAAACCATTTTTCAAAACTA
ACATATTGCATAGCTTTAGCAAATTTGATTTTAAGCCAGCTCCAAACGCAAACATTATTTTGGGCCAATT
TTCTTATAAAGACTTTACAGATATAAACCTTGAAGACAGGCATGCTTGGAAAGATTTTTTAGCCTTTGTC
TTTTTAGAAAAGGGAGTTACATTTAAAGAAAAAACAAAACGAATTTTTAGTTATAAGCAACAAAAAATAA
TTTTAAAAGAAAGCCGAATTAATGATGATTCAAATATAAGTAATTGGAGTTATGAATTTTGGCTAAAAAT
GTTTAAACTCTATAATTCGAACATGGTAAGCAAGGATAAAAAAGTTTTAGTTAACAATTCGTATAAAAGA
ATGTTAGAACATGAGTCTAGTTTAGAAAAGATTCATAGAAATAGAAAGCAAAATAACAGAAAATAG
>exbB
ATGCCACAATTATTCCAATTCTTACAACAATATATTGATTACATTATTCTAGGCTTACTT
GCCTTCATGAGCTTTATTATGGTTTGGCTTGTGATTGAACGCTTTCTTTTCTTAAGTCGC
GTCAACGTGGCATCTTATGAAAGCATACATGAATTAGACATTGACTTACAACGCCACCTC
ACAGCTATCTCTACAATCGGTTCTAATGCACCTTATGTAGGTTTACTTGGTACCGTCATT
GGTATTCTCTTAACTTTCTATGAATTAGGTCACTCTGGTGGCGATATTGATGCGGCGGCT
ATTATGGTGCACTTATCATTAGCCTTAAAAGCCACAGCAGTAGGTATTTTAGTCGCCATT
CCTGCAATGGTGTGTTACAACGGTTTAGGACGTAAAGTCGAAGTTAATCGTTTGAAATGG
TTTGCCTTAAATGAGAAAAAAGCCAAACAACAAGCATAG
>exbD
ATGAAAAAATTTGATGAAATCAACATTATCCCTTTTATTGACATCATGTTGGTACTATTG
GCTATCGTTCTGATTACAGCCTCTTTTATTTCACAAGGTAAAATCCAAGTGAATGTACCA
AAAGCAAGTTCAACAGTTGCGTTTCGTTCAGATGATTTAGCCAAATTGCTGACTATTACG
GAAAGCGGTGAAATTTTTTATCACGATAAACCGATTACGATAGAGGCATTGGAACAAGAA
ATCAGTAATTGGGAAAAAGATCAAAAAGTCACCTTGAAGGTAGATGCAAAATCCAGTTTC
CAAGATTTCGTTTCTATCACCGATATTATGGCTAAAAATGAAATTAAAAATGTCGCTATC
GTGACGGTTAAAGAAAAGGCACCTCAATGA
>fbpA
TTGGTTAAATTGACCGCACTTTTAACCGTAAACACTCATCTGAGGAATGTGATTATGAAA
AAAATCTCAACACTTGCATTGGCTTTATCTGCAGTGATTTCAACATCCGCTATGGCGGCA
AATGAAGTTAACGTTTATTCTTACCGCCAACCTTACTTAATCGAACCTATGTTAAAAGAC
TTCGAAAAAGACACTGGCGTAAAAGTCAACGTGATTTTTGCGGATAAAGGCTTAGTGGAT
CGTGTAAAACGTGAAGGCGAGTTAAGTCCAGCAGACGTATTATTAACAGTTGATATCAGT
CGTGTGATGGAAATTGTAAAAGAAGGTTTAGCGCAACCAATCCACAGTGAAACCCTTGAG
AAAAATATTCCAGCGCAATTCCGTGATTCCAAAGATGAATGGTTTGCTTTAACAACGCGT
GCACGTGCCATTTACACTGCAAAAGATCGTGTGGGTAAATTACCAGCTGACTTCACTTAC
TACGATTTAGCAAAACCTGAATACAAAGGCAAAGTCTGTGTGCGTTCGGGTAAAAATGCC
TATAACGTTTCTTTAGTTGCCTCTATGATCGCACACGATGGCGAAGCGAAAGCAAAAGCG
TTCTTAGAAGGCTTAAAAGCGAACCTCGCACAAAAACCACAAGGTGGTGACCGTGATCAA
GTGAAAGCGATTAAAGAAGGTATCTGTGATTACGCGTTAGGTAACAGCTATTACTTCGGT
AAAATGTTAGACGATGAAAAACAACGTAGCTGGGCAGAAGCGGTTTACATCAACTTCCCG
AACCAAAAAGCGCAAGGTACACACGTTAATATCAGTGGTGTAGCCATTGCGAAACACGCG
CCAAACAAAGCCAATGCGGTGAAATTAGTGGAATATTTAAGCGGTGATAAAGCTCAACAT
TTATACGCTGAGTTGAACCATGAGTACCCAGTAAAACCAGGAGTTGAGCGCTCTAAACTA
GTTGCATCTTGGGGTGAATTCAAAGCTGATGATATCGCTTTAGAGAAAATCGCAGAAAAT
TATGATAAAGCATTAAAATTAATTGACGAAGTGAAATTCGATCTTTAA
>fbpB
ATGTATTCACTCAAAAAAATCAGCTGGAATTTCACCGCACTTTTTATTGTGTTGTTCTTT
CTCTTGCCTTTAATTTCTATTCTTTATCAATCTTGGCAAGCCGATTGGGACAATATTCAA
CATCTTTGGCAAACCGTTCTCACCGACTACAGTATCAATTCGCTCATTTTGGTTTTAGGC
ACGGTGTTTTTAAGTTTAGTGTTCGCCATTCCCGCCGCGTGGATTATCTCAACTTACCAA
TTTGTCGGACAAAAAACATTGCAATGGGTGCTTTGTTTGCCTTTAGCGATCCCAGCTTAT
TTAGTCGGCTATCTATACACTGATTTATTAGATTATCCCGGTCCGGTACAATCACTTTTA
CGGGAATACTTTGCTTGGCATAGTCCACAAGATTACTGGTTCCCGCCAATTCGTTCACTT
GGCGGCGCCTGTTTCGTATTAGCACTGGTCTTGTATCCTTATGTATTTTTACTTGTTCGT
GTTGCCTTATTGGAACAATCAGAAAATTTAATTCATAGTGCCAAAACCTTAGGTGCTAGC
CGTTTTTACTTATTTAAAAAAGTCACGTTACCTTTAATCCGTCCAGCCATTGCCGTGGGT
GCCTCATTAGTCGCAATGGAAACTCTCGGTGATTTTGGTACCGTGTATTATTTTGCGGTG
CCGACATTAACTACCGCAGTCTATGATACTTGGCTTGGATATGGTGATTTAGGCTCTGCT
AGCCAAATTTCTTTGTTAATGCTGTTTATGATCTTCAGCTTATTATGGTTAGAACGTTAT
AGTCGTCGTAAACAAAAAACCTATCAACGAGGTTATGAGAAAAAGCGCCGTTTAACGCCT
CTTTCTGGTTTCAAACTTGTCCTTGCTCAATTGTATTGTTGGGGCTTGGTCAGTATCGCC
TTCATTATTCCTTTTGCGAAGCTGATTTATTGGGCACTGTCTTATTTTGATATCAGCCAA
GCGGATAACTTTTTCCATTATGCTTATCATAGCTTATCCAGTTCGGTGATCGCTTCTGTT
GTATGTGTACTGTTAGCCCTCTTTCTACACTTTTTTAATCGCCTCGCGTTGCAAAAAAGT
CCGATACAGCAGCGTGTTGCACATTATGGCTTACAACTTTCCTCCCTCGGCTACGCCATA
CCCGGTACCGTCTTAGCTATTGGGATTCTGATCCCTTATACTCGCGCAGATCATTTACTC
AATGATCTGCTAAAATCCTTTGGCTTTTCCCCTGTTGGTTTAATTTTCTCAGGATCGATG
TTTGCTCTCATTTGTGCTTATACTGTACGTTTTTCTGCCATGGCAATTGGTGGTATCGAT
GCCTCGTTTCAAAAAATATCACCTTCCTTAGATATGGCAAGCCGTACATTAGGTCAAAAC
GGCATCAAAATGTTACATCGTGTTCATCTGCCATTATTATCTAAAGGTATTCTCACCGCA
TTGATGATGGTGTTTATTGAAACCATGAAAGAATTAAATGCTTCGTTATTATTACGTCCT
TTTAATTTTGATACTTTGGCAACCCATGTTTTTACCTTTACTTCCGATGAGCAGCTCGAA
CAAGCCGCCCTACCTGCCATTGCGTTGGTGTTAGTCGGCTTATTGCCGGTGATTTGGTTG
ACACGCTCACTGGTGCTTCATTCCGAAAAAGATCGCTAA
>fbpC
ATGAATATATTACAAATATCCCAATTAACTTGTGGTTACAGTACCGAAAACGTCTTACAA
AACTTAGATCTGGCGATGGCTCAGAATGAAATTCTCTGTTTACTCGGAGCCAGTGGTTGT
GGCAAAACAACGCTCTTGAAATCGATTGCTGGCTTACAAGACATCAGTCAAGGCAAGATT
TTGTTTAATGAGCAAAATTTAGCTGGGCTGCCCGTCGAACAACGGCAAATTGGAGTTATT
TTTCAAGATTACGCGTTGTTTCCACATTTAACGGTGAAAGAAAATATCGCCTTTGGTTTA
CAGAAGAAAAAAGCGGCAGAAAAAACAGAAATTATTGAAAAAATGACCGCACTTGTACGC
CTCACAGGCTTACTCGAGCGTTATCCTCATGAATTATCTGGAGGTCAACAGCAGCGAGTT
GCCATTGCACGTGCTTTAGCTTGCAAACCGCGTTTATTGTTATTAGATGAACCTTTTTCC
AATATTGATAGTCAAGTGCGTTATCAGATGATTGATGAGATCAAGGACATTTTAAAAAGC
CAACAAATTCCCGCGATTTTTGTCACTCATAGCAAAGAAGAAGCCTTTGCCTTCGCTGAT
AAACTTGCCATTATGGATAAAGGCAAAATTGTGCAAGTCGGTGATGCCGACTTACTCTAT
CAAATGCCTATCAATAAGTTTGTGGCAGAGTTTTTAGGTAATGTCAATTATTTAACTTGT
CGTATTACGTCAGAGCGCAGCTTCAATTCGGTGATTGGTGAATACACCTTTACTCAACCG
CTCACCTTTTCCAACGGGAAGCCAATAAGTGTCGGACAGAACGTACATTGGTTAGTGCGT
CCACAAAGCTTCCAAATTCATCTTGATGAGCAAGGCAGTGGAATCATTAGTAAAAAGCGT
TTTTTAGGTCCTTACTTTCAATATGATGTTAATATTGGCGACGAGTGCTTTATGGTACAA
AGTCCGAAAAACTTCCCGCTTGATGCGCAGGTCCGTTTAAATTATAAATGTACCGCGCCT
GTTCTTTTTGACATCTAG
>fcbB
ATGCTTAACCTGTTTAAAATCATAAAAAAGTATGTGCATATTCAATCTTTATTACACAAA
AAAGAATATGCCTTACTTTATGCTAAATACATAAACCAGCTTTCTATCAACCAGCAGGCT
TATGTTATTTGTCAACTCAAACTCTATGATCTCTTTCTGATTGATCCTAAATGGAGCCAC
TCTGTTTTTTTCCAGTTAGGATTAATTGCTCGTGGACACGATCATGATAGCGATGAAATG
GTACGTCGTTTGATCACTTGCACTGATTTTAGCAAAAATAAGCAGTTAATCCTTTCTCAA
TTACTTGCTTATTCACCTCAAATTGCAACAACATTATGTCCACAGACATATCGTTATCGT
GCGCTATATCTCTCATTACTAGCGAATTTAAAAGACTTTGTTCGTTTAAAAGAAGAACTC
AATAAGTTGCCGTCATGTGTGTTAAAGAATACACCTCATTACTGTTTGTTACAGAATTTT
GTCGAAAAAGAAAACAGCAAGAAATTAGAGAACATTAATCAATTTCTTTACTTTTATAAA
CTTGGAGAAATAACTACGATAAAGACAGAAGATCCACCTAATACTAATAATATAGTCAGT
CATTCGATAGTTAATGACACAAACACCTACTTAAATGCCCCTTTAATTACCATATTAGTG
ACGACATTTAACAGTCAAAAAAGTATAAAAAACACATTAAATTCATTGTTCAATCAAAGC
TATCCAAATATTGAAATTATCGTTATTGATGATCATAGCCAAGATAATACGATGAGTATT
CTCCAGGCTTATACTAAGCAATATAAAAATATCAAAATCATTAGCTTAAAAGAAAATGTC
GGGACTTATGTCGCAAAAAATATTGGGCTTAAATACGCCTCTGGCGAATTCATCACTTGT
CAAGATTCCGATGATTGGGCACACCCACAAAAATTGGCACTTCAGGTGGCTCCTTTATTA
CAACATAAAGAGTTAATTGTAACTTTTTCTAAGTGGGTAAGGCTCGATCCAATAGGGAAT
CCTTATGCCCGTACTATTTATCCATTAATGCGTTTAAACCCTTCTTCCGCATTATTCCGT
AAAAAAGAAGTGTGTGAAAAAACTGCATTATGGGATTGGGTAAGAATCGGTGCAGATAGC
GAATTTAATGCACGCTTAAAATTAATTTTTGGACACAAAGGCTATTACACCGTGAATAAA
CCTTTGACATTCGGTGCACATCGAGAAAATTCATTAATGACAGCTCAAAGTACTGGCTAT
GTCAATGGCGTCTCCCTACCTCGTGAAGCATATTGGAAAGCATGGAATATCTGGCATATC
TCACAATTACAGCGAGGACACGCCCCTCTTTTATCTTCCTCTCCTAAACGAGAATTTTTT
CAATATGACCAACATCCGATCATGGATGTTATTTCTTATGCAATCATTAATTAA
>fcbC
ATGAAGAAAATTACAATTGCTGGGGCTGGCTATGTTGGTTTATCCAATGCAGTATTATTA
GCTCAACACCACAATGTGATCTTATTAGATATTGATCAAAATAAAGTTGATTTAATTAAT
AATAAAAAATCGCCCATCACAGATAAAGAAATGGAAGATTTCTTACAAAATAAATCACTG
ACAATGATGGCAACACCAGATAAAGAAGTGGCATTAAAAAACGCAGACTTTGTCATCAAC
GCAACGCCACCAGACTATAATACCGAAACAGGTTATTTTAATACATCCACTGTTGAAGCT
GTCATTGAACAAACCCTTTCAATCAATCCACAAGCAGCGATTATTATAAAATCAACAATT
CCCGTTGGTTTTACCGAAAACATGCGTGAAAAATTTAATACCCCAAATCTTATCTTTTCA
CCTGAATTTCTAAGAGAGGGAAAAGCCCTTTACGATAATTTGTATCCAAGCAGAATTATT
GTTGGCAGTACTTCTTATCAAGCAAAAGTATTTGCCGATATGTTGACACAGTGTGCCAGA
AAAAAAGATGTAACTGTTTTATTTACACACAATACTGAGGCCGAAGCTGTTAAATTATTT
GCAAATACGTATCTCGCAATGCGAGTTGCCTTTTTTAATGAATTAGATACTTATGCGAGT
CTTCACCATTTAAATACAAAAGACATTATCAATGGTATTTCTACTGATCCTCGCATTGGT
ACACACTACAATAACCCAAGTTTCGGCTATGGCGGTTATTGTTTACCCAAAGACACTAAA
CAGTTACTGGCTAACTATGCTGACGTGCCTCAAAATCTCATTGAAGCCATTGTCAAATCT
AATGAAACCAGAAAACGTTTCATTACTCATGATGTATTAAATAAGAAACCTAAAACTGTT
GGTATTTATCGTTTAATCATGAAGTCAGGTTCTGATAACTTCAGAGCTTCTGCTATTCTC
GATATTATGCCGCATCTCAAAGAAAACGGTGTTGAGATTGTGATTTATGAGCCAACCTTA
AATCAACAGGCATTTGAGGACTACCCCGTTATTAATCAACTCTCTGAATTTATTAATCGC
TCTGATGTCATTCTCGCTAATCGTTCTGAGCCAGATTTAAATCAATGTTCCCATAAAATC
TATACAAGAGATATTTTTGGCGGTGATGCTTAA
>fcbD
ATGAATACATTATCACAAGCAATAAAAGCATATAACAGCAATGACTATGAATTAGCACTC
AAATTATTTGAGAAGTCTGCTGAAACCTACGGGCGAAAAATCGTTGAATTCCAAATTATC
AAATGTAAAGAAAAACTCTCGACCAATTCTTATGTAAGTGAAGATAAAAAAAACAGTGTT
TGCGATAGCTCATTAGATATCGCAACACAGCTCTTACTTTCCAACGTAAAAAAATTAACT
CTATCCGAATCAGAAAAAAACAGTTTAAAAAATAAATGGAAATCTATCACTGGGAAAAAA
TCGGAGAACGCAGAAATCAGAAAGGTGGAACTAGTACCCAAAGATTTTCCTAAAGATCTT
GTTCTTGCTCCATTGCCAGATCATGTTAATGATTTTACATGGTACAAAAATCGAAAAAAA
AGCTTAGGTATAAAGCCTGTAAATAAGAATATCGGTCTTTCTATTATTACTCCTACATTT
AATCGTAGCCGTATTTTAGATATAACGTCAGCCTGTTTGGTCAATCAGAAAACAAACTAC
CCATTTGAAGTCGTTGTTGCAGATGATGGTAGTAAGGAAAACTTACTTACCATTGTGCAA
AAATACGAACAAAAACTTGACATAAAGTATGTAAGACAAAAAGATTATGGATATCAATTG
TGTGCAGTCAGAAACTTAGGTTTACGTACAGCAAAGTATGATTTTGTCTCGATTCTAGAC
TGCGATATGGCACCACAACAATTATGGGTTCATTCTTATCTTACAGAACTATTAGAAGAC
AATGATATTGTTTTAATTGGACCTAGAAAATATGTGGATACTCATAATATTACCGCAGAA
CAATTCCTTAACGATCCATATTTAATAGAATCACTACCTGAAACCGCTACAAATAACAAT
CCTTCGATTACATCAAAAGGAAATATATCGTTGGATTGGAGATTAGAACATTTCAAAAAA
ACCGATAATCTACGTCTATGTGATTCACCGTTTCGTTATTTTAGTTGCGGTAATGTTGCA
TTTTCTAAAGAATGGCTAAATAAAGTAGGTTGGTTCGATGAAGAATTTAATCATTGGGGG
GGCGAAGATGTAGAATTTGGTTACAGATTATTTGCCAAAGGCTGTTTTTTCAGAGTAATT
GACGGCGGAATGGCATACCATCAAGAACCACCTGGTAAAGAAAATGAAACAGACCGCGAA
GCTGGTAAAAGTATTACGCTTAAAATTGTGAAAGAAAAGGTACCTTACATCTATAGAAAG
CTTTTACCAATAGAAGATTCACATATTCATAGAATACCTTTAGTTTCTATTTATATCCCC
GCTTATAACTGTGCAAATTATATTCAAAGATGTGTAGATAGTGCTCTTAATCAAACTGTT
GTCGATCTCGAGGTTTGTATTTGTAACGATGGTTCAACAGATAATACCTTAGAAGTGATC
AATAAGCTTTATGGTAATAATCCTAGGGTACGCATCATGTCTAAACCAAATGGCGGAATA
GCCTCAGCATCAAATGCAGCCGTTTCTTTTGCTAAAGGTTATTACATTGGGCAGTTAGAT
TCAGATGATTATCTTGAGCCTGATGCAGTTGAACTGTGTTTAAAAGAATTTTTAAAAGAT
AAAACGCTAGCTTGTGTTTATACCACTAATAGAAACGTCAATCCGGATGGTAGCTTAATC
GCTAATGGTTACAATTGGCCAGAATTTTCACGAGAAAAACTCACAACGGCTATGATTGCT
CACCACTTTAGAATGTTCACGATTAGAGCTTGGCATTTAACTGATGGATTCAATGAAAAA
ATTGAAAATGCCGTAGACTATGACATGTTCCTAAAACTCAGTGAGGTTGGAAAATTTAAG
CATCTTAATAAAATTTGTTATAACCGCGTATTACATGGTGATAATACATCAATTAAAAAT
CTAGACACTCAAAAGAAAAATCATTTCGTTGTCGTTAATCAATCATTAAATAGGCAGAGA
GTAAGTAATTATAACTATGATGAATTCGATAACTTAGATGAAAGTAGAAAATACATTTTC
AATAAAACAGCAGATTATCAAGAAGAAATTGATATTCTAAAAGATATCAAAATAGTACAG
CGTAAAGATGCAAAAGTTGCAATAAGTATATTTTATCCAAATAGATTAGATGGGTTAGTT
AAAAAATTAAACAATATTATCGAATATAACAAAAATGTACTCATTATTGTTTTACACATT
GACAAAAATCATCTCACTTCAGACATCAAAAAGGAAATACTAGAATTTCATAACAAGAAT
CAAATCAATATCTTGTTAAATAATGATGTTTCTTATTATACAAACAACAGGCTCATAAAA
ACTAAAGCTCATTTAAGCAATATGAACAAGTTAAGACAACTAAATCTTAATTTAGAATAT
ATTATTTTTGACAACCATGACAGCCTATTTATTAAAAATGATAGTTATAACCATATAAAA
AAATATGATATCGGCATGAACTTCTCCTCATTAACAAATGATTGGATAAATAAAATTAAT
GCACACTCACCATTTAAAAATCTGATAAAAAAATATTTTAATGATAATGATTTAAAAACA
ATAAATATGAAAGGCGCGTCACAAGGAATGTTCATAAAATACACTTTAGCACATGATATT
GCTACGATTATGAAAGAAGTCATTACATTATGCCAATCTACAGATAGTGTTCCTGAATAT
AATACTGAAGATATTTGGTTCCAATTTGCACTTTTAATCTTAGAAAAGAAAACCGGCCAT
GTATTTAATAAAACATCGACCCTGACTTATATGCCTTGGGAACGAAAATTACAATGGACA
AATGAACAAATTGAAAGTGCAAAAAGAGGAGAAAATATACCTGTTAACAAGTTCATTATT
AATAGTATAACTCTATAA
>fcbE
ATGAAAAAGGTTATTATCATTGGACATAAACAGTCTAACTATCAAGATGTTGAAAAGGTT
TTTCAATGTTATGGGATGAATCCCCCGCTTCCATCAAAACGTGAAAAAATGTCCCCCATC
GAAATTGGCCATGTACTTAATAAAGTATTACCAAGTCTTGAGCACACACCTAAAAATGTA
TCTTTACTTTCTAATAAGAAAAGCAAAATAAAAAAAGGGAATTCAGCCAAAAATAAATCT
CATAAGCACGCTAAAACGAACACAATACAAACGACTTCGAGCATCTGGGATAACTTATCT
CTCGATTTGATGCTCGCGAATATCGAGCAAAATTTTTGGGGATGGTCTGATCCTAATGCA
ATTCAAATATTAGATTATTGGGCTAACCTTGACCCAAACATTCATTTCGTCTTTGTTTAT
GATAAGCCAGAAAATTTATTCCAATATCATAGCTTAGAAGAGGCTCTCAAATTAGATAAA
CACACCGTACAAGAAAAATTTGAAGAGTGGCAAACCTACAATGAAAAAATCCTAACTTAC
TTTAATAAATATAAAGATCGTAGTGTATTACTGAATACACAACAACTCCAAAATACGAAA
AAAACATCACTGTCTGAAATTTATAAACATATTTCTGCACCTGATGCATTAGTCAAAAAA
CTGAATGAACCTTCTCTAAATAAAGAGATGGAAATTATTGAAGTAAACCAAGATTTATCT
CACCAAGAAGAATGTCCACTGTCTAACTTTATTGTTAGCCAAATTATAAAAAATTCTCCT
ACTGTTACGCAGGTATATGAAGAATTACAGTCGCATGCTGATCTGCCTTATATTTCAGAA
CAAAAATTAGTAAATGATGCCGATTTTGCTCTCCTTGCATGGAAAGATATGATTCAAAAA
AAAGTCGATGTAAATCAATATCAACATGAAAAAGAATTAGAACTTAGCACAATAAAAGAA
CGTCAATTAGAGGTCACAGAGAGATATCAATTGACGGAACAAAAACTGTCAGAAACACAA
AAAGAAATCGAACAAATTAAAGATGAAAATAGAAAAGTAAAATCTGAAAAAGCAAAACTC
ACTGCATCTGTTCAATCAACGAGCAAAATACTTTCTGAGAAAGAAAAAGAGATTTCTTGC
ATAAAAAGTGAAAATACAAAGATTAAAGAAGAAAAAATTAAAATTGATGAAGCATACCAC
TTAACCAAGAAAACCTTGTCGGATAAAGAAAAAGCCCTCAAAACGCATCAAGATGAAATT
GAAGCGCTCAAGATAATTTTTAATGAAAATATTTCCGTACAAGAAGATATGCAAGAAAAA
TTTCAGGAAGCCAATAAAAGAAAACAAGAACTTGAACAAGAGCTAAAAGCCATATCGGAT
AAGAAAGCATTATTAGAAACAGAAAACAGCCAAAAAACCCAAGTATCTGAGTCTTTAGAA
AATGAAAATAAAGTGTTATTAGCTCAACTCCAACTCATTCAAGAAGAATTAGAAAAACTT
TATATTGACAATCAAGTATTAAAAGCTAAACCACGCCTTTACGGTGCAGCTGATCGCATA
AAAAACCAATTAACTTATCGACTAGGTTACAAAATACAAAGACATGGAAGAAGTCTATTT
GGTCTCATTTTTCTTCCTTTCATCTTATTTTTCACCTATCTGGGCTTTAAAAGAGAGATG
AAAAAGTACGAGTGGAATACGCTCCCACCAATTCATGAATATGAAGATGCGCATGAAGCC
AATCGCATTAAAAGCCATTTATCTTATAAATTGGGCGTCCTCTTTTTGCAAGAAATCAAC
AATCCGTTTAAGTGGCTTACTCTCCCTTATAAACTGATTAAAGAAGGTAAACGATTCAAG
CAAGGTTAA
>fecB
ATGAAAACTGTCTTAACCTCCACTCTTGCCCTGACTTTATTGATGGCAAGCCAATTCGTT
TCTGCTGTTACCGTCAAAGATCAAAAAGGGGAATTTACCTTAGATAGCGTACCTAAACGT
GTTGTTGCCTTAGAATATTCTTATGTGGATGCACTTGCACAAATTGGTGTCAGCCCTGTT
GGTGTCGCAGATGACAATGATAAAACCCGTATTCTGCAAAAAGTACGCGATAAAGTGCAG
CCATGGGAATCAGTGGGGACGCGTTCTCAACCGAGTTTAGAAGCGATTTCTGCACTTAAA
CCAGATTTGATCATTGCCGATGATAATCGCCATTCTGCCGTCTATGAAGAACTCAAAAAA
ATCGCGCCGACAGTCGTCTTTAATTCCCGCCATGAGAACTATCAAGAAAACCTTGAAACC
GCACAAAAAATCGGTGATTTATTAGGTAAATCAAAAGAAATGCAAGCGCGTATTGCAAAA
CATAAGCAGGATATTGCGGACATCGCCAAAACGTTACCGAAAGGGAAAAAAGCGATTATC
GGTGTTTCACGTGAAACCCAATTTAATTTATATAATAGCGAATCCTATGCTGGTGGCTTA
GTGGAAGTGCTAGGTTATCAAATGCCAAAAGCCCGTGCCGATAACCAACCTAATGCTTCG
GTTGGTTTAGAACAAGTGGCGGCAGAAAAGCCTGATCTGATGATCTTAATCCATTATCGT
GATGAGAGTATTGCAAGAAAATGGGAAAATGAAGCCTTATGGAAAATTATCCCTGCGGTA
AAAAATGGTCAAGTCATCTTAGCTAATGATAATTTATGGGCAAGAGCACGTGGTATTGAT
GCCGCTGAAGTAATGGCTAAAGAAGTCCAAGACTTTGTAACGAAATCCGCCAAATAA
>fecC
ATGAAAACCTTTCTACGTTGGAGCTTCCCCACCGGCATCTTATTTGGGCTTTTGTGGGGA
AGCTTATTTTTATACTACCCAACCCCGATTTCAGCGTGGGAAACCCTTCAGGCATTCATC
GGACTCGACGATGAATTAGTCCAAATCACTATCCTCGATTTACGCTTACCTCGCTCTTTA
GTTGCCATAGCGATGGGCGCTAATTTGGCCGTCGCAGGCGCATTGTTACAAACTATCACG
CGTAATCCCTTAGCCTCGCCTTCGTTATTAAGTGTCAATGCAGGTGCAAGCTTAGCGATG
GTAACAGCAACGGCGGTCATGCCTAGTTTTTTCTCAGGTTATAGCATTGCCTTCATTTCC
AGTATTGGTGGAGGATTAAGCTGGTTATTAGTGATGCTGATTAGTGGTGGATGGCATGCA
CGTGCAGAACGCAACCGCGTAATTCTGGCAGGGATTGCCGTGTCTTTATTTTGTGCTGCA
TTAACAAAATTAGTGATTATTATTGCTGAAGATCATGCTGCGAATATCATGAATTGGCTT
GCTGGTGGAATAGCCCATGCGCGTTGGGGAGAATGGTGGATCATTTTACCGTTTTTCGTG
TTAAGCCTGCTTTTTTGTACGTTCTTTGCTAGCCAACTGAATTTGCTCAATCTGAGTGAT
GAATCTGCACAATCACTTGGGGTTAATCTGTTTAAGCTACGTTGGATGACAAATATTGTG
GCACTCCTGATCATTGGCTCCAGTGTCAGTGTCGCCGGTCCGGTGGCCTTTATTGGTCTA
TTAATTCCTCATTTAGCACGTTATTGGATCAGTTATGATTTACGCAAGATGCTCCCAATG
TCAATGTTATTGGGAGGTTGTCTGATGCTTATCGCAGACATGTTAGCCCGTGCAGTCACG
TTTCCAAATGAAATCCCTGCGGGCGCGATCCTCGCTTTAGTCGGCGCACCTGTTTTTGTC
TTATTTGCGCGAGGAAAACGATAA
>fecD
ATGGCAGCCAATAGCAAACCACTTACACGCTTTAAAATACCTTTTTATCCAACCGCACTT
TTGCTGTTGTTGATACTCTTTTGTTTAAGTTTACAGCTAGGCACCTATCATCTCTCTATC
AGTGAAATTTGGCAGATTTTACATCACCCTGAAGACGCCAATCACTTTACGTTAATGGAA
TATCGTTTGCCACGTGCCTTGCTCGCGATCTTAATGGGCAGTGCCTTAGCAGTTTCTGGC
GTATTAGTGCAAAGTGTGGTGAGAAATCCCCTCGCCTCGCCAGATATTCTCGGTATCAAC
AACGCGGCAGGGCTAGTCGCAGTGATTAGCTTGATTTATTTCCCGGGACTTGCTTTTTAC
TGGTTACCTATTTTTGCCTTTATTGGTGGCATTTTGTCTTTTCTGCTACTTTGGCTTATT
TGTGGTTTACATTTTCGTCCACTTAAAATGGCAATTATTGGGGTCGCGCTGTCTGCCTTA
TGGGCTGCAGCAAGCCACTATCTAATGCTATCCAATCCAGTTGATATTAACTCCGCGATG
TTATGGTTAACCGGCAGCCTATGGGGACGGAGTTGGTCTTACTTATTGGTGGTGTTACCT
TGGTTGCTTGTGCTACTGCCTTTGGCTTTTCTGTTCTGTCGTGATCTGGATACCTTAGCA
TTAGGCGAAAACAAAGCCGCCACTTTAGGGGTATCCCTTCACAAAATGCAGATCATCGTG
TTGCTACTTTCTGTGGCGCTTGCCACCACCGCGGTTGCGATTTGTGGTCCAATCGCATTT
CTCGGCTTAGTCGCACCGCACTTTGCTCGCCATTTAGTCGGCGGTCGTCATCGAACCTTA
TTGCCAGCGGCATTACTGTTAGGGGCAATTTTACTGCTGATTTCAGATATTTTAGCCCGC
ATTATTGCTCCCCCTGTGGAGATTCCCGCTGGGGTCCTCACCGCAATTTTAGGGGCACCA
TATTTTTTCTATTTATTAATGAGAACGAAATAA
>fecE
ATGAGCTTAACCGTAGAACATTTACAACTGGCGTATCAAGATAAAACCATTGTCTCTAAT
CTCAATTTGCGCTTGCCGAGTAACAAAGTCATTGCGTTAATTGGACCGAATGGCTGCGGA
AAATCCACGTTATTAAAAGCGCTTGCACGTTTGCTGAAACCCAAGTCAGGTCAAGTGAAA
CATCAAGAGCAAGATATTTGGCAGATCACGGCCAAGTCTTACGCTAAAACCTTAGCGTTT
CTACCACAACAACACCTGGTACCAGAAGGTATTAAAGTGCGTGAGTTAGTAGCTTATGGG
CGTTCACCGTATTTAAATCTTTGGGGAAAACTCAGTGAAAAAGATGAAAAAATAGTAACA
CAAGCAATGCAGATAACCCAGACAGACGCATTCGCAGAACGACTCGCTACTGATTTATCC
GGAGGACAACAGCAACGCGTTTTTTTAGCGATGACATTAGCACAAGATGCCAATATTGTC
TTATTAGATGAACCCACAACTTATCTCGATCTCAACCATCAAGCTGAACTGATGTCAATG
ATGCGACGCCTACAGCAACAAGGTAAAACGGTCATTACGGTCTTGCATGATCTGAACCAA
GCTTGTCGCTATTGTGATTATTTAGTTGTACTTAAACAAGGGGAATTAATTGCCCAAGGC
ACACCACACGAGGTGATGACCGAACACTTATTAAAACAAGTGTTTGATCTCAATGTAGAG
ATTCATCAAGATCCTATCAGTTTCACCCCAATGTTTATTTTGAAAGCGCATTAA
>fis
ATGTTAGAACAACAACGTAATCCTGCTGATGCACTAACTGTATCAGTGTTAAATTCACAA
TCTCAAGTCACAAATAAACCATTGCGTGATTCTGTGAAACAAGCATTGAGAAATTATTTG
TCGCAGTTAGATGGCCAAGATGTCAATGAGCTTTATGAATTAGTATTAGCAGAAGTTGAG
CATCCTATGTTAGATATGGTTATGCAATATACACGTGGAAATCAAACTCGTGCAGCGACA
ATGTTAGGGATTAACCGTGGCACTTTACGTAAGAAATTAAAAAAGTACGGTATGGGTTAA
>floR
ATGACCACCACACGCCCCGCGTGGGCCTATACGCTGCCGGCAGCACTGCTGCTGATGGCTCCTTTCGACA
TCCTCGCTTCACTGGCGATGGATATTTATCTCCCTGTCGTTCCAGCGATGCCCGGCATCCTGAACACGAC
GCCCGCTATGATCCAACTCACGTTGAGCCTCTATATGGTGATGCTCGGCGTGGGCCAGGTGATTTTTGGT
CCGCTCTCAGACAGAATCGGGCGACGGCCAATTCTACTTGCGGGCGCAACGGCTTTCGTCATTGCGTCTC
TGGGAGCAGCTTGGTCTTCAACTGCACCGGCCTTTGTCGCTTTCCGTCTACTTCAAGCAGTGGGCGCGTC
GGCCATGCTGGTGGCGACGTTCGCGACGGTTCGCGACGTTTATGCCAACCGTCCTGAGGGTGTCGTCATC
TACGGCCTTTTCAGTTCGATGCTGGCGTTCGTGCCTGCGCTCGGCCCTATCGCCGGAGCATTGATCGGCG
AGTTCTTGGGATGGCAGGCGATATTCATTACTTTGGCTATACTGGCGATGCTCGCACTCCTAAATGCGGG
TTTCAGGTGGCACGAAACCCGCCCTCTGGATCAAGTCAAGACGCGCCGATCTGTCTTGCCGATCTTCGCG
AGTCCGGCTTTTTGGGTTTACACTGTCGGCTTTAGCGCCGGTATGGGCACCTACTTCGTCTTCTTCTCGA
CGGCTCCCCGTGTGCTCTTAGGCCAAGCGGAATATTCCGAGATCGGATTCAGCTTTGCCTTCGCCACTGT
CGCGCTTGTAATGATCGTGACAACCCGTTTCGCGAAGTCCTTTGTCGCCAGATGGGGCATCGCAGGATGC
GTGGCGCGTGGGATGGCGTTGCTTGTTTGCGGAGCGGTCCTGTTGGGGATCGGCGAACTTTACGGCTCGC
CGTCATTCCTCACCTTCATCCTACCGATGTGGGTTGTCGCGGTCGGTATTGTCTTCACGGTGTCCGTTAC
CGCGAACGGCGCTTTGGCAGAGTTCGACGACATCGCGGGATCAGCGGTCGCGTTCTACTTCTGCGTTCAA
AGCCTGATAGTCAGCATTGTCGGGACATTGGCGGTGGCACTTTTAAACGGTGACACAGCGTGGCCCGTGA
TCTGTTACGCCACGGCGATGGCGGTACTGGTTTCGTTGGGGCTGGTGCTCCTTCGGCTCCGTGGGGCTGC
CACCGAGAAGTCGCCAGTCGTCTAA
>flp1
ATGTTTAGTAAATTAACAACTCAAGCTTATATCGCTGTAACTGAATCGATTCGTAACTTTAAGAAAGACG
AGCGTGGTGTAACTGCAATCGAGTACGGTTTAATCGCTGTAGCTGTAGCGGTATTAATCGTTGCTGCGTT
CTATGGTGACACTGGCTTAGTGAAATCACTTCAGAAGAAATTTACAGACTTAACTACGTCAGTAACTAGT
GCACAAGTGGGTGGTAGTCAGCCATAG
>flp2
ATGGGTTTTTCCAATTTTCTTAAATGTCAGAGAGGAATTACGTCAATTGAATATGGACTTATTTCCGCAG
TGATTGCCGTTTTTATTGTATCGATGCTTTACAATGATAATGGACTTGTTATTGCTCTCCAAGCGAAATT
TGACTTGTTAAAATCTACAGTAGTGAATGCACTGAAATAA
>fpg
ATGCCAGAATTACCTGAAGTTGAAACCACAAAAAATGGAATTAGCCCTTATCTTGAAGGG
GCTATCATTGAAAAAATTATTGTTCGCCAACCGAAATTACGCTGGATGGTAAGCGAAGAA
TTAGCACAAATTACACAACAAAAAGTCATCGCATTAAGTCGCCGTGCGAAGTATTTAATT
ATCCAACTTGAAACAGGCTATATGATTGGACATTTAGGGATGTCAGGGTCATTGAGAGTT
GTGGAGAAAGGGGATCTTATTGATAAACATGATCATCTTGATATCGTAGTGAATAACGGA
AAAGTTGTGCGTTATAACGATCCTCGTCGTTTTGGCGCGTGGTTATGGACAGAGAAGTTG
GACGAATTTCCTCTTTTTCTGAAATTAGGTCCAGAGCCTCTGTCTGAGGAATTTGATTCT
GATTACTTGTGGCAAAAAAGTCGTAAAAAACAGACCGCACTTAAAACTTTTTTAATGGAT
AATGCTGTCGTCGTTGGCGTTGGGAATATCTATGCGAATGAAACGTTATTTCTTTGTAAC
CTACATCCGCAAAAAACAGCAGGGAGTTTAACTAAGGCACAATGTGGGCAGTTAGTAGAA
CAAATAAAACAAGTGCTGTCTAACGCAATCCAACAAGGTGGTACGACGCTAAAAGATTTT
CTCCAACCGGATGGGCGTCCAGGTTATTTTGTCCAAGAATTGCGGGTTTATGGTAATAAG
GATAAGCCTTGTCCAACATGTGGCACAAAAATAGAAAGTTTAGTGATAGGGCAACGAAAT
AGTTTCTATTGCCCCAAGTGTCAGAAGAGATAA
>fur
ATGTCTGAAGAAAATATCAAACTTTTGAAAAAAGCGGGGTTGAAAATCACCGAACCTCGT
TTAACGATTTTGGCATTAATGCAAGAACATCAAGAAGAACACTTCTCTGCAGAAGATGTG
TATAAAATGCTCCTTGAAAGAGGCGAAGAAATTGGTTTAGCCACAGTTTACCGTGTATTA
AACCAATTTGATGAAGCAAAAATTTTGATTCGTCATAATTTTGAAGGCAATAAATCCGTC
TTTGAACTTGCCCCAACTGAACACCACGATCACATTATTTGCGTGGACTGCGGTAAAGTG
TTTGAATTTAATGATGACATTATTGAAAAACGTCAACGTGAAATTACCAAACAACATGGT
ATTGAATTAGCCACACACAGTCTGTATCTTTATGGCAAATGTAGTAATGTCAAGAAATGC
GATGAGAATGGCAAAAAATAA
>gatA_L1
Atgaaattacctaaaattatagtaattagccttaaaaattcccctagaagacaaataatttctcacaggttatctggattagggttagactttgaattctttgatgccgtttatggaaaagatctaacaaaagaagaactagaaaagattgattatgaatttttcccaaaatactgtggctcaaaaggagctctaacacttggtgaaattggttgcgctatgagccatattaaaatatatgagcatatagtagcaaataatctcgaacaagttattattctggaagatgatgctatcgtctctctatactttgaagagattgtactcgcagcattacaaaaactacctaacagaagagaaattcttttcttagatcatggtaaagcaaaagtatatccatttatgcgtaacttaccagaaagatatcgcttagctcgatatagaaaaccatctaaacactctaaacgttttatagtcagaactacagcttatctaatcactctagaaggtgctaagaagctactaaaacatgcctatccgatccgtatgccgtcagactttttaactggattattacaattaacgcatatcaatgcctacggaatcgagcctagctgtgtttttggtggagttgagtcagaaataaacgaaatggagagaagagcgggtttgaaatga
>gatC_L7
Atgacctcaaaaataaaattgccactaataatcattataagtttaaagaattctacaagaagaccagttattagccaaaggctgtctgggctagggctagaatatcaattttttgatgccgtttatggaaaagatctcactgaagaacaattaaaagagattgattttgagttttatcctaaaacatacaatgcaagaaaagccctcactttgggagaaattggctgtgctatgagccatatcaacgtttatgaatatattgttaaaaataacatcgatcaggctattattttggaagatgatgctgttgtttctctctattttgaagaaattttagcttccgtattaaaaaaagtgccacaaagaagggaaataatcttttttgatcatggcaaagcgaaagtctatccttttatgcgtagcctacccgagagatatcgcttggctagatacagatcgccatcaaaagactcaaaacgcactatcattagaacgacagcttatttaattacacagcaaggagccaaaaaacttcttaagcatgcttatccagtaagaatgccctctgattttctaacaggctcattacaattaacaggcattcatgcttacggtgttgaacctgcatgcgtttttggtgatgtcatatctgaaattgatcaaattgaaaaccgttatgagtaa
>gatD_L2
AtgtcgagtgcattccattatgttattagtcttgcatctgctgtagagcgcaggcagcatatcagtgaacagttttctcagtacgatattccatttcaattttttgatgcaattagccctagcccattacttaatcagcttgtttcgcaatttttccctagcttggctgattcaagtttgactgatggtgaaaaaggatgttttattagtcatttatccttatggcataaatgtgtcgagaaaaatttaccttatatagttgtttttgaagatgacatcctcttgggaaagaatgcagataaatttttgatagaggatgaatggtttttttctcgttttaatactaatgatgtttttattgttcgtttagaaacttttctacaaaaagtttattgtcagccatcttatatcaaatcttattataatagggaattattaactctaaaatctacgcattttggtacagctgggtatataatttctttaggtgcagcaaagtttttactgtctctttttaataaaatgcatattgaggaagttgctcctattgatgagttactatttaataaatttctagaaagaaaagatttcacagtataccaattttcaccagctctttgtattcaagaattgcagttaaataaaagtgatgctgtattattaagtcaattagaattagagaggagtaaatgtagaattatgactgagtcgaggattgggagagaaaagaagaaattgaaagataagattatccatgttttaacaaaacctaagagaatgctagagaagaaaagacaacgcaatgaagacaaaaaaattactatgataattgagtttgaAtga
>gatE_L7
Atgaaaattctatttctccataagtggctcgtgatgggcggaattgaaagaattcttataaactatcttcaactacttcattgtgttccaaatttagagatcgagctgattattgcctttgatacggaagataatgtttttcacaatgaagttccccataatataaaaacctactatattttcgataaaaaacattttattgattacaataagttatatcaaaatcggaaaaagagtatcctctctcgcctgaaacaaaaacttgaaaagtttaaagaaaagaaaaaatgtaaaaatagagttgatgaaatcattcatgcaaataattatgatgttattatcaattttagtaatcattttgacccttatttagattttaataaaatcaaacaacctattattcgttggcaacatttagctttaaacaaaaatagtcctcactacattaaagaaatacaatggctcaaaaaatataatagaataattaccatctgtgatgaaatgtcaaggcagatagaaaatgaagcgaatgtaccaagagataaaataaaaagattatttaatcctattcatactgagaaaataatagaaaaagcaaatctagtaagaaaagaagaactaaatatagattttccatacttagtacaggtttctaggctagataaagtaaaaaggcatatagacttaattaatgtttattcggagttagtcaaacaagggatcaaagaaaaactatatataataggaaatggagaagaatataaaaaccttcagaaagaaatagataggttgaaacttgaaaaaagatgcatcttactaggcgaaattaaaaatccttatccatatataaaacatgcaacgctttttcttcatacatcagaacgagaaggattacctacggtattactagaaagtcttatattaaatacccctgttgttgcaatggattgtccaacaggtccaaaagaaattcttaataatggaaaatgtggtgcacttataccattaggaaatttagaaagatttacagaaaaaacatatgaaatactgaactcacctactatgataaatgaatatcagcatgaaatcaaaaagtacattcatattttttctgaagaacaaataagaaaagaatttgtagaaatattaaaaaaactaatatataaataa
>gatF_L3
Atgcctatgactaactatgtaattagcctttcatcagccagagagcgtagacaacacgtaatgaatgagttctctaagcatcatgtaccgtttcaattttttgatgcagttagtccttcttctcaattagatttccttattcaaagattggttccaaatctgaatggaacatcgctgactggtggtgaaaaaggctgtctaatcagtcatgtagcattgtggcataaatgtattcaagataatttaccttatatcgctatttttgaagatgacatccttttaggaagagatgcaagggcgtttttagctgaagatgaatggctattttctcgttttaactgcgatgatatttttattattcgtttagaaacatttttgcaagaaacaatatgtgaagcgcttcctaatccagtgtcatattgtggaagagattttctggccttgaaagatgaacacttgggaactgctggctatatcatttctttgggtgcagctaaatatttattagagatattcaaaaatatggaaagtaataatatctttcctatcgatcatttgatttttaatcgttttcttgcaggtgaagaattgatggtttatcaactctcgcctgcactttgtatccaagagttacaattgaacgaaaatgaatctctattggacagtcagttagaatctgagcgaaaaaattatcgattagctgaaaaggctagaaacaagaaaacttggagagaaaaagtatatcatatatttactaagccacagagaatgctaaaaaagagaaaagagcgagcagaaaaaaatgcaaaaatgaaattgaaatgtattgtgaaatttgaataa
>gatG_L3
atgaatattttatttgtttctgatgatgtttatgctagacatctggtggttgcgattaaaagcattataaatcataatgaaaaaggtatttcattttatatttttgatttgggtataaaggatgaaaataagagaaatattaatgatattgtttcttcttatggaagtgaagtcaactttattgctgtgaatgagaaagaatttgagagttttcctgttcaaattagttatatttctttagcaacatatgcaaggctaaaagcggcagagtatttgccggataatttaaataaaattatttatttagatgttgatgttttggtttttaactcattagaaatgttatggaatgttgatgttaataattttcttaccgcagcctgttatgattctttcatcgaaaatgaaaagtctgagcataaaaaatcgatttcaatgtcagataaggaatattattttaatgcaggagtaatgctatttaatttagatgaatggcggaagatggatgtattctcaagagctttagacctgttagctatgtatcctaatcaaatgatttatcaggatcaagatatattgaatatcctttttaggaataaagtctgttatttagattgcagatttaatttcatgccaaatcaacttgaaagaataaaacaataccataaaggaaaattgagcaacttacattctttagaaaaaacaacgatgcctgtcgttatttcacattattgtggtccagaaaaagcgtggcatgcggattgtaaacattttaatgtatatttctatcagaaaatattagcagaaataacgagaggcacggataaagaacgcgtattatctataaaaacttatctcaaggccttgattagaaggattagatataaattcaaatatcaagtctaTtaa
>gatH_L6
Atgtcaggtgagcattatgttattagcctttcctcagcggtagagcgtaggcaacacatcaggaatcagttttctcagaaaaatatcccatttcaattttttgatgcaattagcccttccccattacttgatcaactcgttttgcaatttttcccacgtttagccgattcaagcttaacaggaggagaaaaggcatgttttatgagtcatttatccttatggcataagtgtgtcgaggagaatttaccttatatagttgtttttgaagatgacatcgttttgggaaaagatgcagataaatttttgattggtgatgaatggcttttttctcgttttgatccagaagaaatttttattattcgtttagaaacatttttacaaaaagtagtctgtgaatcaactcatattgcaccttatacccatagagattttttatcgttgaagtctgctcattttggcactgccggatatgttatttctcaaggtgctgcgaagtttttattagatatttttaaaaatattagtaatgaacatattgcaccgattgatgaattgatttttaatcaatttttagttaaaaatagctttaatgtatatcagctttctcctgctatttgtgttcaagagttacagctaaacaatgaatcctctgcattgcagagtcagttagaattagaaagaaataagtttagaaacaaaaaaagtgaagagttaaaaagaaatagaaaaaattttatagagaaatttatttatattcttaagaaacctaaaagaatgctagataataataaaagaaaacgtgaggaatctaaaatagaaaacgataagatgattattgaatttaaataa
>gatJ_L6
Atgttaaatacacctttggtttcagttttgatttgtgcttataatgttgaaaaatatattgaagaatgtatcaatgcggtgatcaatcagacatataagaatttagaaattatagtagttaatgatggctcttctgatagtacgttatcaaaacttcattcactttctgaaaaagactctagaattaaaattattaataattctaagaatttaggctttattagttccttaaatattggtattgagtatgtaagtggtgattatgttgcaaggacggatgcagatgatattactaagccggattggattgaaaaaattttaggctgtttagaaaaggaaaaacatattattgctatgggatcttatatccaagtgttatctgaacaaggcaacggcagtaatctttctaattattatgaagatgggcagatatggaaaaatccaactgaacataaagatatttttgagcaaatgttatttagaaatcctattcataataattctatggttgtgcggagtagtgtttttaatcagtatggattgagatttgatagttcttataaacatacagaagactataagttttggttagatgttagcagacttggttacttagcaaactatcctgaacctttagtttattatagatttcattctaatcaaacatcatcattgcataatgaatatcagaatttaatggctaaaaagattcggcgcattgccataaattattatttatcagatcttggtgttgaagggaatgttggagaggttatatcttttgaagatgtggttcaaattcagtctcagctatctcgtctaaagttgttaaaaaatgatatagttaaagagataatatatgatttttatttttctttagaaaagtattctttatttcatatttttagttttatcgcgaataaagataattctattttttctagaagtcagaaagttaaaattataaaaaaaatgattagaccttataaatataattcacctttgtga
>gatK_L4
Atgaaatattctagtccgatacctatctttattattaatttacctcaatcaactgaaagaaaaaagtttatcattgatcaatttgataacttagaaatacctcttgactatcgattttttaatgcaatacatggaaaagaaaatcctgatttttatcttttcaaaaaatacaatgaacaaaaatattttcagagaaaaggtaaaaaacttagcttatctcagctaggttgctgggcaagccactatttattgtgggaaaaatgtgtcgaattaaaccaatcgttcattatcttagaagatgatgctatcattaaatctaattttttagatgcctaccagtttatctcatctaaaaataatgattttgagtttctatggttaagtattccttcaccagataaaagaaaacaaggctataaaataattcatcgcatatcgaactctaaaaactctgttgctcgtttttataaaagttgggctaatactacaggatattatttaacgcctaatgcggctaaaaaattgcttaaccacagtcaagaatgggtctatgaagttgatacacaaatagagaggtattgggaaacccaaataccttatctagcaatagttcctttttgtattgagcctgatttatctaaagaaagtaatatttcaacaatcaaaactaagaaaagttttattatcaaattaaaaagagaatggtatcgtttaaaagatctagtaaatagatttttatttaatttgaaacacagaggctaa
>gatK_L8
Atgaaatattctagccctatacctatctttattattaatttacctcaatcaactgaaagaaaaaagtttatcattgatcaatttgataacttagaaatacctcttgactatcaattttttaatgcaatacatggaaaagaaaatcctgatttttatcttttcaaaaaatacaatgaacaaaaatattttcagagaaaaggtaaaaaacttagcttatctcagctaggttgctgggcaagccactatttattgtgggaaaaatgtgtcgaattacaccaaccgatcattatcttagaagatgacgctatcattaaatctaattttttagatgcctaccaattcatatcatctaaaaataatgattttgagtttctatggttaagtattccttcaccagataaaagaaaacaaagatgtaaaataattcatcgcatatctaattctagaaactctgttgctcgtttttataaaagttgggctaatactacaggatattatttaacgcctagcgctgcccaaaaattacttaaccacagtcaagaatgggtttatgaagttgatacacaaatagaaaggtattgggaaacccacataccttatctagcaatagttcctttttgtattgagcctgatttgtctaaagaaagcaatatttctacaatcaaaaccaagaaaagttttattatcaaattaaaaagagaatggcatcgtttaaaagatctaacaaatagatttttatttaatttgaaacacagaggttaa
>gatL_L4
Atgaattttatgtatacttctattttttctccgttaatttcagttttgatttgcgcatataattctgaaaaatatattgaacgctctattcgttctgtgatgaaccaaacttataaaaatttagaaataataattattaatgatggttcttccgataatacttttaacattattgaaagactctcgagagaggatagtcgaataagagttattaataatgataaaaatattggacttatttcatcattaaatattggtattgataactttaatggtgaatatctagcaagaatagattcagatgattttgccaaaccacaatggatagaaaagctctttacttttttagatgagaataaagatgtagttcttgtcggctcatatctggaaattttctctgaagatgaaaatggaagtattttatcttttgattgtaaaaatggagatatctggagatatcctaccgatgattgcgaaataagagaacgtatgtttttccataacccgattgctcatcctacagtattgataagagccgaaatatttacaaaaaaaggatttaaatatagcttggattataaatatgctgaagattataaactctggcttgaaataagtagagttggaaagctagcaaattatcctgaagctttggtttattatagattccattctgagcaggtttcatcaaaaaataatttggaacagataaaaataacaaagaaaattaggagggaagcaattaattattactttaatgatcttggcgtaaaacaaaaagtagaagagaaaatggactttagtttgataagtaaaatacagagtgaattaatcttaatgaaaagtaaatcgcctatgacggtttattttttatatgaattatggatgtctttagataatatcacttttaaagaaatttttattttcacttttagggaaagtggtttttttgaatttaaacttagaattaagttgttaaaaaaatttctaaatttaaagaaatatgagtctattatttaa
>gatM_L8
Atgaatattatgcttgcttctgattatacatactcaatacatttattggtatgtataaagagtattttaaaacataataaagataaaattaacttttatatttttgatttgggtattaaagaagagcgtaaggaaaatattcgtgcagttatagaactttcaggttgttcggtttgtttcattcatataaataaggatgaattttctgattttcctaaaacaatcagttatatatctttagcgacatatgctcgtttaaaagctgctgattatctactaaagaatttaagaaaagttttatatttggatgtcgatattcttgttctaggtaatatcggtgatttatgggaaactaatattgaggattatgcattggcagcatgtatagactcttttgttgaaaataaatctccctctcataaagaaaaaatatcactttcatgtgatgattattattttaatgcagggataatgcttattaatttagaagaatggagaaaaattaatgtattcgtttattctctaaattggttatctctatatggtaaagaagctatatatcaagatcaagatatacttaactctatatttaaaggaaatatttattatttagattgcagatttaattttatgccggaacagatggacagaatcaagcaatatcataaaggaaagctaagagaattacacgctttagaaaaaacaacgatgcctgtcgttatttctcattattgtggtcctgaaaaggcttggcattctgattgtaaacattttcaagcctattcttattataaaatattagcagaaataacgaggagtatggatcgtgaaaaacagctatccttgaaaacgtatctacagaatttgataagaaaaattaaatatagatttaaatataaaatttactaa
>gctA
ATGTATAAACCTGTTAAAAATAAACACCTCATTCTGATAACCAATGGTATGACTCGCCTA
CTCGGGAATATCGTTAAAACTTTAAGCTATCCTTTTCATGCATTATTTCCTAAAATGCGT
TTCACCATTCCCGAATTTAGTCCTGCTAAACGCCAATCCCATAAAAAAACCAAAATTAAT
CGTGTAATTTGGCAAACCAATTACAGTAATAAAGTGACATTACCCGTTTACTGTAACTAT
CTCTTTAACCGTTTATTATCGTTAAGTTACGATTATCGCTATGTCAGTACGGAAGCCCGT
GCAGACTACCTCAAAACCCATGCAGATGAACGTACTTTTAACGCTTATAGCAAGCTGACC
GATGGGGCGGCACAAGCGGATTTCTGGCGTATATTCACTCTCTATCATGAAGGTGGTATC
TATATGGATATTGATGGACACTTAGTGTGGTGCCTTGACAGCATTATTGATGAAGAGGAT
AGCGAAGTGGTCATTTCTCGCCGAGGTCGTTATACCAACTTCTTTTTAGCCAGTGCCAAA
GGCAATCCTTTCTTAAAAGATACGCTTGAAATCATTATTAGCAACATTGAACAAAAACGG
ATTGAGGGCGGTGTATTTTGCTTAACAGGTCCCGAAACGCTGATCAAAGCACTAGAAAAT
AAAGAGGTGAATTCCCGTCTAGATAAGCTCACCTGTTCACAAGGCACCTTTACCAACGAA
TATTTCCAATATATAGATAAAAAACGCGGTAAATGGATTCATGCGAAAAATGAAGATTTA
TTAAAATAA
>gtcB
ATGCCAACACTTAGCGTTGCGATGATTGTTAAAAATGAAGCCGAGCATTTAGCACAATGTTTAGATACAG
TGAAAGATTGGGTGGATGACATTGTGATTTTAGATTCGGGGAGTACGGACAACACAAAAGAAATTGCGTT
AAGTTATGGTGCAAAGTTCTATGCGCATTGTGAGTGGCCAGGTTTTGGGCGCCAACGTCAAATCGCGCAA
CAATATGTGACTACTGATTACGTCTTATGGCTAGATGCGGATGAACGTGTTACGCCAGAATTGCGTGAGT
CTATTCAACGCGCGGTCGCAAAAAATGAAAAAAATGTGGTGTATAAAATTTCACGTTTAAGTGAAGTATT
TGGACGCAAAATTCGCCACTCTAACTGGTATCCTGATTTTGTCTTGCGCCTATATCCAACGGCACTGACA
CAATATAATGATGAACCGGTGCATGAAAAGGTCATGGTGCCGAGCCATGCAAAAGTGGAAAAATTAGCTG
GGGATTTAGAGCATTACACTTATAAAGATATGCACCACTACTTAGTGAAATCTGCGGGTTATGCTAAAGC
TTGGGCAGAAAAACGGGAAAAAGCGGGTAAAAAAGGCAGTCTTTTGGCTGCGTTCACTCATGCGATTGGC
TGTTTTGCTAAGATGTATATTTTCAATGCGGGTTTCCTTGACGGTAAACAAGGCTTACTCCTTGCCGTCC
TCTCCGCCCATTCGACCTTTGTCAAATATGCAGACTTATGGGTTAGAACACAAACGAAAAAGTAA
>gctC_L3
Atggaacagttccccccaattttcgttatcagcctcaaaaactctcctcgacgagatataatcgctcaacggttaaatggtttaaaactcaactttaagtttattgatggtattaatggcaaaacactttctcaggatgaattaaataacatagattatacgttttacccacaacgatttgctgctcgtaaacctctgacagtcggtgaaataggttgtgctatgagccatttatctatttaccaaatgatgtgcaatgaaaagatagcgcgcgctattattcttgaagatgatgcgattgtatcgcacgaattcgaagcaattgtaaaagacagtttgaagaaagtttcaaaaaatgttgaaattttattttatgatcatggtaaagcaaagagttattgctggaaaaaaacacttgtcgaaaattaccgtttagttcactatcgtaaaccctctaaaacgtctaaacgtgcaatcatgtgtgcaacagcttatttaattactttatctggcgctcaaaaactcctacaaatagcctatcctatccgtatgcctgctgactacttaactggtgctttacaattaactggactaaaggcttatggtgttgaaccaccttgtgtatttaaaggagcaatttcagaaattgatgcaatggagcaacgctaa
>gctD_gatB_L6
Atggaacagttccccccaattttcgttatcagcctcaaaaactctcctcgacgagatataatcgctcaacggttaaatggtttaaaactcaactttaagtttattgatggtattaatggcaaaacactttctgaagaacaaaaaaagtgtgttgactatcatttttacccagaaacatttgcagctaatcgccctctgaccattggagaaattggttgtgcaatgagtcatctttatatttataatatgatgcaagaacagaatattgataaagcaattattttggaagatgatgctattgtttcccaagaatttgaacacatcgtgcttgatagtcttaataaagttcctaacacaatggacattctcttttacgaacatgggaaagctaaaacttatttttgtaaaaaaaaccttattgaaggttatcgcttagtgcactaccgtacaccatcaaaacgctctaaaaggaccataactcgagcaactgcttatctcattacacaagaaggcgcaaataaactattaaaactagcctatcctattcggatgccagctgattatttaactggcgcgttacaactcactggattaaatgcttatggcgttgaacccccttgtgtatttcgaggtatcgattctgaaattgatgcaatggagcaacgctaa
>grxD
ATGGAAACCTTAGATAAAATCAAAAAACAAATCAGTGAAAACCCTATTCTTATTTACATG
AAAGGCTCACCAAAATTCCCATCATGCGGTTTCTCTGCACGTGCCGTAGAAGCCCTTATG
CATTGCAAAGTGCCTTTTGGTTATGTGGATATCTTACAACATCCAGATATTCGTGCTGAG
TTACCAGCTTATGCAAATTGGCCAACTTTCCCACAATTATGGGTTGATGGAGAATTAGTC
GGTGGTTGTGACATTATTTTAGAAATGTTCCAACAAGGTGAGTTACAAACGCTATTAGCT
GATGTTGCAGCAAAATATCCTCAGGAATAA
>hasR
ATGCAAAAACAACAACCTTATCCCATTCACCTTGGGATTTTTTTGATGTTGGGTTTACCA
ACATGGGCGTTCAGTCAAGCTAATTTAGAGAAATCAACAATCAATAAATTAGAAACGATT
TTGGTCAATGAGAGTGAAGAGAAAAATAAATTCGATGAGAATTTGATCAAAACTTATCTG
TCTTCGGGTTCTTATTCTTATCTATCGCAATCGGATATCAGTACGTTCAGAGGTAGCTCG
GTAGGGGATTTCCTCTCTGGTGTACCAGGAGTTATTGTGGGAAATAAGCGTAATAGCGGC
GCTTTATCCGTTAATATTCGAGGAATTGCGAATGAAAATCGTGTGCCTGTTTGGATAGAT
AAAGGTCTACAATCGGTACCCTCCTACCAAGGTTATGCAGGTTCTTCAACTCGAACCTAT
TTAGATCCTGATTTGATCAGCCAAGTCGAGATTGAAAAAGGTCCCTCTTTGCAAATGGAC
GCAACAGGCGCGACGGGAGGAGTAGTGAGAGTAGAGACTTTACGTTGGCAAGATATTATT
CCTCAAGGGAAAAATTGGGGCGTGCGTTTGAAACTAGGGACGATGACTAACACCGTGTCA
CCTCCCCCTTATTATACAAGAGGAGGATATCAAACTAAGTATATTAGTAAATGTCTTTCT
AATCATACCGGCTTATGTCAAACACAAACATATGCACCAAATGCACGCTATTCTTCTCAT
GGCTTTGATTTGAATGCATACAATTATAGCCTGGCTTTTGCTAATAAATGGCAAAATGCT
GATCTTGTACTTGCGTATGCAAAACGTAAACAGGGCAACTATTTTGTTGGGCGTCATGGA
CAAACCCCGGTGATTGAATCCATTGAATTTGAGGAAGATTCAGTAGAAGTCAAAGAGCCT
CGCGTTCATGAAGAGGTTGAAATTGGTTCATTAACATTTAAAGAAAATCGCAGCACCTTA
TATCGACCGGGTGAAGAAGCCCTGAATACCTCACAAGATAATACCTCTTATCTCGCTAAA
ATAAATGTCTACAATGATGTTCATCGTTTAGGGTTAGCGTATCGCCATTATCATAGCCGT
TTTGGTGAGATTATGAGCTCAATTTTGAATTTCAGAGCGTATGGCGCATTGCAAGGTGAA
GGGACAGAAGTCAAAGTCGATAGCTATCATGCAAATTATAGCTATAACCCAACGACACCT
TATGTGAATTTGAATGTTAATGCATATTTTACTGACAGTGATTCGTCTAATTTTACCCCA
TTTATTGAAGAATATGGTTACTCTTTATCCAGTCGTCATGCCCATTTTCTGGTTTCTAAG
CAGAAAGGGTTAAGTATTGAAAATACTAGCATTTTCCAGCTTAACGACAAACCGTTTAGT
TTAAAATATGGTCTTGCGCATAGTTATGAACGGATTTATCAACCACGTAATGCTCAAGCA
CGTGTGAGAGCTAAAGGGTATCCAGAAGATGCGATTGGTCCACTTTATATTCGAGATGGT
AAGCGTAAAGAATGGAGCGCTTTTGTTGCTGCGAACTATCCAATCACTTCGTGGTTAAAA
GCCGACATCGGGCTACGTTATCTTCAATCTACTATTTATGATTATATTGTGAGAACGGAA
AGAGTGAATATTGGAGGGGCATTTGTGCCTAATCCAAATGGACCCGGTAATATTTGGGTG
GAAAAATATAAAGATGTTGTGCATAAACAGGCGCCAGTGAAAAATAAAGGCATGTCGCCA
ATTGTGATGCTCACATTTGAACCTATTAACGGAGTACAAATTTATACGAAATATGCAGAA
GCATTGCGTTCGCCAAGTTTATTCCAAGCAACTAAAGGCTGGTCCATGAGTGCGACGGCA
GATAATCTAGAACAATTGAGACCTGAACGAGCCAAAAATTGGGAGGCGGGTATTAACTTG
TTTTATGAAAATCTAGGTGGTAAGGACAATATTCTTGGTTTTAAATTGGCGTATTTTAAT
AATAGGATAAAAGATTATTTGACGCGGAGTTATTCGCCTAAAGATAAAGTGACGCAGACA
ATTAATATACAAAGTGCACAATTTAAAGGGATTGAGTTATCAGCGTATTATGATATGGGG
AAATTTTACGCAAAATTAGCTGGTACATATTACACAAAAACGAAATTTTGTTTAACAGCA
GAACAAGCAGGCAAAGGAGAGCAATGTAATTCAGGTTATATATATCGTAGTAATTTAAAT
AATGCCGTTCCTCCGCGTTTAAATTTACATGCGACTTTAGGAACCCGTTTGTTTGAACAA
AAACTCGATATTGGTGCGCGCTATAGTTACTACAGTAAGCGATTAGTACCAGTGCTTTCT
GCAGAACGTTTTGTTAACACATCAAGTATTGAGTGGGCGCCTTATTCCTTAGTAGATTTA
TATGCCAATTACAATGTGTCTAATAACCTAAAACTTACGATGACCATGGATAATGTGTTT
AATCGCTATTATTTAGATATCAATAATATGGGATTAAATACCGCACCGGGTAGAACATTG
CATTTAGGATTAGAATATCGGTTTTAG
>hbpA
ATGAAGTTGACAACCAAACTCTCATTCATTGCCGCAGGATTGATGATTTTTAACAGTGCA
CAAGCCAGTAATAAAACCTTTATTAACTGCGTCAGCCGTGCACCAAGTAGCTTTAGCCCT
GCCCTCGTCATGGAAGGTATTTCGTATAATGCCAGTTCTCAACAAGTGTACAATCGTTTG
ATTGAATTTAAACGAGGATCGACCGATATCGAACCTGCGTTGGCAGAAAGTTGGCAAATT
AGCGATGACGGATTGACGTACACTTTTCATTTACGTAAAGGCGTGAAATTCCACAAAACC
AAAGACTATCAGCCGAGTCGTGAATTTAACGCCGATGACGTGATTTTCTCTTTCCAACGT
CAGTTGGACAAAACCCATCCTTATCACGAGGTATCGAAAGGCACTTATCCGTATTTCAAT
GCGATGAAGTTTCCAAAATTGTTGCAAGCAGTAGAAAAAGTGGATGATTACACAGTGAAA
ATCACCTTAACCAAGCCCGATGCGACTTTCTTAGCGAGCTTAGGGATGGATTTTATTTCT
ATTTATTCTGCCGAATATGCCGATAAAATGATGAAGGCAGGTACACCAGAAAAAGTAGAT
ACCACCCCGATTGGTACGGGTCCCTTTATTTTTGCAGGTTATCAGTTAGAACAAAAAATT
CCTTTCCTCGCGAACCCTGATTATTGGCAACCGAAAGCCGAAATTGATCGTTTGATTTTT
GATATTGTGCCTGATGCGGGGACACGTTATGCCAAATTACAATCTGGTGCGTGTGATATG
ATCGACTTCCCGAATATCGCCGATTTAGCCAAAATGAAAGCCGATCCGAAAATTCAGTTG
ATGTCAAAAGAAGGCTTAAACATTGCCTATATTGCGTTTAATACCGAAAAAGCGCCGTTT
GATAATGTGAAAGTGCGCCAAGCTTTAAACTATGCTACCGATAAAAAAGCCATCATTGAT
GTGGTGTACCAAGGCGCTGGTGTGATGGCGAAAAATGTCCTACCACCAACGATTTGGAGC
TATAACGATGATGTACAGGACTACCCATTTGATATTGAAAAAGCCAAACAACTCTTAGCC
GAAGCCGGTTATCCAAACGGATTTGAAACCGAAATTTGGGTGCAACCGGTGGTGCGTGCC
TCAAACCCGAACCCACGTCGTATGGCTGAAGTGATTCAAAATGACTGGGCAAAAGCGGGT
GTGAAAGCTAAATTGGTCAGTTATGAATGGGGGGATTACATTAAACGCACCAAAGCAGGT
GAACTCACCGCGGGTACTTACGGTTGGTCAGGCGATAATGGCGATCCAGATAACTTCTTA
TCACCGTTATTAGGCACCGAAAACATCGGTAACAGTAACTATGCCCGTTGGAGCAATCCA
GAGTTTGATGCGTTATTAAGCAAAGCAATCAGCTTATCTAACCAAGCAGAACGCGCTGAA
CTATACAAAAAAGCGCAAGTGATCGCGAAAGAACAAGCACCGTGGATTACTGTCGCCCAC
TCCATTACCAATACCGCATTAAGTCTGCGCGTTAAAGACTATAAACAAAGCCCATTTGGT
TATAGTTACTTCTACGGCACTAAGTTAGCGGATTAA
>hemR
ATGGATAAAAATTTAATGAAGGGATGTGTATTCTTATCAATAGTCGGTTGCGGTATCCAA
ATAGGGCTAGCATCAAATCCAAATCCTCCAGATGTGGATGAGTTATTACCTATTATTGTG
AATGCTGATGAAGATAATAAATTACCAGGTCGTTCTGTATTAAAACAGAAAAATATCGAT
CAACAACAAGCAGATAATGCTGCTGACTTAATAAATATTTTGCCTGGTGTAAATATGGCG
GGAGGATTTCGCCCTGGTGGTCAAACATTAAATATTAATGGAATGGGTGATGCTGAAGAT
GTTAGAGTTCAACTAGACGGCGCAACAAAAAGTTTCGAAAAATATCAACAAGGCTCTATT
TTTATTGAACCTGAGTTATTAAGAAAGGTGACAGTAGACAAAGGAAATTATTCTCCTCAA
TATGGCAATGGTGGCTTTGCTGGTACTGTAAAATTTGAAACAAAAGATGCAACTGATTTT
TTGAAAGAAAATCAGAAAATAGGTGGATTATTTAAATATGGAAATAATAGCAATAATAAC
CAGAAAACTTATAGTACAGCCCTAGTTTTACAGAATGAACAAAAAAATATTGATTTGTTA
TTATTTGGTTCTGTAAGAAATGCAAGCAATTATACAAGACCTGATAAAAGTAAAATTCTT
TTTTCAAAAAACAATCAAAAAAGTGGATTAATAAAAGTAAATTGGCAAATTACTCCTGAA
CATTTATTAACTTTATTCAGTGTTTATGGCATTCATAAAGGGTGGGAACCTTGGGCAGCA
AAAAGAGATGTGATGTCGAGACCAACAGAAACAGAAATAAAACGCTATGGGATTGATGTT
GCGTGGAAACGTAAACTTGTTTATCGAGATCAAAAAGATGAAAGTTATTCATTGAAATAT
CGCTATTTACCTGAAAATAATAAGTGGATTAATTTATCTGTTCAGCTGAGTTATAGTAAA
ACAGAACAGAATGATACTCGCCATGAGAAAGTCACTTCTTCATTCCTAGGTACATTAGGA
AATAAAAGTTGGATAACTTATTCAGATCTTACTTTTGATATAAGTAACACAAGTACTCTA
AATATTGGGCGTGCTGAGCATGAACTACTATTTGGTTTACAGTGGTTAAAAAATAAAAGA
AATACCCTTATGTATCATAAAGAGGGAGTCAAGAAGGCAGACTATAATTATGGCTATTTT
CAGCCTTATTATATGCCTTCTGGACGCCAGTATACACATGCATTTTATTTACAAGATCAA
ATAAAATGGCAGAATTTCCTCTTTACAGGAGGGATAAGATATGACCATATCAATAATATA
GGGCAGAAAAATTTAGCGCCACGATATAATGATATCTCTGCAGGACATGATTATAGCCAG
AAAAATTATAATGGTTGGTCTTATTATTTAGGTCTTAAGTATGATGTAAATCATTATTTA
AGTTTATTTACGAATTTTAGTAAAACTTGGCGAGCACCTGTTATTGATGAACAGTATGAG
ACACAATATAGTCAAGCTTCTGTATCTGCGACTTCTTTGAATTTAGAAAAAGAAATGATT
AATCAAACCAGAGTGGGTGGAATTATTACTCTCAATCATCTATTTCAGGAAAATGATGCT
TTTCAATTTAGAACTACTTATTTTTACAATCGCGGCAAGAATGAAATCTTCAAAACGAGA
GGGGTTAATTGCGTAGAAAATGCTTTAGATGTTGATAATAGTGTTTGTCCTAAAATTATT
AGTAATTACCGTAATTTACCTGGTTATGTTATTCAAGGAGCGGAATTAGAAGCTTATTAT
CAATCATCGTATTTATTTGGTGGACTGACATATTCTTATGTAAAAGGAAAACGCGATACT
TCACCAAGAAATCCATGGAGTAAAACATCTACATGGATCGCAGAAACACCACCTAGAAAA
GCAACCGCTACTTTAGGTTTTAATATTCCGGAATATTATTTTACGGCAGGTTGGCGTGCT
GAGTTTGTGAGAAAGCAAGATAGATCACCACTATCTAATGATTCTAAAGCATCATATTGG
GCATTACCTTCTTCAAAAGGATATAGCCTACATAGTGTATTCTTCTCTTGGAGTCCTACA
AAGATTAAAGGAATGAATTTCAAAGTTACTGTTGATAATTTATTTAACCGACCCTATTAT
CCTTACTTAGGAGAATTAGCTTCAGGAACAGGTAGGAATGTCAAATTTAGCCTGACTCAG
CAATTTTAA
>hetA_L6
Atgaatattctattttcttcagacgataactatgcttatcatcttatggtaagtataaaaagcattttaatttttaatgataaatgcataagcttttatgtctttgatctgggtattagcacagaaaacaagaatataattttacaaatgataaattcgtcaaaaagtaatatagtttttatacctgttgatgtgaatgattttagaagatttcctaaaaatataggatatatatcattagcaacttatgcacgactaaaagcagttgattatttacctagtgatgttaataagattatttacttagatatcgacactttggtgtttgatgatttaactccattatgggaaactaatatcgaaaattatggtgttgcagcttgttttgattcatttgttgagtatgaaataccagaacataagtatacaatttctttatcttcccaacattattattttaatgcaggtgtaatgatctttaatttagatatttggagagaaattgatgtattcaatagttctttagattggttaaaaaaacatggagaaaaagcaatatatcaagatcaagatattttaaatggtatttttgaagataatgtatattatttagattgtcgatttaactttatgcctaatcagcttgagagaattagacggtatcaatcgggaaaattggttgtcttaaataatatagaaaaaacgactatgcctgttgctatttctcatttttgtggaccagaaaaaccttggcactctaattgtcatcattttaaaatacattattattataatttattatctaaaataaaagcggttaaaggtgataagctccctattagtctgtttattcgatcagtaattagggattttaaacgtaagttaaaatataaaatttattaa
>hetB_L8
atgaaaatattagtaatacataagtggttagttactggtggtgttgaaaggattttgataaactatttatcacttttttcctcccttaattataatgtagatctactagtaaagtatgatctcaaatccaagaatttttttgaaaaagatataccaaaatcaattaattataattttgttttttctattgaagattttttgaacatcgaaactattaaaaataatagaaagaataattttctatcaaaattaagatatgaaaaaattaaactttttgaaaatactctttttaatagaaaaataaaactagcagaaaataaaaaaaaatatgatattatcatagactttagtgaagtcttagataagttcataagatataatagttttagctcaaaaataattacattaagatggacacatggtcaacttaatattgaaaacaggaatagaaataacaagcctaaatatactaagatcttttcaagacatacaaaagtcattacgatttgtaatgaaatgaaagatagaataattagtcaattacaatataataaaaataatattcatgttattcacaatccaataaatattaaagaaataaaagaatatagtgaacaacaagtagaagatgaaaagtttatcaacgataaatatattctacaggtatctaggctagttgaaggtaagggacacatcgagctcttagaaatttatgccaaactgaaatccttaggaatacaacataagctctattttattggtgaaggagaaaatcgtattaacttagaaaccaaaattagagaactgaatctagttgatgattgcatactactcggtgagattagtaatccctatccttactttaaaaatgcagacttatttgtacatacgtctgaatcagaaggtttaccaacagtattattagaaagtatggtgcttggtattccagttgtttcaatggattgcccaactggaccaaaagatattttaggtcaaaatagtgaatatggaaaattagtaccaatgcatgatcaagatagctttatttcagccgtatttgaattacttacaaaccgagatatttggctacactactcagaacaaagtctagcgagaagcaaagacttctcgtttgaaaagattagcctagaaatagataagctatttaaagaaattactcaaaacaattccaataaataa
>hexA
ATGATTTATGTAGAAAACGTCTGTAAAAAATACCTTAATCGTACGGGGTGGCATACCGTATTAGACGATG
TGAGTTTCTCACTTAGAAAAGGGCAAAAAGTCGGTATCCTCGGAAAAAATGGGGCAGGGAAATCAACCCT
TATCCGTTTACTCAGTGGTGTGGAACCGCCTACATCAGGAAAAATTACACGTAAAATGAGCATATCTTGG
CCATTAGGCTTCAGTGGTGCATTCCAAGGTAGCTTAACGGGTATGGATAATTTACGTTTTATTGCGAGGA
TCTATAATGCAGATATCGATTATGTAAAGCGTTTTACTGAAGAGTTCTCTGAGCTAGGTAAATACTTATA
TGAGCCAGTACGGACCTATTCATCAGGGATGAAAGCTCGCTTAGCTTTCGCTTTATCACTTTCTATCGAA
TTTGATTGTTATCTGATTGATGAAATTATTGCAGTTGGTGATGCACGCTTTGCTGATAAGTGTAAATATG
AGTTATTTGAGAAAAGAAAAGATCGTTCATTGATCTTAGTTTCTCATAGCCCGAATGCAATTCGGGAATA
TTGTGATAATGCGATGGTTCTCCATAATGGCATTATGCATCATTTCAATTCCATTGATATTGCATATCAA
TTTCATAATAATGCATTACAAACCAAATAA
>hexB
ATGTTATACGATGACCAAACTACACTAAAACACGCTTTTATCATTCAAAATAGAGTGATTGGCGCTCTCC
TAATGCGAGAGATCATCACACGCTATGGCAGAAAGAACCTCGGTTTTTTATGGCTATTTGTTGAACCGCT
CTTAATGACAGGGCTAATTGTGATCTTGTGGAGTACCTTCCGCGCAGATCAATTTTCTAACCTGAATATC
ATGGCATTCATGATCACAGGCTACCCGTTGATGATGATGTGGCGCAATGCATCAAATAGGGCGATTGGTG
CGGTTTCTGCCAATAGTACCCTACTCTATCATCGTAATGTCAGAGTGCTTGACACGTTAATTGCTAGGAT
GATCTTGGAAATATCCGGTGCAACCATTGCTCAAGTCGTTTTAATGAGTTTTTGTATTGCACTGGATTGG
ATACCTATGCCACAGGATATTTTCTATATGCTACTTGCATGGTTTTTGATGGCGATATTTGCAATCGGAT
TTGGCTTTATTATTTGTTCTATATCGCATCATATTGAAGTATTCGGTAAATTGTGGGGAATACTAAGCTT
TGCGATGATGCCATTATCTGGCACCTTCTTTTTTGTTTACAATCTCCCCCCACAAGCGAGAGAATATTTA
CTCTGGATGCCAATGATTCATGGTTCAGAAATGTTCAGACACGGGTACTTTGGTGATTCTGTTATTACAC
TAGAAAATCCTTATTTCCTCATTTTATGTGACTTAATTTTTCTACTAATTGGGTTATTAATGGTTGCACA
CTTCAGTAAAGGGATAGAACCTCGATGA
>hexC
ATGATCGAAACAAAAATACAAAAAAATCAATTTAAAAAATGGTCCCGAAAATTTCGAAAAATAAGTACAC
TCTTTAAATACATGGTAATACTTCCAACATGTTGCTCACTCTTTTATTTTAGTTTATGGGCCTCTGATAT
TTATATTTCTCAATCGAGTTTTGTTGTGCGCACGCCAAAAAATCAAGCCGCATTAAGTGGTGTCGGTGCC
CTCTTACAAAGCTCTGGCTTTGCTCGCGCACAAGATGATACTTATACTGTACAAGAATTCATGCGTTCAC
GTTCTACGCTAGAATTATTAGAAAAAAGTATCCCTATCCGCCAGTTTTATGAGGATAAAGGTGATTTATT
TAGCCGCTTTAATCCTCTAAACATTTTCTCGGAACAAGAAGCGTTTTATCAATACTTTAGTAAAAAGCTT
TCTGTTAATTTTGATTCAGTATCAGGCATTGCTACGCTCAATATCCGGGCATTCGATCCGAAAGAAGCAC
AACAAATTAACCAAGAATTGTTAAAACAAGGTGAATATCTTATCAATCGCCTCAATGAACGTGCGCGAAA
AGATACGGTTATGTTTGCTGAACTTGCAGTCAGTGAAGCAGAAAAAAAAGTGACAGAAACTTCTTCTGCA
TTAAGTGAATACCGTATTAAAAATGGGGTATTCGATTTACAGTCTCAATCAGAAGTGCAATTGTCTTTAA
TTTCGACATTGCAAAATGAGCTCATTACGATTCAAACACAATTAGACCAAGTACGTTCTATTTCACCAAA
TAACCCTCAAGTGCAAACATTACTTGCGCGAGCAAACAGTATCCGTAAAGAAATGCAACAACAAGTACAG
CAAGTGTTAGGTGGAGGAAATTCAATTGTGACACAAACTGCAGAATATCAACGTTTAGTACTGAATAATA
CGCTCGCTCAGCAGCAGCTAGGTACTGCAATAACGTCATTACAGAATGCCAGATCAGAGGCAGATCGCCA
ACAATTGTATTTAGAAATCATTAGTTATCCTAATGAACCCGATTTGGCCTTAGAACCTTACCGTTTATAC
AATATTCTTGCTACGTTATTTATTTCTTTAATTTTATATGGCATTACTCTTCTCTTATTAGCCAGCATTC
GAGAGCATAAAAATTAA
>hexD
ATGAAACCAATAAAAACATTATCTATTTCTTTTATCACAACGCTCATCCTCGCTGGCTGTCATAGCATGC
CAACTTCGGGACCCGCTCAAAATCATATTATTGGGTTAAAAAAACCACAAAATGAGAGCTTGCCAAGTGT
TGATGTGATTGAAATGAATGATAAAGTAGCACACACTTTGTTTAAACAAAAGCAATCGCAATCCTTTACT
CAATTCAAACAGCAAAATAGCAACTATGCAGATATCATTAATGTTGGCGATACATTAGATGTGTTGATTT
GGGAAGCCGCACCCGCTATTTTATTCGGCAGTGTTCTGTCACAAACTGGTAGTGGCGGTGCAAATCTCAC
GACATTACCCGAACAAATTGTTGCACGCAATGGAAAAATCACAATCCCATTTTTAGGCCCTATCTTAGTA
AAAGGCAAAACACCAGAGCAAATTCAAAGAGATATTGCTCATGCTTTATCCTCCTTAGCAAATAAACCTC
AGGTGATTGTTCGTTTAAATAAAAATAACTCAAAAAATGTCACCATTCTCCGCCAAGGCAATAGTGTCAG
AATGCCATTAACATCACAAGGGGAACGTGTACTTGATGCTATTGCCGCAGTGGGCGGTGCCACAGAAAAT
CTACAAGATATTTCCGTTCAACTTACACGTGGTAAAGAAGTAAAAATGCTTTCCTTAGAAAAATTAGCCA
CTCATCCTGAAGAAAACATTCTGCTACGTTCAAATGATGTCGTTACATTACTGAATAAACCTCTTAGTTT
CACAGGATTAGGTGCCCTCGGGACAAATAAACAGGTGAAATTCTCTGCGAATGGCTTAACACTCGCAGAA
GGCATCGGAGAAATGGGTGGACTATTAGATAACCGTGCTGATCCTAAAGGGGTTTTTGTCTTCCGTTATA
TTCCATTTAATAAATTATCTCTCGCAGAACAAACTAAATGGAAAGCTCGTGGCTATGATAACGACATGGA
GATTCCAACAGTTTATAGTGTCAATCTACTTAATCCAAACGCGTTGTTTTGGTTACAACGTTTCCCTATT
CAAGATAAAGATTTAGTTTATGTATCAAATGCACCAATGGCAGAATTCCAAAAATTCTTAAAATTAGTGT
TTTCTATCACCTCTCCTGTTACGGGTACACTTCATAATATTAATGTAATTAAAAATTTATAA
>hfq
ATGGCAAAAGGACAATCTTTACAAGATCCTTATTTAAACGCATTACGTCGTGAACGTATCCCTGTTTCCA
TTTACCTCGTAAATGGGATTAAACTACAAGGTCAGATTGAATCATTTGATCAATTTGTTATTTTATTAAA
AAATACGGTTAATCAAATGGTGTACAAACACGCAATTTCAACTGTTGTTCCTGCGCGCTCAGTGTCTCAT
CACAATAATAGCAATAATTCCAATCAACAGAATTATCAACAAGAGCAACAAACTGACAGCAACGTAGAAA
AAGCAGAATAG
>hgbA
ATGCGTACAACAACAATAAAATTTTCTGCAATTACATTGGCATTATTGAGTTATTGTGGG
GCCATTTTGGCGGATAGTCATCAAGAGGCGACTGAACTTGATACGATTACCGTTTCTTCT
CAACAAGATGAGATGAATATTAAAGAGAAAAAAGTCGGTGAAACTGTGAAAACGGCGAGT
CAATTGAAACGCCAGCAAGTACAGGATAGTCGTGATCTTGTGCGCTATGAAACCGGTGTG
ACTGTAGTAGAAGCTGGACGTTTTGGTTCGAGCGGTTATGCCATTCGTGGTGTGGATGAG
AACCGAGTGGCAATTACAGTAGATGGCTTACATCAAGCAGAAACCCTTTCTTCTCAAGGC
TTTAAAGAATTATTTGAAGGTTACGGCAATTTTAACAATACCCGAAATAGTGTGGAAATT
GAGACGTTGAAAGTCGCTAAAATCGCGAAAGGTGCTGATTCTGTAAAAGTGGGTAGTGGT
TCTTTGGGAGGCGCTGTACTTTTTGAAACAAAAGATGCCAGAGATTTCCTGACTGAAAAA
GATTGGCATATCGGCTATAAAGCGGGCTACTCAACGGCAGATAATCAGGGATTAAATGCT
GTGACTCTTGCAGGTCGCTATCAAATGTTTGATGCATTGATTATGCATTCTAAGCGACAT
GGACATGAATTAGAAAATTATGACTATAAAAATGGCAGAGATATTCAAGGGAAAGAAAGA
GAAAAAGCGGATCCTTATACGATTACGAAAGAAAGTACATTAGTGAAATTCTCTTTTTCG
CCAACAGAAAATCATCGTTTTACAGTTGCTTCTGATACTTATATACAACGTTCTCGTGGT
CATGATCGCTCTTATTCTTTACAGCCTCAATCTAATTATTTCACATATGACGAGAAAGAA
TCGCGTCATGCAAATGATTTGACAAAACGTAAAAATGTTTCTTTTACTTATGAAAACTAT
AGCATAACTCCATTTTGGGATACGCTAAAATTGAGTTATTCACAACAAAAGATCAGAACA
AGAGCAAGAACAGAAGATTATTGTGATGGTAATGAAAAATGTGATTCTTATAAAAATCCA
TTAGGGCTTCAGTTGAAAGATGGAAAAATTGTTGATCCAGCAGGTAATCAGATTACTTTA
AAAGGAACAGGATTTAATACAGAAATAGTTGATAAAGATGGGAAACCATTCCCTACTACA
TCTGGCACTAATAATGCTGCTTTCAGTAATAATTTGCAATTATCACCAACAGGTTTTTGG
TTAGATTGTACTATTTTTGATTGCACGAAACCCTTTACAGTTTATAACTATAAACAAAAT
AAATATGAACCAAGAGAGGTGATGTTGTCAGAAGAAATTACTATTGATGGTAAATTATAT
AAAACTGCAAAAGAAGAAAGTGGTGTTAGGAATTATTTAATTTTACCGAACTCAAAAGGT
TATTTACCATATGATTACAAAGAAAGAGATCTTGATTCAAATACAAAACAAATCAATTTG
GATTTAACAAAAACATTTTCGACTTTTAATATAGAAAATGAATTATTATACGGTGCCATT
TATTCACGTACAGAGAAGAAAATGGTTAATAAAGCAGGTTACGATGGGAGAAATCCTACA
TGGTGGGCTGATAGAATTTTAGGGAAGAGTACGAATTGTAACTATAATGGACTGAAATGT
CCTCGTCATGAACCTTTAACTTCTTTCTTAATTCCAGTAGAAGCGACAACCAAGTCTCTA
TATTTTTCAGATAATATCAAATTACACAACATGTTGAGTGTAGATTTAGGTTATCGTTAT
GACGATATTAAATATCAACCAGAATATATTCCTGGTGTAACACCTAAAATTGCAGATGAT
ATGGTGAAAGGTATTTTTATTCCATTACCTAAAGGAGAAAAAATTAAAATAGGAAATTAT
GAAACAACAAAACCATTGACCCCAGAACAAATTCGTAAGAATGCGGAGGAAAATATTGCT
TATATTGCACAAGAAAAACGCTTTAAGAAACATTCTTATTCTCTTGGTGCAACGTTCGAT
CCTCTGAATTTTTTACGAGTACAAGTAAAATATTCAAAAGGGTTTAGAGCTCCGACTTCG
GATGAACTTTATTTTACCTTTAAGCATCCAGATTTTACGATTTTACCGAACCCCGTGTTG
AAACCAGAGGAAGCAAAAAATCAAGAGATTGCATTAACAGTACACGATAATTGGGGATTT
GTTAGCACAAGTGTTTTCCAAACAAAGTATCGTCATTTTATTGATTTAGCGTATTTAGGT
TCAAGGAATTTATCGAACTCTGTGGGGGGAAAAGCACAAGCAAGAGATTTCCAAGTTTAT
CAAAATGTCAATGTCGATAATGCCAAGGTTAAAGGAGTTGAAATTAATGCACGTTTGAAT
TTGGGATATTTTTGGCATGTGTTGGATGGATTTAATACGAGCTATAAATTCACTTACCAA
CGTGGTCGTTTGGATGGTGATCGTCCAATGAATGCGATTCAGCCTAAAGCCTCTGTTTTT
GGTTTAGGCTACGATCATAAAGAAAATAAATTTGGCGCTGATTTATATATCACACGTGTG
AGTGAGAAAAAAGCGAAAGACACTTATAATATGTTCTATAAAGAACAGGGGTATAAAGAT
AGTGCTATTCGTTGGAGAAGCGATGACTATACGCTAATTGATGCGGTTGGTTATATTAAA
CCGATTAAGAATTTAACGTTACAGTTTGGCGTTTATAATTTGACAGACCGTAAATACTTG
ACATGGGAATCTGCTCGTTCGATTAAACCATTTGGTACAAGTAATTTAATTAATCAGAAA
ACAGGCGCAGGAATTAATCGTTTTTACTCACCAGGTCGTAACTTTAAACTCAGTGCCGAA
ATCACCTTCTAA
>hgbB
ATGAGTCTAACTAAACATGCATTATTAATGTTAACCGCTCTCACTTTGGCTCAAACAGCA
CTGGCAGAAGAGGTAAAATCCACAGAGGCTGTCGAAGAGCTAGACACGATCGTTGTTTCG
GGCGCGTCGGCTGGCGAAATCAACATACAAGAAAAGAAAGTCGGTGAAACACAGATTACA
ACTCAAACTCTCACCAAACAACAGGTCTCAGATAGCCGTGATTTAGTTCGTTACGAAACG
GGGATTACCGTTGTTGAAACAGGACGCATGGGTGCGAGTGGTTATGCGGTTCGTGGTGTT
GATGAAAACCGCGTTGGAATTATGATTGATGGCTTACGTCAATCTGAAACCCTAAGCTCA
CAAGGGTTTAAAGAACTCTTTGAGGGATATGGAAATTTCAATAACACCCGAAATGGCGTG
GAAATTGAAAATGTGAAAGTCGCCACCATCACAAAAGGGGCAGACTCCATTAAATCAGGC
AGTGGCGCGCTGGGTGGCTCGGTGATGTTTGAAACCAAAGATGCGCGTGATTACTTAATT
GACAAAGATTATCACATCGGTGTCAAACGGGGTTATCAGAGTATGGATAATCAGGATCTT
ACGTCAGTAACACTCGCCGGACGCTATAAATGGTTTGATGCACTCTTTATCCATACACGG
CGCGAAGGGCGCGAAATAGAAAACTATTTCTATGATATTTATAAAAATAAAGAACAAGAT
TATGCCGCAATAGGTAAAACCCGTGAAAAAGCGGATCCTTATCACATCACAAGAGAAAGC
AATCTCCTTAAATTGGCTTTCCAACCGCATGAAGAACACCGTTTCAGCGTGGCATTGGAT
GATTCTAAATTACATTCAAATGGTGAAGATCTCTCTTATACGCTCCGCTCAAGCACACGT
GTCGATCATGAAATCTATGGTCAGCGTAAAACAAACGACAAATCACACCGCAAAAATACA
CAATTTACCTACGAAAACTTCACGCAAACACCGTTTTGGGATCACGTCAAAATCAGCTAT
TCCACACAAAAAATCACCAATAACGCAAGAACCGATGAATACTGTAGTGGACCTAAATGT
CAAGCCGTACTCAATGAACAAGGTCTGAAATTAGACAACAGTTCTGGCGTCAATAAAATT
GTTGATCAACATGGAGGTGATATTCGTGCCGAAAAAGAAAAAAGAGGTTGGCGGACAATA
ATCAAATACCACAACTCTAAAGGTGAAGAAATGCCAGGCACACACTATCGTGAGCATACT
CCTCAAAGCACACTCATTGATTGTTCTAAAATTGACTGTAAAAAGCCATTCAAAGTGTAT
GTCAAAAAAAATGAAAACTGGCAAGATGTTTATGAATTCCAAAATAGACCAATTACAATC
AAAACAACCCCTAGTGGAAAAACCTATGGTGAAATTGCGCTAAAAAGTAAACCAGGGTTA
TTTGGTGGCAACCAATATGAAGAAGTTAGCTTTTTACTCCCTTTCTCAGCGGGTTATAGC
CGTAATGATTATAATGATCGGGATTTAAACACCAATACCAAACAGCTTGATCTTGATTTT
GGGAAAGAATTCTCCCTTTGGGGTATTGAGCATAAACTCAAGTATGGTGGCTTATACAGT
AAAACGGAAAAAAGCATGGTCAATAAAGATGGCTATCAAGGTGGCAATGTACAATGGTGG
GCAGATGCCTTTTTCTGTAATAAACCGATTGATGGAACGTTTCCTAGAGAGTATGAACCC
AGACCTGACTACTGGCCACTCGTAGGCTGTAGTGGTGCATTAAGAGAAAATGTTAACGGT
CGCTATAGTTATCTTATCCCAGTCAAGACGAAAAATTCTGCGCTTTACATTGGCGATAAG
ATCACATTAACCAATTGGCTAAACATCGATCTTAACTATCGCTATGATAAAGTTACACAT
ATGCCTCGCTACGATAACAGTGTACCGGTACCAAAAGGTATGATCGCGGGTATTTTCATT
CCGATTCCGGGTAACTCTTACGGAATAAATGCCACTTGCGGCTATAATACTAAGTGTCTG
AACGATAATGTGGCGCAAAATTTAGCCATTATGTTGCAGAATAAAACCTATAAACATCAC
TCTTATAATCTTGGTGTGAATTTAGATCCGCTGGCTTTTATGCGTTTACAGTTGAAATAT
TCTAATGGATTTAGAGCCCCAACCTCAGATGAAATGTTTATGACCTTTAAACATCCAAGT
TTTTCGATTGCACCGAATGTCCAGTTAAAATCGGAGCTCGCTAAAACAAAAGAAGCCGCG
TTAACCTTTTATCGTCACAACAGTTTCATCACATTGAGTGCTTTCCAAACAGACTATAAA
GATTTTATCGATTTAGTCTTTGTCGGCGAACGCGCGGTTGATGTAGGAAGTGTGCTCACT
TACCCATTCTACCAAAACCAAAACAGAGATAAGGCAAAAGTCACTGGTTTTGAAGTAAAC
TCTCGTCTTGAATTATCTGAATTACATGATCGTTTAAAAGGCTTTAGAGTAGGGCTTAAA
TTAACACAACAAAAAGGCAAGATTGATGGCAAAATTCCGATGAATGCGATCCAACCAAGA
ACCATTGTCTATAACCTTGGCTATTCAACGGAAGAGGATAAATATGGTATCGACTTCTAC
ATCACCGATGTGGCTGCGAAAAAACGTCATGAAACCTATAATATGTATTGGGAAGGACAA
GCTAAAAACGGAACCCTTGTTCAAGGTAAAGCGGTGAAAGACAGTACACTTGCATGGCGT
AATAATCATTACACCACTCTTGATGCTATCGCTTATGCAAGACCATTAAAAAATTTATTG
CTCACAGCTGGGGTATATAATATCACGGATAAAAAATACATTACCTGGGATTCCGCGCGT
TCCATTCGCGCAATCGGAACTCTCAATCTGATTGACCAAAATACAGGTGCAGGAATAAAA
CGTTTCTATGCGCCGGGACGTAATTTCCGCTTAAATGCTGAATTCACATTCTAG
>hptA
ATGCCGCTGTTTAGCACGCCCCCCCACTCACTTTGTATTTTACGTTTATCGGCTATTGGT
GATGTTTGTCACGCATTGGCTGCGGTACAACAAATTCAACGCCATTGGCCAGATACAAAA
ATCACGTGGATCGTCGGCAAAACAGAGGCGCAGTTACTGGCTGGTATTCCTGATGTTGAA
TTAATCAGTTACGATAAAAAAACTGGCTGGAAAGGCATCTTTGCCCTGTGGAAACAATTA
AAATCACGCCATTTTGATGCGTTATTAAATATGCAAACGGCCTTACGCGCCTCCATGATT
TCACTCGGGATCAATGCCACTTATAAAGTGGGTTTTGGCAAAAAACGAGCAAGAGAAGGA
CAAGGGTTGTTTACCAATCGGAAAATTCACGAGCCACAAAGTCCGCATGTGCTTGATGGT
TTTATGGCATTTGTAGCCTATCTCGGCGTTCCTATCACTGCACCACAATGGCAACTTGCT
ATTAGCGATGCAGACCGCAATGCTGTCGCCCAATATGTGGATAAAACACGAAAAAATTTA
TTGATTTCACCTTGTTCCAGTAAAACTGAAAAAGATTGGTTGGTTGAACGTTATGCCGAC
ATTGCCAATATCGCACATCAACACAACATTCATGTTATTTTTTGTGCTTCACCAGCAAAA
CGTGAAAAAGAAATGGTACAAAAAATCCTCGCCCAATGTAAGTTCACACCTACTGATTTA
TCTGGCAAAACTAACCTCAAACAACTTACTGCATTGATCGGTATGGTCGATGTCGTGCTT
TCCCCCGACTCGGGACCTGCACATCTCGCCACCACGCAAGGTACCGATGTCATTGGTTTA
TATGCGTATCACAATCCCTTGCGTACAGGTCCTTACAACAATCTGGTCAATGTCGTGTCG
GTTTATGAACAAAATGTACAAAAAGAGTTCGGTAAGCCGTCTAATCAATTACCTTGGGCA
ACTAAGTTAAAAGGGAAAAATCTGATGGCAGAAATTGAGGTTGCGGACGTTGTTGCCCAA
ATGAAAGCACTCAATCTGTTTTAA
>hptB
ATGAAAATTTGTTTAGTCAAAACCTCATCAATGGGCGATATTCTGCACAGTTTACCTGCG
CTCACCGATGCCCAACGCGCCCTCCCCAATTTACAAGTTGATTGGGTGGTCGAAGAAAGT
TTCGCTGAAATTCCCCATTGGCATAGCGCCGTCCGACAGGTTATCCCCATTGCTCTGCGA
CGTTGGCGTAAAACCCCGTTTACCGCCCTAACTCGAAAACAGTGGAAAACTTACCGCACT
TTATTACAATCAGAACAATATGATGCGGTCATTGATGCACAAGGCTTACTTAAAAGTGCC
CTTTTTGCCACTCGATTAGCACGTGGCACACGCCATGGTTACGATCGTCATTCGATTCGT
GAACCGATTGCCGCCTGTTTCTACGATAAAAAATACGCCATTAGCTATCAACAACATGCT
GTCGAACGTATTCGCCAGCTGTTTGCACAAAGCCTAAATTATCCCTTGCCCCATACACAA
GGCGATTACGGCATAGCACGCCATTTCCCACAACACGCACAAACGATGCCCTATGTCCTC
TTTTTCCATGGCACCACACGCCAAGATAAATTTCTACCGGACAGACAATGGCGGACATTA
GCAGAAAAACTGACCGCACAGGGTATCCAAATTCACGTACCTTGGTCAAATTCTCAAGAA
AAACAGCGTGCAGAGAGGATCGCCCAAGGGCTTGATCTTGTAACGATTTTGCCAAAATCC
ACATTATCCGAGTTAGCACAGCAGATTGTGAATGCCAGCGCTGTTGTTTCTGTTGACACC
GGATTGGCACATTTAAGTGCCGCACTCGATAAAACCAACTTGACTCTCTATGGTGCCACG
GATCCCAAACTGATAGGCTCCTACGGCAAAAACCAGCATTATCTCGTTGCTGAGAGTATG
GATAAGATTGAAGCTGATGAAATTTTCCAAAAATTGACCGCACTTTTATCGTTAAACACG
ATATAA
>hptC
ATGCATATTTTAATTATTGGACCCTCTTGGGTTGGCGATATGATGATGTCGCATAGCCTGTATCAAACAC
TCAAACAACACTATCCCCTGTGTGAAATTGATGTCATGGCACCCAATTGGTGTAAACCTCTCTTAGAACG
TATGCCTGAAGTGCGACAAGCCATTACAATGCCATTAGGACATGGGGCATTTGCCTTGGGTGATCGTTAT
CGCTTAGGCAAAGCATTACGCCACCAATATGATATGGCGATTGTTCTACCTAATTCACTCAAATCCGCAT
TCATTCCTTTTTTTGCCAAGATTCCGCTTCGCCGTGGTTGGAAAGGCGAAAGTCGCTATCTCTTTTTAAA
TGATTTACGCAGTAATAAAAAAGACTATCCGATGATGGTGCAACGCTATATTGCTTTAGCTTTTGAAAAA
GGTGCTGTGCCGAAAGCAGAGGATTTGCCACGACCCGTCCCCTATTTAACGGTCGATCCCGTCACACAAC
AACATACCTTAAAAAAATTTGAAAAACAGACCGCACTTATTTCCCCACGCCCGAGTATTGGCTTTTGCCC
GGGGGCAGAATTTGGTCCCGCAAAACGCTGGCCTCATTATCATTATGCTAAATTGGCAGAAATGCTGATT
CAACAAGGCTATGCCATTCGTTTGTTTGGTTCTGCCAAAGATGAAGCCGTAGGCGAAGAAATCCGCCAAG
CGCTACCTGAAACAATGCGTCACTTTTGCATAAATCTGGCAGGGCAAACCAGTTTGAATGAGGCTGTGGA
TTTAATCGCTGATTGTACCGCTATCGTCACCAATGACAGTGGACTCATGCATATCGCAGCCGCAGTTCAG
CGCCCTTTAGTGGCACTTTATGGACCAACGAGCCCCACTTATACGCCTCCACTTTCTGAAAAAGCCGTAA
TTATTCGTTTAATTGAAGGTGGCTTAATCAAAGTGCGTAAAGGCAAAGACAGTGACGAAGGTTACCATCA
AAGTTTAATTGATATTCAACCGGAATTGGTATTCGATAAACTCACAGGATTACTTGCTAACACATGA
>hptD
TTACTGTGCTTGCTCAAGCTTCCACATTGTCTTCACAAAGGGAATCGCTTGTGTTAATACCTGATCAATA
TCAATGAGACTCAGATCCATTTGTTTCTCTCTATCCTGTGTTTGTGGGGAAAAAGCGAGATGTTTAGTAG
GGTCATTAATTGGTTGCCAACGTAAAGGGGTCGCAGAACGACGACTCGGATAAAATCCAATGGTTGGAAT
ATTCAGCGCCGCACTTAAATGTAGCGGACCCGTTGAGCCGGCAATAAACAGATCCGCGCAAGCTAACGAA
CGCGCAAAATCCACTAGCCCTGCATTTTTATCATAAACCACCACATTGTGATGATTGACCAAGTTAGCAA
GTGAATGGGCTTTCTCACTTTCATTAGGACCTGCTGTCAGCACGATTTGGCAATCAAATTGACTTAATAA
ACCCAAAATGAGTTGTGCATATTGCTCTAACGATAAATTCGTCGCTGAACCGCCTGATCCACTATGAACA
AAAATCCATTTTTTTTCTAACGCTAGACCAAGCGTTTGACTGAGCATTTCGCGTTGATGTTGTACGGCAT
TTTGCTCAAAGGTTAAATACGGCGGTGTTGGTTCCACGATTGGGCAGTGCGTTTTTTGTAAAAATGCACG
AGCAAGATCCAAATTATATTCGAATTCAGGTTTTAACGATTTTGAACGGCGTTGCGTGACGCGATGATTG
TATAAAAATTGAATTAATTTGGTGGCTGGCGCTAAACGGAAAGGAATCCCTGCTTTCCAGACTAACAACG
CATTGTATTTATCTGAAAAAAAGTTAATCGATGCATCAAATTTCACAGCTTTAATGGCTTGTAAGGTTTT
CAGTTGGTCGGCTTTATCTGCCTTCTTACCCACATCAATAATCACGTCATCTAAATACGGACACAGACGA
GCAAGGTCTGCGGTATAGTTCGGTACAAGTGCGGTCAGTTTTAAGCTAGGATTCGATTGCTTAAGCATCG
CAAATGCCGGCCAAGCTAACATAAAATCGCCGAGTTTATCGTTGCGCACGACTAACAATTTTTGCAT
>hptE_M1404_L2
Atgttaaaaacaaagctcagattattaagaataaaagttggaaaaatatttttagataaaaaaaaagaaaaagcatctaataaacaaattaaaaaagtcctcttcctccgccaagacggaaaaattggggattatgtggtgagctcatttgtattccgtgagatcaaaaaatttaatcctgaaattagaattggagtgatttgtaccaaacaaaatgcctatctttttaaacaaaattcatatattgatcaactttactatgtaaaaaagaaaagtattttggattacatcaaatgtggtctagcaattcaaaaagaacaatatgatttagtgattgatccgacgattatgattcgtaatcgcgaccttttatttttacgcttaatcaatgccaagaattatattggctaccaaaaagccaattatggtttatttaatattaatctggaggggcaatttcacttttctgaactctataaactcgccttagaaaaagtgaatattacggtacaagatataagctatgacgtcccatttgatgagcaaagtgcggtcaaaatttctgaatttttgcagaaaaaccaactagaaaagtatattgctattaatttttatggtgctgcaagaatcaaaaaagtaaacgatgacaacatcaaaaaatatttagattatctcacgcaagtcagcgggggaaaaaagctggtgctattaagctatcctgaagtaacagagaaattaacacaattgtcagccgattatccgcatatttttgtccatccaacaaccaagatctttcataccattgagttgattcgccactgtgatcaattaatctctacagacacttctactgtacatattgcttcaggttttaataagccaattattggtatttataaagaagatcctattgcatttacacattggcaacccagaagtcaggcagaaacgcacatacttttctataaagaaaatattaatgagctctcgcctgaacaaattgaccctgcatggcttgtaaaatag
>hptE_P1059_L3
Atgaaattaaaaaataaattacaaatgttaaggttgggtctaggcaaatatttccttgataaaaaaaacggattaaacagaataacaaatgttcctagaagcatcctcttcctccgccaagacggaaaaattggggattatgtggtgagctcatttgtattccgtgagataaaaaaatttaatccccacattaaaattggtgtaatttgtaccaaacaaaatgcttatctttttaaacaaaatccatatatcgatcaactttactatgtaaaaaagaaaagtattttggattacatcaaatgtggtctagcaattcaaaaagaacaatatgatttagtgattgatccgacgattatgattcgtaatcgcgatcttttacttttacgcttaatcaatgccaagcattatattggctatcaaaaagccaattatggtttatttaatattaatctggagggacaatttcacttttctgaactctataaactcgccttagaaaaagtgaatattacggtacaagatataagctatgacgtcccatttgatgagcaaagtgcggtcgaaatttctgaatttttgcagaaaaaacaattagacaagtacatttctattaatttttatggtgctgcaagaatcaaaaaagtaaacgatgacaacatcaaaaaatatttagattatctcacgcaagtcagcggaggaaaaaagctggtgctattaagctatccagaagtaacagagaaattaacacaattgtcagccgattatccgcatatttttgtccatccaacaaccaagatctttcataccattgaattgattcgccactgtgatcaattaatctctacagacacgtctactgtacatattgcttcaggttttaataagccaattattggtatttataaagaagatcctattgcatttacacattggcaacccagaagtcaggcagaaacgcacatacttttctataaagaaaatattaatgagctctcgcctgaacaaattgacccagcatggcttatcaaatag
>hptE_P1581_L7
Atgcttacggtgttgaacctgcatgcgtttttggtgatgtcatatctgaaattgatcaaattgaaaaccgttatgagtaatataaaaagcctattaagaaattttcgattagctttaggaaagatcctccttgatacaaaaacttgtaagtcacaagatttgcacgcaattaataaaatcctcttcctccgccaagacggaaaaattggggattatgtggtgagctcatttgtattccgtgagatcaaaaaatttaatccccacattaaaattggtgtgatttgtaccaaacaaaatgcttatctttttaaacaaaatccatatatcgatcaactttactatgtaaaaaagaaaagtattttggattacatcaaatgtggtctagcaattcaaaaagaacaatatgatttagtgattgatccgacgattatgattcgtaatcgcgatcttttacttttacgcttaatcaatgccaagcattatattggctaccaaaaagccaattatggtttatttaatattaatctggaggggcaatttcacttttctgagttatataaattagctttagaaaaagctaatattcctgtgcaagatatgagttatgatgtgccatttgatgcacaaagtgcggtcgatattgctgaatttttgcagcaaaaacagctagaaaattatcttgcgattaatttttatggtgccgcaagaatcaagaaagtgaatgatgacaacatcaaaaagtatttagattatctcacgcaagtcagcggggggaaaaagctggtgctattaagctatcctgaagtaacagagaaattaacacaattgtcagccgattatccgcatatttttgtccatccaacaaccaagatctttcataccattgaattgattcgccactgtgatcaattaatctctacagacacttctactgtacatattgcttcaggttttaataagccgattattggtatttataaagaagatcctattgcatttacacattggcaacccaaaagtcaggcagaaacgcacatacttttctataaagaaaatattaatgagatctcgcctgaacaaattgatccagcatggcttgtaaaatag
>hptE_P2100_L6
Gtggtgagctcatttgtattccgtgagataaaaaaatttaatccccacattaaaattggtgtaatttgtaccaaacaaaatgcttatctttttaaacaaaatctatatatcgatcaactttactatgtaaaaaagaaaagtattttggattacatcaaatgtggtctagcaattcaaaaataccaatatgatttagtgattgatccgacgattatgattcgtaatcgcgatcttttacttttacgcttaatcaatgccaagcattatattggctaccaaaaagccaattatggtttatttaatattaatctggagggacaatttcacttttctgaactctataaactcgccttagaaaaagtgaatattacggtacaagatataagctatgacgtcccatttgatgagcaaagtgcggtcgaaatttctgaatttttgcagaaaaaccaactagaaaagtatattgctattaatttttatggtgctgcaagaatcaaaaaagtaaacgatgacaacatcaaaaaatatttagattatctcacgcaagttagcgggggaaaaaagctggtgctattaagctatcctgaagtaacagagaaattaacacaattgtcagccgattatccgcatatttttgtccatccaacaaccaagatctttcataccattgaattgattcgccactgtgatcaattaatctctacagacacgtctactgtacatattgcttcaggttttaataagccaattattggtatttataaagaagatcctattgcatttacacattggcaacccaaaagtcaggcagaaacgcacatacttttctataaagaaaatattaatgagctctcgcctgaacaaattgaccctgcatggcttgtcaaatag
>hptE_X73_L1
Atgataaaaagcatgctacaaaaaatcagattaaaactaggtaaattattacttgataaaacaaatctaccaaatagtataatcaacattgatattcgaagcatcctcttcctccgccaagacggaaaaattggggattatgtggtgagctcatttgtattccgtgagataaaaaaatttaatccccacattaaaattggtgtaatttgtaccaaacaaaatgcttatctttttaaacaaaatccatatatcgatcaactttactatgtaaaaaagaaaagtattttggattacatcaaatgtggtctagcaattcaaaaagaacaatatgatttagtgattgatccgacgattatgattcgtaatcgcgatcttttacttttacgcttaatcaatgccaagaattatattggctatcaaaaagccaattatggtttatttaatattaatctggagggacaatttcacttttctgaactctataaactcgccttagaaaaagtgaatattacggtacaagatataagctatgacgtcccatttgatgagcaaagtgcggtcgaaatttctgaatttttacagaaaaaccaactagaaaagtatattgctattaatttttatggtgctgcaagaatcaaaaaagtaaacgatgacaacatcaaaaaatatttagattatctcacgcaagtcagcgggcgaaaaagtctggtgctattaagctatcctgaagtaacagagaaattaacacaattgtcagccgattatccgcatatttttgtccatccaacaaccaagatctttcataccattgaattgattcgccactgtgatcaattaatctctacagacacgtctactgtacatattgcttcaggttttaataagccaattattggtatttataaagaagatcctattgcatttacacattggcaacccaaaagtcaggcagaaacgcacatacttttctataaagaaaatattaatgagctctcgcctgaacaaattgacccagcatggcttatcaaatag
>hptF_L2
Atgttattttttaaaagactaattgctattttctcaggtaaaagaaaaaggttagatgaattaaatataaatgatatatcatctattttgataaaacctataggcgacgccataggtgatgcaattgctcacacatctcatataaatcaaataaaaaaatctaaccccaatatacgtataggtgttattgtttctaaacgaaataaggatatttttcatctttcttatctagtagatgaattaatagacaatacgttcgttgcacatatgactaatagaaaaaaatgggatctttatttggactttcagcctacatttacaagtaaatccattatactagagaaaatacttagtcctaaatatatccttatattcagtaaaaaaaataaaaaatcctataacacttcaactattaataattacaactatcattgtaaagtccctcttaacactcatatttcagattatttaaaatatactcctttacactgttttatagatgacaaagataataaatatattttaaatacagttaataaatcgcatgataaatattggaaaaataataaaattagaatacttatatccccacaaggaagtaacagacatatcccagaagaagaaatagcttccttaataaataatatagggaataatataaaaaccgaatgctcattcctactatctctaactaaggaaaaagaaaattatttatcaaaaataaaagaaaacatgagctcaccaatcaatataacactactaccagatgtttcattgtctgaatacttaaatatagtaaactcatcagatctagttataagtgttgatagcggtactgttcatattgcttgtgcgttatctaaaaaacttttagcattttatgctaatgatgaagctaatttaaataaatggtttcctaaaatgccaatgggaacaccatataaagtagttataaatatatccgcaaataattcaaatgatacttctaattttccattaaatgaagctagttattggctacaagaacaattgcaacaaataagcatctccaaggtttga
>hptG_L5
Atgagaataaaagaaatgctcagaagggcaagaatcgcatttggtaagtttttatttgatagaaaacaaaatagctcattttcaaagttagacaggattcttttcttgcgtaaggatgggaaggtcggcgattatatagtcagttcatttgtttttagagaactaaaaagaaattatcctgatgttcagattggtgttatatgctccacagataattattatttatttaaggataatatctatatagatgatatatatcaagttaagagaaagagtattctaagttatatttctatgggtattaaactaaaaaaggaagaatatgatgttgtaattgatccgacagtgtttattagaaatagagatttgttgcttttatatttgattgaggctaagagatatattggttttttgaaacaagattataatatatttgatgttagtattaatgaaaaagaacttcatttttctgaagtttataaagcttcacttgaactgcttggatgtaaaagtgtaaacactaaatatgacattcctttctctccaaaagaaaatagagatattgtgagttttttagtgaaacacaatattaatagatttatagctgtaaatttctatggcgctagtagttctcgctcttttagtgaggaaaacattaaggtatatttgaagttttttcataatataaaaaataaaacttttattttattagcatcgccatctactgtacatcaattgcataatttgtcatcagattattctaatatattcgtttatgaagattcgaaaacgatttttcatgttatcgaattaattcgattttctgaaattctaatttcaccggatacctctactgtgcatattgcctcagggttagataaaaagataatagctttttatagtaaagatattgagaattatcaacattggggacctaacagtagcaatgaaactcatattgtattttatgagaaaactgttaatgagattttgccaaaggaaattaaaatagactggttaatttga
>hyaB
ATGCTTAACCTGTTTAAAATCATAAAAAAGTATGTACATATTCAATCTTTATTACACAAA
AAAGAATATGCCTTACTTTATGCTAAATACATAAACCTGCTTTCTATCAACCAGCAGGCT
TATGTTATTTGTCAACTCAAACTCTATGATCTCTTTTTGATTGATCCTAAATGGAGCCAC
TCTGTTTTTTTCCAGTTAGGATTAATTGCTCGTGGGCACGCTCATGATAACGATGAAATG
GTACGTCGTTTGATCACTTGCACTGATTTTAGCAAAAATAAGCAGTTAATCCTTTCTCAA
TTACTTGCTTATTCACCCCAAATTGCAACAACATTATGTCCAAAGACATATCGTTATCGT
GCGCTATATCTCTCATTAGTAGCGAATTTAAAAGACTTTGTTCGTTTAAAAGAAGAACTC
AATAAGTTGCCGTCATGTGTGTTAAAGAATACACCTCATTACTGTTTGTTACAGAATTTT
GTCGAAAAAGAAAACAGCAAGAAATTAGAGAACATTAATCAATTTCTTTACTTTTATAAA
CTTGGAGAAATAACTACGATAAAGACAGAAGATCCACCTAATACTAATAATATAGTCAGT
CATTCGATGGTTAATGACACAAACACCTACTTAAATGCCCCCTTAATTACCATATTAGTG
ACGACATTTAACAGTCAAAAAAGTATAAAAAACACATTAAATTCATTGTTCAATCAAAGC
TATCCAAATATTGAAATTATCGTTATTGATGATCATAGCCAAGATAATACGATGAGTATT
CTCCAGGCTTATACTAAGCAATATAAAAATATCAAAATTATTAGCTTAAAAGAAAATGTC
GGGACTTATGTCGCAAAAAATATTGGTCTTAAATACGCCTCTGGCGAATTCATCACTTGT
CAAGATTCCGATGATTGGGCACACCCACAAAAATTGGCACTTCAGGTGGCTCCTTTATTA
CAACATAAAGAGTTAATTGTAACTTTTTCTAAGTGGGTAAGGCTCGATCCAATAGGGAAT
CCTTATGCCCGTACTATTTATCCATTAATGCGTTTAAACCCTTCTTCCGCATTATTCCGT
AAAAAAGAAGTGTGTGAAAAAACTGCATTATGGGATTGGGTAAGAATCGGTGCAGATAGC
GAATTTAATGCACGCTTAAAATTAATTTTTGGACACAAAGGCTATTACACCGTGAATAAA
CCTTTGACATTCGGTGCACATCGAGAAAATTCATTAATGACAGCTCAAAGTACTGGCTAT
GTCAATGGCGTCTCCCTACCTCGTGAAGCATATTGGAAAGCATGGAATATCTGGCATATT
TCACAATTACAGCGAGGACACGCCCCTCTTTTATCTTCCTCTCCTAAACGAGAATTTTTT
CAATATGACCAACATCCGATCATGGATGTTATTTCTTATGCAATCATTAATTAA
>hyaC
ATGAAGAAAATTACAATTGCTGGGGCTGGCTATGTTGGTTTATCCAATGCAGTATTATTAGCTCAACACC
ACAATGTGATCTTATTAGATATTGATCAAAATAAAGTTGATTTAATTAATAATAAAAAATCGCCCATCAC
AGATAAAGAAATCGAAGATTTCTTACAAAATAAATCACTGACAATGATGGCAACAACAGATAAAGAAGTG
GCATTAAAAAACGCAGACTTTGTCATCATCGCAACGCCAACAGACTATAATACCGAAACAGGTTATTTTA
ATACATCCACTGTTGAAGCTGTCATTGAACAAACCCTTTCAATCAATCCACAAGCAACGATTATTATAAA
ATCAACAATTCCCGTTGGTTTTACCGAAAACATGCGTGAAAAATTTAATACCCCAAATCTTATCTTTTCA
CCTGAATTTGTAAGAGAGGGAAAAGCCCTTTACGATAATTTGTATCCAAGCAGAATTATTGTTGGCAGTA
CTTCTTATCAAGCAAAAGTATTTGCCGATATGTTAACACAGTGTGCCAGAAAAAAAGATGTAACTGTTTT
ATTTACACACAATACTGAGGCCGAAGCTGTTAAATTATTTGCAAATACGTATCTCGCAATGCGAGTTGCC
TTTTTTAATGAATTAGATACTTATGCGAGTCTTCACCATTTAAATACAAAAGACATTATCAATGGTATTT
CTACTGATCCTCGCATTGGTACACACTACAATAACCCAAGTTTCGGCTATGGCGGTTATTGTTTACCCAA
AGACACTAAACAGTTACTGGCTAACTATGCTGACGTGCCTCAAAATCTCATTGAAGCCATTGTCAAATCT
AATGAAACCAGAAAACGTTTCATTACTCATGATGTATTAAATAAGAAACCTAAAACTGTTGGTATTTATC
GTTTAATCATGAAGTCAGGTTCTGATAACTTCAGAGCTTCTGCTATTCTCGATATTATGCCGCATCTCAA
AGAAAACGGTGTTGAAATTGTGATTTATGAGCCAACCTTAAATCAACAGGCATTTGAGGACTACCCCGTT
ATTAATCAACTCTCTGAATTTATTAATCGCTCTGATGTCATTCTCGCTAATCGTTCTGAGCCCGATTTAA
ATCAATGTTCCCATAAAATCTATACAAGAGATATTTTTGGCGGTGATGCTTAA
>hyaD
ATGAATACATTATCACAAGCAATAAAAGCATATAACAGCAATGACTATGAATTAGCACTCAAATTATTTG
AGAAGTCGGCGGAAATCTATGGACGGAAAATTGTTGAATTTCAAATTACCAAATGCAAAGAAAAACTCTC
AGCACATCCTTCTGTTAATTCAGCACATCTTTCTGTAAATAAAGAAGAAAAAGTCAATGTTTGCGATAGT
CCGTTAGATATTGCAACACAACTGTTACTTTCCAACGTAAAAAAATTAGTACTTTCTGACTCGGAAAAAA
ACACGTTAAAAAATAAATGGAAATTGCTCACTGAGAAGAAATCTGAAAATGCGGAGGTAAGAGCGGTCGC
CCTTGTACCAAAAGATTTTCCCAAAGATCTGGTTTTAGCGCCTTTACCTGATCATGTTAATGATTTTACA
TGGTACAAAAAGCGAAAGAAAAGACTTGGCATAAAACCTGAACATCAACATGTTGGTCTTTCTATTATCG
TTACAACATTCAATCGACCAGCAATTTTATCGATTACATTAGCCTGTTTAGTAAACCAAAAAACACATTA
CCCGTTTGAAGTTATCGTGACAGATGATGGTAGTCAGGAAGATCTATCACCGATCATTCGCCAATATGAA
AATAAATTGGATATTCGCTACGTCAGACAAAAAGATAACGGTTTTCAAGCCAGTGCCGCTCGGAATATGG
GATTACGCTTAGCAAAATATGACTTTATTGGCTTACTCGACTGTGATATGGCGCCAAATCCATTATGGGT
TCATTCTTATGTTGCAGAGCTATTAGAAGATGATGATTTAACAATCATTGGTCCAAGAAAATACATCGAT
ACACAACATATTGACCCAAAAGACTTCTTAAATAACGCGAGTTTGCTTGAATCATTACCAGAAGTGAAAA
CCAATAATAGTGTTGCCGCAAAAGGGGAAGGAACAGTTTCTCTGGATTGGCGCTTAGAACAATTCGAAAA
AACAGAAAATCTCCGCTTATCCGATTCGCCTTTCCGTTTTTTTGCGGCGGGTAATGTTGCTTTCGCTAAA
AAATGGCTAAATAAATCCGGTTTCTTTGATGAGGAATTCAATCACTGGGGTGGAGAAGATGTGGAATTTG
GATATCGCTTATTCCGTTACGGTAGTTTCTTTAAAACTATTGATGGCATTATGGCCTACCATCAAGAGCC
ACCAGGTAAAGAAAATGAAACCGATCGTGAAGCGGGAAAAAATATTACGCTCGATATTATGAGAGAAAAG
GTCCCTTATATCTATAGAAAACTTTTACCAATAGAAGATTCGCATATCAATAGAGTACCTTTAGTTTCAA
TTTATATCCCAGCTTATAACTGTGCAAACTATATTCAACGTTGCGTAGATAGTGCACTGAATCAGACTGT
TGTTGATCTCGAGGTTTGTATTTGTAACGATGGTTCAACAGATAATACCTTAGAAGTGATCAATAAGCTT
TATGGTAATAATCCTAGGGTACGCATCATGTCTAAACCAAATGGCGGAATAGCCTCAGCATCAAATGCAG
CCGTTTCTTTTGCTAAAGGTTATTACATTGGGCAGTTAGATTCAGATGATTATCTTGAGCCTGATGCAGT
TGAACTGTGTTTAAAAGAATTTTTAAAAGATAAAACGCTAGCTTGTGTTTATACCACTAATAGAAACGTC
AATCCGGATGGTAGCTTAATCGCTAATGGTTACAATTGGCCAGAATTTTCACGAGAAAAACTCACAACGG
CTATGATTGCTCACCACTTTAGAATGTTCACGATTAGAGCTTGGCATTTAACTGATGGATTCAATGAAAA
AATTGAAAATGCCGTAGACTATGACATGTTCCTCAAACTCAGTGAAGTTGGAAAATTTAAACATCTTAAT
AAAATCTGCTATAACCGTGTATTACATGGTGATAACACATCAATTAAGAAACTTGGCATTCAAAAGAAAA
ACCATTTTGTTGTAGTCAATCAGTCATTAAATAGACAAGGCATAACTTATTATAATTATGACGAATTTGA
TGATTTAGATGAAAGTAGAAAGTATATTTTCAATAAAACCGCTGAATATCAAGAAGAGATTGATATCTTA
AAAGATATTAAAATCATCCAGAATAAAGATGCCAAAATCGCAGTCAGTATTTTTTATCCCAATACATTAA
ACGGCTTAGTGAAAAAACTAAACAATATTATTGAATATAATAAAAATATATTCGTTATTGTTCTACATGT
TGATAAGAATCATCTTACACCAGATATCAAAAAAGAAATACTAGCCTTCTATCATAAACATCAAGTGAAT
ATTTTACTAAATAATGATATCTCATATTACACGAGTAATAGATTAATAAAAACTGAGGCGCATTTAAGTA
ATATTAATAAATTAAGTCAGTTAAATCTAAATTGTGAATACATCATTTTTGATAATCATGACAGCCTATT
CGTTAAAAATGACAGCTATGCTTATATGAAAAAATATGATGTCGGCATGAATTTCTCAGCATTAACACAT
GATTGGATCGAGAAAATCAATGCGCATCCACCATTTAAAAAGCTCATTAAAACTTATTTTAATGACAATG
ACTTAAAAAGTATGAATGTGAAAGGGGCATCACAAGGTATGTTTATGACGTATGCGCTAGCGCATGAGCT
TCTGACGATTATTAAAGAAGTCATCACATCCTGCCAGTCAATTGATAGTGTGCCAGAATATAACACTGAG
GATATTTGGTTCCAATTTGCACTTTTAATCTTAGAAAAGAAAACCGGCCATGTATTTAATAAAACATCGA
CCCTGACTTATATGCCTTGGGAACGAAAATTACAATGGACAAATGAACAAATTGAAAGTGCAAAAAGAGG
AGAAAATATACCTGTTAACAAGTTCATTATTAATAGTATAACTCTATAA
>hyaE
ATGAAAAAGGTTATTATCATTGGACATAAACAGTCTAACTATCAAGATGTTGAAAAGGTTTTTCAATGTT
ATGGGATGAATCCCCCGCTTCCATCAAAACGTGAAAAAATGTCCCCCATCGAAATTGGCCATGTGCTTAA
TAAAGTATTACCAAGTTTTGAGCACACACCTAAAAATGTATCTTTACTTTCTAATAAGAAAAGCAAAATA
AAAAAAGGGAATTCAGCCAAAAATAAATCTCATAAGCACGCTAAAACGAACACAATACAAACGACTTCGA
GCATCTGGGATAACTTATCTCTCGATTTGATGCTCGCGAATATCGAGCAAAATTTTTGGGGATGGTCTGA
TCCTAATGCAATTCAAATATTAGATTATTGGGCTAACCTTGACCCAAACATTCATTTCGTCTTTGTTTAT
GATAAGCCAGAAAATTTATTCCAATATCATAGCTTAGAAGAGGCTCTCAAATTAGATAAACACACCGTAC
AAGAAAAATTTGAAGAGTGGCAAACCTACAATGAAAAAATCCTAACTTACTTTAATAAATATAAAGATCG
TAGTGTATTACTGAATACACAACAACTCCAAAATACTAAAAAAACATCACTGTCTGAAATTTATAAACAT
ATTTCTGCACCTGATGCATTAGTCAAAAAACTGAATGAACCTTCTCTAAATAAAGAGATGGAAATTATTG
AAGTAAACCAAGATTTATCTCACCAAGAAGAATGTCCACTGTCTAACTTTATTGTTAGCCAAATTATAAA
AAATTCTCCTACTGTTACGCAGGTATATGAAGAATTACAGTCGCATGCTGATCTGCCTTATATTTCAGAA
CAAAAATTAGTAAATGATGCCGATTTTGCTCTCCTTGCATGGAAAGATATGATTCAAAAACAAGTCGATG
CAAATCAATATCAACATGAAAAAGAATTAGAACTTAGCACAATAAAAGAACGTCAATTAGAGGTCACAGA
GAAATATCAATTGACGGAACAAAAACTGTCAGAAACACAAAAAGAAATCGAACAAATTAAAGATGAAAAT
AGAAAAGTAAAATCTGAAAAAGCAAAACTCACTGCATCTGTTCAATCAACGAGCAAAATACTTTCTGAGA
AAGAAAAAGAGATTTCTTGCATAAAAAGTGAAAATACAAAGATTAAAGAAGAAAAAATTAAAATTGATGA
AGCATACCACTTAACCAAGAAAACCTTGTCGGATAAAGAAAAAGCCCTCAAAACGCATCAAGATGAAATT
GAAGCGCTCAAGATAATTTTTAATGAAAATATTTCCGTACAAGAAGATATGCAAGAAAAATTTCAGGAAA
CCAATAAAAGAAAACAAGAACTTGAACAAGAGCTAAAAGCCATATCGGATAAGAAAGCATTATTAGAAAC
AGAAAACAGCCAAAAAACCCAAGTATCTGAGTCTTTAGAAAATGAAAATAAAGTGTTATTAGCTCAGCTC
CAACTCATTCAAGAAGAATTAGAAAAACTTTATATTGACAATCAAGTATTAAAAGCTAAACCACGCCTTT
ACGGTGCAGCTGATCGCATAAAAAACCAATTAACTTATCGACTAGGTTACAAAATACAAAGACATGGAAG
AAGTCTATTTGGTCTCATTTTTCTTCCTTTCATCTTATTTTTCACCTATCTGGGCTTTAAAAGAGAGATG
AAAAAGTACGAGTGGAATACGCTCCCACCAATTCATGAATATGAAGATGCGCATGAAGCCAATCGCATTA
AAAGCCATTTATCTTATAAATTGGGCGTCCTCTTTTTGCAAGAAATCAACAATCCGTTTAAGTGGCTTAC
TCTCCCTTATAAACTGATTAAAGAAGGTAAACGATTCAAGCAAGGTTAA
>int1
ATGAGTTTTGAACAATTATTGCATTTATTTTTCTTAGAACGGAATCATAGACCTGCCACTATACGTTCTT
ATCAAAATGTAATAGCGCAGATTGTTAAATTTTATCCAGATAAAGAACCTGAACAAATATCTAAGCTTGA
CTTATTAGAATGGAGAAAGTATTGCCTCAATAAAATGAGCCCAATTACTTGGAATAGTTATATCAGACAT
CTTAAAGCTATTTTTAATTATGCTATAGATAATGAGCTATTTGAGTACCCTAAAAATTTATTTAAAGGCC
TTATGGTAAGACCTGATAAGCCAAAGAAAAAACTACTAACAGAAAGGCAAATCCATTTTTTAGAAATCTC
TTTGGAAAATGAGGAGAAATTACCTCATTATTTACAACCTGCTTATTTTACTAAAGCTTTAATCTACACT
TTAAAATATACAGCTATCAGACAATCCCAGCTATTACAGCTAAAAATTTCTGATATCGATATGACAAGCA
AAATTATAAATATAAGAGCTGAAACCAATAAGAATCATGAACACCATGAAATTCCAATTTCAGATAAATT
ATATCCATACCTAAAAAGATTGATATTAGAATCAAGAGCTAGAAGCACTAGTTCAGATGAGCAGTTATTT
AACATTAATCGCTTTTCATTAGTTACTACATCAAGAAATAAGAAAATGACAGAAGGACAACTAGTTCATT
TTTTTCGCCATATTTCTGAATTTATAGGATTTACAGTAACTTCACATCGATTCCGACATACAACTGCAAC
AGAAGTCCTAAAGCAATCAGGGGATATCTATGCAGTGAAGCAATTACTTGGACATAAAGATCTCACTGTA
ACTCTAACATATATTCACAATGATCCTGAAATGCTAAGAAAACATGTCAATTCGTTGTAG
>int2
ATGGAAAACTTTGAAAAGCAATTTATCAGCTTATTTCAACGTATCGTACCACATTATCGACGTTCAGAAG
TGTTTTATGATTTTATTACACTCTCTGCACTTGATATGTACCTAGTAACGTATCGAGATCAAGCAGAACC
TAATTTGCGAGAACGCTTTGCTCATGCTAAGGCACGATATTCAGATTCTGAGTTTACTCAATTAGCAGAA
TTGTTAGCTGTTACGGTGAATGCTTTAACACAAAAACGCTATGATTTCTTAGGCTCAGTATTTATGAATC
TCAATCTTGGTGATGGTTATAGAGGGCAATACTTTACACCATCTCACATCGCAGATCTAATGGCGAAAGT
TACACTACAGGACTGTGATAGAATCATCTCACAACAGGGATTTGTTACTTTATCAGAACCAACTTGTGGT
TCGGGTGTAATGGTGATTGGTTGTGTTAATGCGATGTTTGATGCGAAATACAATCCCCAACAACAACTTT
GGGTTCATTGTCAAGATGTTGATTTTACAGCTGCCATGATGTGTTATATCCAGCTATCGTTATTACATAT
TCCTGCTTGTATTGTAGTTGGTGATACGCTATTGAATGAAACAAAAATTCAAATGTATACGCTGGCTCAT
TTGATGGGAAATTGGTCTCATAAACTGGAGCAACAAATTGCACCACTTGTAAATAGCACTACTGAGAAAG
GCTGTGGTAACAATATAGAAAAATCAGTGATAGTGGAAGATTTATCTCAAATCTCAATTTTAGATGAAAT
TGATGATAATGAGCTAATATTTTACTAA
>IS26
ATGAACCCATTCAAAGGCCGGCATTTTCAGCGTGACATCATTCTGTGGGCCGTACGCTGGTACTGCAAAT
ACGGCATCAGTTACCGTGAGCTGCAGGAGATGCTGGCTGAACGCGGAGTGAATGTCGATCACTCCACGAT
TTACCGCTGGGTTCAGCGTTATGCGCCTGAAATGGAAAAACGGCTGCGCTGGTACTGGCGTAACCCTTCC
GATCTTTGCCCGTGGCACATGGATGAAACCTACGTGAAGGTCAATGGCCGCTGGGCGTATCTGTACCGGG
CCGTCGACAGCCGGGGCCGCACTGTCGATTTTTATCTCTCCTCCCGTCGTAACAGCAAAGCTGCATACCG
GTTTCTGGGTAAAATCCTCAACAACGTGAAGAAGTGGCAGATCCCACGATTCATCAACACGGATAAAGCG
CCCGCCTATGGTCGCGCGCTTGCTCTGCTCAAACGCGAAGGCCGGTGCCCGTCTGACGTTGAACACCGAC
AGATTAAGTACCGGAACAACGTGATTGAATGCGATCATGGCAAACTGAAACGGATAATCGGCGCCACGCT
GGGATTTAAATCCATGAAGACGGCTTACGCCACCATCAAAGGTATTGAGGTGATGCGTGCACTACGCAAA
GGCCAGGCCTCAGCATTTTATTATGGTGATCCCCTGGGCGAAATGCGCCTGGTAAGCAGAGTTTTTGAAA
TGTAA
>ISApl1
ATGATTTTACTCGCACAGGGCAAAAAACAAGCAGAAATTGCCAAAGCACTGGGACGTAGCTCCAGCACCA
TTTCTCGCGAGCTGAAACGACACGCTCTAGAAAGCTACAGTGCAACGAACGCACAAAACAGCTATTTGAA
GCATCGTCAAAATAGCAAAGCACAGCGCAAATTAGAGCAGCCTGAATATTTCAATTTGGTGCAAGAAAAG
TTTCTGACAGAAAACTGGTCGCCCGAACAAATCAGCGCACGATTAAAATTGGAAAAATCTGAATTATCCA
TTAGTTATTCAACCATTTATCGTGGTATTTATTCAGGGTTGTTTGATATAGGCGAACGCAAAGCCAGTCG
CAAACTGCGCCACAAAGGCAAAACACGGCATACAAAAAATCATCATGAAAAACGTGGCAAAATTCAGATA
TCCAACCATTTGAACGACCGTCCCATTTCGGCGCAAAATCGCAGTCGCTTTGGACATTGGAAAGCCGATA
CCGTACTGGGTAAAGCGGGTGGAGCTTGTTTGCTGACGCTGACGGAACGCAAAAGTCGTTTTGAGTTGGT
GAAGAAAATTCCTGCCAAAAAAGCCGAAGCAGTCCAAAAAGCCATGATTGAATTGCTGGATTCACATATA
TTGCGGTCAATTACGCCAGACCGTGGTAAAGAATTTGCCCAACATCGTTTGGTAACAGAAGCACTGGGTG
TAGAATTTTACTTCCCCGAGCCGCATCAACCGTGGACACGGGGAACGAATGAAAATACAAATGGGTTACT
TCGTGAATACTTTCCGAAGCACCAAGACATCAATCAGTGGAGCGAAGTTGATATTCAACAGGTGGTCAAT
AAACTGAATTTACGACCGCGTAAATGTTTGGGTTGGAAAACACCTTATGAAGTTTACTTCAAAAAAACGT
TGCACTTGGTTTGA
>ISCR21
ATGGGAACTTACATTCCCCATCGGGAAGGGATAATCCAGACCATAGTCCGCAATTCTCTAACCCAGTAC
CAAGCCTACGCAAGTCCATCGCAAACTATCCTTGACCGCCTTGAGCATTTTGCTGAATGTGCCGATTGG
ACCAAGGGTGTTGTTCGAATACGTTGCCATGATTGTGGACATTCGTACTTCAGGCCATTTTCGTGCAAG
GTTTTCCACCTTTGCCCATCCTGTGACCAAAAACGGACCTTACTCTATGCTGAATACCTGGCCGAGGAT
TTGCTCCTTGATCTACCGCATCGGCAATTTGTTTTTACGATTCCCAAGATTCTCAGACCATACTTTAAA
TCGGATAAGCGACTGTTTGGCGAGGTGTCCAGGCTGGTATTCTCCTTGCTTTCTGATTTTTTCTCCCTG
GCAGCCGGTCAAGAACTACTATGTGCCTGTGTTGTCAGCTATCAGTCGTTTGGTGAATTCGCTCGATTC
CACCCGCACTGGCATGTTCTGGTTCTGGAAGGTGGGTTCACCAAGTACGACCGCTTTGTATATTTACCA
ATTGGAGCCGACGAAGGGATGCTCAAGGTCTGGCAAGCAGCGATTATGGCTTTGTTTCTGCGAAAGGAA
CTAATAGATCAAGCCCGAGTGAACATGCTCAGAGACTGGAAGCATTCCGGCTTTAGCATCGAGAGCGAA
ACCAGACTATTCAACAAGGCCGATCGAGAAGCCCTCGGCCAGTATGTCGTTCGCGGCGCTACCTGTGCA
GAAAAAATTCAGTATGATCCAGCTTCCGACACGATAATCTGGACAGCTAGCCCAAAGGGATTCTACAAA
GGAAAAACAGAGACCTTCAAAGGCTTTGAATTCGTCGACCAGCTTGTGGCCCATTTACCACCAAGGCGG
GTTCAATTGCTTCGTCGCTATGGCGTATATGCGGGCAAAGTCCGCAAGCAGTGGCAAGAGCGCCCCAAT
ATTTATAGCCTGGCCCCAGAAAGTTGGCAAAAAGGTCATCCACGCGAATCCAAAATTGTTCCAGCCATA
CCTCAGGAGAAACCGGAAACTGTCCAAGTTTCCGATGCCTGGTCCAAGTTGCGCAAACAAAGTTGGGCA
CGGTTGTTACAGAAAGTCTATGAAGTTGACCCGTTTGTTTGCCCAAAATGCCAGGGAACAATGTCGGTT
GTGGCGATAATCGAGGATCCCAAGGAGCTTGCCAAGATTATTAACTGGGCAAAGCAGCAGGAACGGGAG
CAGCCAGTGGCCGTCTGTGCTCGTTCACCTCCTGAGCTTGCTTTGGTGTAG
>ISCR2
ATGCCTCATGTGGCGGCCAGGACGGCCAGCCGGGATCGGGATACTGGTCGTTACCAGAGCCACCGACCCG
AGCAAACCCTTCTCTATCAGATCGTTGACGAGTATTACCCGGCATTCGCTGCGCTTATGGCAGAGCAGGG
AAAGGAATTGCCGGGCTATGTGCAACGGGAATTTGAAGAATTTCTCCAATGCGGGCGGCTGGAGCATGGC
TTTCTACGGGTTCGCTGCGAGTCTTGCCACGCCGAGCACCTGGTCGCTTTCAGCTGTAAGCGTCGCGGTT
TCTGCCCGAGCTGTGGGGCGCGGCGGATGGCCGAAAGTGCCGCCTTGCTGGTTGATGAAGTACTGCCTGA
ACAACCCATGCGTCAGTGGGTGTTGAGCTTCCCGTTTCAGCTGCGTTTCCTGTTTGCCAGCCGGCCCGAG
ATCATGGGGTGGGTGCTGGGCATCGTTTACCGCGTCATTGCCACGCACCTGGTCAAGAAAGCGGGCCATA
CCCACCAAGTGGCCAAGACGGGCGCGGTCACCCTGATCCAGCGTTTTGGATCGGCGCTCAATCTGAATGT
TCACTTCCACATGCTGTTTCTCGACGGTGTGTATGTCGAGCAATCCCACGGCTCAGCGCGTTTCCGCTGG
GTCAAGGCGCCGACCAGCCCAGAGCTCACCCAGCTGACGCACACCATCGCCCACCGGGTGGGTCGCTATC
TGGAACGGCAAGGCCTGCTGGAACGGGATGTCGAAAACAGCTATCTGGCCTCGGATGCGGTGGATGACGA
CCCGATGACACCCCTGCTGGGGCACTCGATCACTTACCGTATCGCTGTCGGTTCACAGGCGGGGCGAAAG
GTGTTCACTTTGCAAACTCTGCCGACCAGTGGTGATCCGTTCGGTGACGGGATTGGCAAGGTAGCCGGGT
CCAGCCTGCACGCCGGCGTGGCGGCCAGGGCCGATGAACGCAAGAAGCTCGAACGGCTGTGCCGGTACAT
CAGCCGCCCGGCGGTATCCGAGAAGCGGCTGTCGTTAACACGAGGCGGCAACGTGCGCTACCAGCTCAAG
ACGCCGTACCGGGACGGCACCACGCACGTCATTTTCGAACCATTGGATTTCATTGCAAGGCTGGCCGCCC
TGGTACCGAAGCCCAGAGTCAACCTAACCCGCTTCCACGGGGTGTTCGCACCCAACAGTCGGCACCGGGC
GTTGGTCACGCCGGCAAAACGGGGCAGGGGCAACAAGGTCAGGGTGGCTGATGAACCGGCAACACCAGCA
CAACGGCGAGCGTCGATGACATGGGCGCAACGGCTCAAGCGTGTTTTCAATATCGACATCGAGACCTGCA
GCGGCTGCGGCGGCGCCATGAAAGTCATCGCCTGCATTGAAGACCCTATAGTGATCAAGCAGATCCTTGA
TCACCTGAAGCACAAAGCCGAAACCAGCGGGACCAGGGCGTTACCCGAAAGCCGGGCGCCACCGGCTGAG
CTGCTCCTGGGTCTGTTTGACTGA
>kdkA
ATGCTTGAATTTAAACACAAAAATACGTTTTTCTTGTTTAACTTTAAACAACCTAAAGCA
CAGCAGGCGTGCTTTTTTCGATCTTCATTTTGGAAAAAACAAGCGCGTATTCTTGGTTCC
GCACAGGGACGAGGCGTAACGTGGTTTTTACAAACAAAAGATTTGTTTGGTGTCAACGCA
GCATTAAAACATTATTACCGTGGCGGGTTATGGGGCAAAATTAATCGAGATTATTATCGT
TTCTCAACCTTATCTAATGCGCGTAGTTTTGCGGAGTTTTCGTTGTTAAAACAACTTCAT
GAAGCAGGGCTCGCTGTTCCAAAGCCCCTTGGCGCTTGTGTGGAAAAAGTCGCATTTGGT
TTTTATCGTGCTGATTTGTTAACAGAAAAAATTGAGCATGCACAAGATCTCACTGTCTAT
TTACAACAAGGTAAGCTGACGGAACAAGATTGGCACAAAGTCGGACAACTCATTCATCAA
TTACACAGTTTGCAAGTGTGCCATACCGACTTAAATGCGCACAATATTTTGGTACAACAA
CGAGACGATGGGCGTAAATTCTGGTTAATTGATTTTGATAAATGTGCACATCAGCTTGGT
GAACGTTGGAAAAGTGAAAATTTAAACAGATTACACCGCTCTTTTATGAAAGAAGTGACG
CGGATGAAAATTCAATTCAGTGAACAAGACTGGCAAGCTTTGTTAGCGGGATATCAAGCA
TAA
>kdtA
ATGTTACGTTTCGTCTATACCGTCTTAATGTATTTGATTCAACCTTTGGTTGTCTTATTTATGCTAGGAC
GTAGCTTAAAAGCCCCAAATTACCGTAAACGCCTTAATGAACGTTATGGCTTTTATTGTGGTGCAGTGCC
ACCAAAAGCAAATGGTGTTGTCATCCATGCGGCCTCTGTGGGCGAGGTTATTGCGGCAACGCCACTGATT
AAGCGTCTGCAAGCCCTTTATCCGACGTTACCCCTGACAGTCACCACGGTGACCCCCACCGGCTCTGATC
GAGTGAAGGCCGCCTTTGGCGACAGTGTTACTCACTTTTACTTACCTTACGATTTACCGGATGCCGTTAA
CCGTTTTATTGCCTTTGTGCAACCGAAAGTCTGTATTGTGATTGAAACTGAAATTTGGCCCAATTTAATT
GTGCAACTCAAAAAACAAGCCATTCCGTTTATTATTGCTAATGCGCGTTTATCCGCACGTTCAACACAGC
GTTATCACTGGTTCAAAGGCGCACTACATCACATTTTTGATCACATCAGTCTAATTGCATCACAAGATAA
CGTCAGTGCTCAACGTTATTTATCGCTCGGTTATGATGCGCAACGTTTAAAATTAACTGGCAACATCAAA
TATGATTTAGTACTCAACGATGCGCTGATGCAACAAGTTGCGTCACTCAAACAGGCTTGGGTTGATCAAC
GCCCGGTGTGGATCGCGGCAAGTACACATGAGGGAGAAGAAGATCTTATCTTAGAAACTCATCGTCTCTT
ACTACATAAATACCCAAATCTATTGTTAATTCTTGTCCCTCGTCATCCAGAACGCTTTAATATGGTGGCG
GAATTAATTAAAAAACATAAATTGACTTACGTTCGTCGTAGCGATCATGTTACGCCCGATGGCTCAACTC
AAGTTGTACTTGGTGATACCATGGGTGAGCTGATGTTGATGTATGGGCTTGCCGATATTGCTTTTGTGGG
AGGCAGTTTGGTTAAGCATGGGGGACATAATCCACTCGAACCACTTGCCTTTAAATTACCTGTCATCAGT
GGTAAATACACCTTTAACTTCCCTGAAGTGTTTACAAAACTGTTGCAAGTACAAGGCGTATTAGAAGTGA
ATGAAAACACCAAAGCCCTGACCAATGCAGTCGAAAAATTTTTAGATTCACAAGAATTACGTGAGCGTTA
TGGCAATGCGGGTTATGAAGTCCTGATTGAAAATCGTGGCGCCTTACAACGTTTGTTAGATTTATTAGAT
CCTTATTTAAGTAAAACAGTATGA
>latA_L5
atgcaaatgatcaaatatagggctgatattgatggtcttagggctgttgctgttctttcggtgattgtatatcacctcaatcctagttggctacctggagggttcttaggggtcgatatcttctttgttatttcaggctatttgattacaaaaattatttatttagaaatagcaaatgggaactttagctttattgagttctataaaagaagagcgaagagaatattacctgtattttcttttgtgattttttgtagttttatattagcaacattacttttcactaatgatgattattataattatttacgtagtgctaaaagtgcttttttattttatgcaaatatctactttggaaaaaattttgattattttgatattagttcgctagagaagcctttattacatatatggtatctttctgttgaggaacaattttattttatttttcctattgttttgatttcccttgtaagaaacatatctaaggataaaatccatttttttatattatttctcatcggtgcaagtattgtatttaaatattatcctgttagtaagtatgatgcatattatttgcctcatctgagattttatgagcttttaattggttcactgattgtttttctaaaaccaagaagactaaataatgttttccatatttttttatttggcatagttgtatctgcttttttccttcctaaagggatgttgattggggatggatatatagaacggattgttgtttgttcgagtatagcaactctgatattaacaccatcgaatcaatccatcgttactaaattattgtctataaaatttctggtttttatagggttattatcttattccctatatctttggcattggactttattatctttcataagatatgtttatatagatcctgtagatgtactattgtactttattgttttattatttttattatcttatttttcatatgtttttattgaaacgccagttagaaagaaaaatatatcgcataaggtatttttgtatggcatgctatgctatttcttattacctattagtattgaattgattagaaaagtcgaaaaaaacaccccaaaagatgaattacaagaaccatattatacttgggatacctcgaatacttgctattttcatgaaatgcaaatcaatcaatctatagaaaaagaatgtacaaaaggagatacatcttcttctataaagattttagcgttgggtgactcgcatatgactcaatatgccgagttgattgatattgttggtagaaaagagggatggtctgctgatgtgattagtagcccttcttgtccctttaatgtcaattttagagtaagtgaaaaggatcatagatttcctgcttgtaatctttttattgaacatgctaaacgtgttttagataactatgatgtgattatattggcggctagatggggagcgtatataggaaatgatgaatataagaaagataaattgctagagaatcttaaggaaacattggattttttacaagataaacagaaaatagtttatttattggaggataatagagatgttggaatttcccctattcgattttctaaattaaaaacactgggaatttattcagaattaaatgatgttagcgctattacttatgatgaattaggtaataaaaaagtaaaagaattatcggcaagttatgccaatgtctattggatagatagtatagttaaacatataccacaaagcttaattatagataataaatatatttattgggatagtaaccatttatctccttatggttccagaaaaatagctgagcgtttcattgaggctgatactttgttattgaaacaacatagacaggaataa
>latB_L4
atgcaatatagggctgatattgatggattaagagctctagctattctttctgtagttatattccatataaattacagtttgttaccgggagggtttctcggtgtcgatatattttttgtcatatcaggttatttaattacttctattatttatgttgatataaacagtggtaagttttctttttctgaattttatcaaaaaagaatacgaagaattttaccagcctttttctttgtgatgatatttgccactttatttggtctttatatataccacaataaagctacaaaagttgaattgctgaaatcatctgttgaagctatcaaatttatcataaatttttattttgccaaaagtggcggatattttgatttagatgttatagaaaaaccattgcttcatttttggtcattggctgtagaggaacaattttattttatatttccgctttttttaatattaattgttaaaaatcctatcctttttaggaataagtattctatattgcttattttagcaatattatctatatgttctacatttatagtttcaaattataatatctattatttgtttcatgctagagctatagaattattagttggttcttttattgctatttatagtatagaatataaaaatgacttatttttatataataaattcctcagtcttttatcacctttatccttttttattctggttgcgtgcatagtcttttttgataaagatacacctttttttccaggtgtatccagtttattaccttgtacggctacggcattgctaatctatggaaatacttataataaattttttacaaaacttttttctaataaaatagctgtttttattggaaaaatatcctattcactttatttatggcactgggttattttggcgtacatgagatatatatatggttcttatgaattgcctgtaaactggatcttattttttcttataatagtcatttttctttctatttttagtttttattttattgaaaaccctataagaaaaagtaaatatacctttagaaaatcatttctttatttttatattattccttctttatttgtcttttccgcgtatcgttatgttaaatacagtgagcagaataatgaaaatactttatttggatatcctaaagaaatctgtcacaatatttacaacaaattttcttgcaaaaagggcgatctttcgcaagagtcatcagttttgtttataggtgattcacacacaggtcatttaaatccatttattgatattattggtaaaaaagaagggtgggctgctgatgtgatatctgcagattcttgtttctttttatttaattacattccttcaaagaaagcttataatccaaaacagtgtgaagagtataatcaatatatttatgatatttataagaaatacgatgtaatcgtttttggaaattattggggagactctggattaaatatggtggagaattttattgataattttaatgatacgctagttaggttattagtggaggggaaatctatttatattatgaattctagctataactccggggttgacttggcaagaacatattttttgagagaaaagggaatttatcttcagtatagatattccgaccaaattaagattaatgaatatcgcttgggcttgaaaaaggtagaatctcttgtcgcaaaatataataatattaaatatctcgacttgtctttagctttgcctaatcctctagttattgatgatatgcctgtttttagtgatgtaaatcattggaatgtttggggaggagtgaaaatggcagagatgtttatgcagaaaggagatgtattaatattcaattag
>lipA
ATGTTTTTATCAAGTTTAGGCTTATATAAAAAGCGACGTTACTTAAAAAAATTTATGCAA
CCAACTGAAAATGTTTTTTTCTTTTTTTGGGGGAAAAAGCATGTTTATAGAGAGTGGTTT
GTAAGGAATATATTACGTCAAAAAATCGCATACTTGGAAGATGGCTTTATCCGCTCTCAT
TTTCCAGGCAAGGAATACCCAACCTTATCGATAATTATTGATAAAATTGGAATATATTAT
GATTCTACCAATCCGTCTGAATTAGAGAACCAATTAAATAACCCTCACTTTACTTACAAT
ATTGAAGGTAAAGTCTATACAAAACAAGAAGTAGAAGTAGCTATTGAGTTAATTAAAAAT
TATAAAATATCAAAATATAGTTACTTAAAAGATATCGATCCTAATTTTTTTCTTCCTTGT
TGGAAACATAAGAAAAAAATCCTAATTGTAGATCAAACTTTTGGAGACAAAAGTATTAAC
TATGCTCAAGCATCCGATCATACTTTTCTAAAAATGCTTGAAATTGCGAAATTAAATAAC
CCTAATGCGATATTTATTATTAAATCACATCCTGAGGTAGAGATAGGAGAAAAAGAAGGT
CATTTTTCCTCTATAGTAGAAAGTGAACAGGTTAAGTTTCTTTATGATACAGTTAATCCT
TATTCCCTATTAGACCATATTGATGAGGTTTATGTCGTTAGCTCAACGCTAGGTTTTGAA
GCACTATTAGCAGGCAAAAAAGTTCACTGTTTTGGAATACCTTGGTACTCAAATTGGGGG
GTAACTACGGATTATTTTAAATGTACTCGTAGAAAGCAGAAAAGAACAATAGCAGAGTTA
TTTTTCGCTGCATATTTTCGGTATACAAGATATATCAATCCCATCACTAAAGAAAAAGGT
GATATTTTTGATGTTATCAACTGGCTTATTTTACAAAAAGAAATCTCTACTCGATATAAT
AATAAAATAATTGCATTAGGATTTAGAAAATGGAAACAATCCAATCTCACTCCATTATTA
TCATTTAATAAAAATAAGCTGTTCTTTATTCAGAATATTTCCGAGTTAAATAAAAGTAAA
ATTGCTATAAATAATAATGACATGTTTGTTATTTGGGGAAATAAAATACCATCTGAATTA
ACAATTTTTGCAGAAAAATATTCTGCAAAAATTGTAAGGATGGAGGATGGTTTTATCCGT
TCTGTAGGATTAGGCTCAAATTTTATTCCACCTAATTCTTTTGTATTAGATAAAAGAGGT
TTGTACTTTGATCCAACTACACAGTCTGATTTAGAATTTCTATTGGAAAATCATGAAATT
ACAGAGTCTGAGCTATTACAAGCACAAAAAATACGCAAACTTATCCTTGAACATAATATT
ACAAAATATAATGTAGAAAAAACTCACACTCCTACTTGGAACCAACTAACTCAAGGAAAA
ACGACTATTCTTATACCCGGTCAAGTAGAAGATGATGCATCTATCCTATTTGGTTCTCCT
AAAATTAAAACAAATTTAGAATTACTACAGTTAGTTAGAGCTGAAAATCCAAATGCTTTT
ATTGTGTATAAACCACATCCCGATGTGCTGGCTAAAAACAGGATAGGTAAACTTGATCTT
TCTATTCTCAAAAAATTTGTAAACTATATAGAACAAGACTTATCTATTATAGCTTGTATT
AATTATTGTGATGAAGTACATACTATGACTTCACTTGCAGGTTTTGATGCATTATTAAGA
AATAAAAAAGTAATTACTTATGGTATGCCTTTTTATTCAGGCTGGGGACTTACTATTGAT
AAACATTATAATCCATTACGAACCAAAAAACGGAGTTTAGATGAACTAATAGCAATTTCA
CTTAATCACTACCCTATTTATTGGGATCATGAATTAAAAGGATACACAAATTCTGAATCT
GTTATTTATTCTATTTTATCAGAAATAAAAATGAATAATAACTACAAAACTCATAATATG
GAAACAATAAAAATTATATATCAACAAGTTAAAAAACTAATCATTCTAATAAAATCTGCA
CTGAAATAA
>lipB
ATGATTAGACATAATTTAGATGAATTAATTGAAATATCTAAAAACATATTGTTGCTACAA
GGACCAATTGGAGCTTTTTTTATGGAGTTTTCGCTTTGGTTACAGCAACATAATAAAACT
GTTTTTAAACTAAATTTAAATAAGGGAGATGATTTTTTTTATTCTTCGAAAAGAAAAAAT
ACTTTTGAATATACGGATTCTTTAGATTATTTTTTTGATTACTTGAATGCTTTTTGTGCA
GATAATCGAATTGATTCGATAGTTTGCTTTGGCGATAACCGAAAATACCACCAATATGCT
AAAAAAGTAGCCAAACAATTAAATATTTCCTTTTGGGTATTTGAAGAAGGCTACTTTAGA
CCGGATTATGTGACGTTGGAGAAAAATGGCGTTAATGATTTTTCAACGCTCCCGAGAGAT
GCTAATTTTTTTTTGAAACAGGCACTTCATTGTCCACTTCCTCCTGAACCGTTAAAGTTA
GCAAAGGGATTTATTCCATTAGCCAAGTTAGCAATTCAGTATTATATCAATGCATCTACC
GGTGCTAAATATCCCCATTACCAACATCACCGCATTTTAGATATAAAATATTATATTAAG
TTATGGACTTTTTCTGGTATAAAAAGGCTGTGTTACTTCCTTCAAGAAAGGTCGTTGGGT
AAAAAAATTGAAAAAGGATTCTTTGACGATTTTTTTATTGTTCCCCTACAAGTGTATGAT
GATAGCCAAGTCAAAGTGCATTGCGACTATGACAGTGTTGAGAGTTTCTTAAGAGAAGTT
CTTGATTCATTTGTCCGATATGCACCTAAAACACTTAATTTGATTATCAAACATCATCCG
ATGGATAGAGGATTTATTGATTATGGCTGTGTGATTAAAGAGTATCAGACCCAATATCCA
TCATGTAAACATCGGATTTTATATGTTCATGACGTTCCAACCCCCATTTTATTGAGAAAA
GGGAAGGGAATGATTACCTTAAATAGTACAAGTGGAATTTCTGCCTTGTTACACCGTATG
CCAGTTTTGACCTTAGGCAGAGCAAGTTACAACTTTGAAGGATTAACTTATCAAGGTAAT
TTGCACAGTTTCTGGCATAATAAGGCATTACCAGATGCGAAAGTGTTTGAAGCATATCGA
AAGTATCACTTATCTAAAACACAGATTAATGGGAGTTTCTATAGTAAAGTCATTCTACGT
TATCCTTATAATCAATAA
>lpt-3
ATGAAAAAAAGTCTTTTTATTTTATTGGGCTATTCCGCCGTTTTGCTATTGAGCGAAATA
CTTTATCGTTATTTTTTCAAGATTAATAGCTTATACCGTATTAGTGAAAGTTTTCTGATT
ATCTTTGTTGTCCTTTCATTATTTTATTTTTCTAAATATAGGGTATCACGCTTTTTTATC
GCTTTATTCTTTTCTTGTAGTACGTTGATTAATAACGTGCATTATGAGGTTTATCAAAAC
TGGATTAATGGCACGAATTATCTACTAATGTTTAAAGAATATTGGGAAGTCACCCATGCC
GGTTTACATATGTTAGACAAACTTGCCGGTGGCATTATTTGGGGGGCGCTAGATATCCTG
ATTTTTATTTCCATATCGCGTTTTAGGCAAAAAACGCATTGGGTGGCTGATATTTCGTTT
ATCTTGGTGATGGGCTATATCTTTGTGCGTTCTTTTTATACCAATCAAGAGTTAGGGATC
ACCTCTAATCCTGGATATTCGAGAATTAAAGCCAACTTTTTCGCCTTTGGTTACTTTATT
GGTAAAACACTGCCTTATGATCTCTTTAATTTGAGTAATGTGTCTGTGTATTATCGAGAT
AAACCTAATATGACACAGCCTCCCATGGCAAAAAATATTGTCCTAATTATGGGAGAAAGT
TTGAGTGCGAGCAATGTAGGGACGTTTGGCTATGAAAGGCAAACCATGCCATTTTTGGAT
CAGTTAGTCAAAAATGCACCGGCAGAAACGCTATTGAAACCAGCCTATTCTGCTGGGTTA
GGTACGGCTATTTCATTGCCTGCTTTTTTTAATGCAATTCCTCGTCCAAATGGTCTAGAA
CAAATTGTTAGTGGCAGAACAAACTTGTTCCGTTTAGCGAAAGAACGAGGCTATCAGACC
TATTTTTATTCAGCGCAGCCTGAAAACCAAATGATGATCATGAGTATCATGGGGAAAACC
TGGGTTGATCATTTACTTTTCCCGAGTGATATCGGCTATAAACGTTCAGAGGGAATGCAT
GATCATGCCCTTCTCCCTTTATTTGAACAAATAGATTTGAGTGAAGGGAATCATTTTATC
GTGTTACATCAAAGAGGATCTCACGCACCCTATGCATATTATTTATCGGAAGAAGAAAAA
GCATTTAAAGAAAACACGCCATTAGATAATTATGACAGCACGCTTTACAATACGGATCAG
TTTATTGAAAAAGTTTTTAAGCAGCTCAAACAACATCATGATGACTGGGTATTAATTTAC
ACATCGGATCATGGGCAGTTTGTATCAAACCAAGTGTATAACCAAGGTACAGCAAAAGAA
GCAAATTACTTAGTGCCGATAATGACTTATACCGAAAATACAGCGTTGCAGCAGCTACAA
CGACCGTTTTTAGCCTGCGACAGACTGTTTCATCAACAATTATCGACATTCATTATCAAG
ATGTTGGGATATGATATGCCGATTTCAGATTGTCAACATGGGGTAATTAATTCATTGATT
TTAACGGGTGATTCAGGTTATTTAGAAGTACAAGCCAATCAGCCACCTGCATTTTTTATA
CCTAAAAATCGTTTCAAAAAGGAATAA
>lsrA
ATGCAATCCGACAATTTAGAAACGAAATGCTTATTAGATGCGCGTCATATCAGCAAGTCTTTTTCCGGTG
TAGAAGTATTAAAAGCCATTGATTTTTCATTGTATGCCGGTGAAGTGCATGCCTTATTAGGTGGAAATGG
GGCAGGTAAGTCCACCTTAATGAAAATAATTGCTGGGATTCAGCCGCCAGATAGTGGCGAATTGCTCATT
AAAGGCAAACGACAGGCAGGGCTTTCACCAAATAAAGCACATCAACTCGGTATTTATTTAGTACCACAGG
AACCTTTATTGTTTCCAAATTTAAGTGTGAAAGAGAATATTTTATTTGGGCTGGCGAACACGGCGGAAAA
TGAGAAAAAACTGACCGCACTTTTATCTGAATTGAACTCACATTTGAAATTAGATATGCAAGCCGGTTTG
CTTGAAGTGGCGGATCAGCAAATTGTGGAAATCATGCGTGGTTTAATGCGTAATGCCGAGATTTTGATTT
TGGATGAGCCTACGGCGTCGTTGACACCGGCCGAAACAAATAACTTTTTTCGCAAAATTAACTCATTACT
CAATAAAGGTGTGGGGATTGTGTTTATTTCTCATAAATTACCCGAAGTTTGGCAAATTTCACATCGTATT
AGTGTGATGCGAGATGGTTATATTGCCTTAGCTGGAAAAACAGATGAACTCAATCGTGATGAGGTTATCA
GTGCGATTACGCCGAAAGCCAAATCGACTCGCTTAACGGAAGCACAGAAACTGTGGTTAGAGCTACCGGG
GCATCATCGGGTTAAATCAACAGATCAACCCATTCTTCGTGTTGAGAACCTGACAGGCGAAGGGTTTAAG
CATGTTTCCTTTTCAATTTATCCCGGTGAAATTTTAGGGTTAGCAGGTGTCGTGGGGGCGGGACGTACCG
AGCTGGCTGAAACCCTGTATGGTTTGCGCCAAAAAAAATCGGGTGAAATTGTTTTCAACCAACAAGAGAT
TAGCCAAATGAGCATCAAGCAGCGATTGGAGGAAGGGATTGTCTATTTACCAGAAGACAGACAGGCATCT
GGTCTTTATTTAGATGCGCCACTGACCTGGAATGCTTGTGCTTTAACCTATAACAACATGGGATTGTGGA
TTAATACGGCACGAGAAAGCGCCATTTTAGAACGTTACCATCGTGCTATCGGAATTAAGTTTAGCGATGA
ACAACAAGCGGCGAGAACGTTATCGGGTGGAAATCAACAAAAAGTGTTAATTGCTAAGTGTTTAGAGGCT
GATCCGGCTTTATTGATTGTCGATGAACCAACACGTGGTGTAGATGTAGGGGCGCGTGCCGATATTTATC
AATTAATTCAAAGTGTGGCGAAGCAAAATGTGGCGGTGCTTTTTATTTCTTCAGATCTAGAGGAAATTGA
AAAAATGTCTGATCGCGTGCTAGTGATGCATGATGGGCAGCTTAGTGAATCGCTAGTGGGATCGGCGATC
AATACAGCGAATATTATGAATATGGCATTTGGCGCGACAAAGGCATAA
>lsrB
ATGAAAAATCAATTAAAAGCTACCGCACTTGCCATTGCTGTTGGATTATCTGCTTTAGGGACAGCGCAAG
CCGCCGATCGTATTGCCTTTATTCCAAAGCTCGTCGGGGTAGGATTTTTTACCAGTGGTGGACAAGGTGC
AACAGAAATGGGCAAAACATTAGGGGTAGATGTGACTTACGATGGTCCAACAGAACCGAGTGTGTCTAAC
CAAGTACAATTAATCAATAACTTTGTGAACCAAGGTTATAACGCCATTGTCGTTTCTGCGGTATCACCAG
ATGGGTTGTGTTCTACCTTACAACGTGCGATGAAACGTGGTGTGAAAGTATTAACTTGGGACTCCGATAC
GAAACCTGAATGTCGTAGTCACTATATTAACCAAGGTACACCAGAACAGTTAGGTTCTATGTTAGTTGAC
ATGGCATCAAGTCAAATGAGCAAACCAAAAGCCAAAGTTGCCTTCTTCTATTCTAGCCCAACAGTAACTG
ACCAAAACCAATGGGTAAAAGAAGCGAAAGCGAAGATCGCTAAAGATCATCCAGAATGGGAAATCGTGAC
GACCCAATTTGGTTATAACGATGCGATTAAATCCTTACAAACAGCAGAAGGTATTTTAAAAGCCTATCCA
GATTTAGATGCAATTATCGCGCCAGATGCTAATGCATTGCCAGCAGCCGCGCAAGCAGCGGAAAACTTGA
AAGTGAACAATGTGGTGATTGTAGGCTTTAGTACACCAAATGTGATGCGCCCTTACGTGCAACGTGGCAC
TGTGAAACAATTTGGTTTATGGGATGTGGTCCAACAAGGCAAAATTTCCATTGCAGTGGCGAATGAGTTA
TTAAAAGGCAAAGCATTGAATGTCGGTGATAAAGTGGATGTACAAGGTATTGGTACGGTCGAAGTGTCAC
CAAATAAAGTACAAGGTTATGAATATGAGGCGAAAGGTAATGGCATTATCTTATTACCAGAGCGCGTCGT
GTTTACGAAAGAAAATATCGATAATTACAATTTCTAG
>lsrC
ATGTGGAAATTTATACAAGATAACCGTGAATTAACCATTGTCTTTGCGATCGGATTGCTGTTTACCTTAC
TCAGTCTTGGAGGCAGCGGCTTTCATTTACAAACGTTGGCAATGATTTTTAACTCGGCACAAATTGTGAT
TTTGCTGGCGATTGGTGCCACGTTTGTCATTTTGACACGCAATATTGATGTGTCGGTGGGTTCAACGATG
GGCTTATGTGCCGTCATTGCTGGTAGTTTACTTAATGCCGGATTTGGTGCGAGCGCTTTTGTGATTACTC
TATGTTGTGGGCTGTTGGCTGGTTTATTTAATGGCATTTTAGTCACACTACTACGTATCCCTGCCATTGT
GGCGACCTTAGGAACACTTGGCTTGTATAAAGGTATTATGTTGCTAATTACAGGTGGTAAATGGATTGAG
GGCTTACCACAGGATTTAAAAACCTTGTCTGCGCCAGCATTTTTGCACATTTCGCCGATCGGTTGGCTAC
TTTTAGGCTTGATTGGCTTAACGTATTTCTTTTTAACCAAAATGAAAGCAGGGCGTGACTTTTACGCGGT
GGGTGACAATTTGCAAGGGGCATTACAACTGGGAGTGCGCGTGAATCAAGTTCGCATCGCTGCATTTGCG
ATTAACGGTACGATGGCGGCATTAGCCGGTATTGTGTTTGCCTCACAAATCGGCTTTGTGCCTAACTCAA
CGGGGAATGGATTAGAAATGAAAGCGATTGCCGCTTGTGTATTAGGTGGGATTAGCTTACTTGGTGGGGC
GGGGAACATTATTGGTGCTGTTTTAGGTGCCTATTTCCTGATCCAAATTGACTCTATTTTGGTGTTGTTA
AAAGTGCCTGCTTATTGGAATAACTTTGTAGCAGGTTTAGTGCTCTTAGCGGTCTTGGTGTTTGATGGAC
GTATTCGCGTGATGATTAACAATAATATTAAACTTCAGCGTTATGCCCGTTTCTTAAAAGACGATCAAGA
TGCGGTGAAATAA
>lsrD
ATGAAAAAATACAGTTGGGAAATCGCCCTATTTTGCTTAGTGATTATTGAAATTTTAGGCTTTGGTATGT
TTAATCCGCGCATGTTGGATCTCAATGTGCTGCTCTATAGTACCAGTGATTTTATTTATATCGGTATGCT
TGCTTTACCGCTGACCATGATTATTGTGTCAGGGGGGATGGATATTTCGTTTGGTTCAACAGTAGGGTTA
TGTGCGATCTTTTTGGGGGTGTTGTTTAAATCGGATGTCCCGCTCAGCTTGGCGATTCCATTAACTTTCT
TAGTAGGTATTTTATGTGGGGTAGTGAATGCAAGTCTGATTCTTTATACCAAAGTCAACCCGTTAGTGAT
TACATTAGGAACCATGTATTTATTTGGGGGCGGGGCATTATTATTGTCTGGTTTTGCAGGTGCCACTGGT
TATGAAGGCATCGGAGGTTTTCCTGAAAGCTTATTAGAATTTGCCAACCAAACCCTATTTGGTATTCCGA
CCCCGATTATCTACTTTTTATTGATGACGCTGGTCTTTTGGTTATTGATGCATAAAACCACTATTGGACG
CAGTATTTTCTTAATTGGGCAGAGTGAACGGACTTCGCGTTATAGTGCCGTGCCGATCACAGGTACATTG
TATATTATTTATTCAGCGATCGGTGTCGTGGCAGCGTTTGTGGGGATTTTGTTAGTGTCCTATTTTGGCT
CTGCGCGTTCTGATCTTGGCAGTTCTCTCTTAATGCCCGTCTTGACGGCGGTTGTACTGGGCGGCGCGAA
TATTTATGGTGGATCAGGTTCTATCATTGGCACAGCAATTGCCGCACTTCTGATTGGGTATTTGCAACAA
GGACTACAAATGGTCGGTGTTTCAAATGAAATATCCAGTGCATTATCAGGTGCGTTACTCATTATTGTTT
TAATCGGAAAATCTATTAGTTTGCACTACGGTGCCATTGTGCAATGGATTCATCGAAAAACGAAAAGCGA
GTCAACTCATTAA
>lsrE
ATGAATGTGGATAAAAAACAGCTAATTCAACAATTAAAAACACAACCGATAAGCGTGGGCATTTTGGCTT
CTGATTGGTTGAAATTCGCCGATACACTCACGACTTTATCGCGACATCATTTGCGTTTGTTGCACTTTGA
TATTGGAGATGGGCAATTTTCGCCTTTCTTTACTGTGGGTGCGCTTGCGGTGAAACAATTCCCGTCCCCT
TGGCTTAAAGATGTACATTTAATGGTAAACGATCCTTTTCATGTAGCTAAAGCCTGTGCTGATGCGGGGG
CGGATATCATTACATTGCAAGTGGAACAGACAGACTGTCTGGCTGAAACGATAAGTTATTTACGGGAACA
TTATCCCGATTTACTTATCGGACTGACACTTTGTCCTGATACAGAGATTGATTTGTTAACCCCTTATTTA
GCGCAAGTCGATTTAATTCAGATTCTGACCCTTGATCCGAGAACGGGTGTAAAAGCGGAAACAGATGCCG
TCATTAAACGTATTACGCGAATAAGTAATATGTTAGGGGAGCATCGCGATCAAAAATTGATTTCTGTAGA
TGGTTCAATGAATTTAGCACTGGCAAGCCAATTATTTCCTTTGGGGATTGATTGGGTCGTCTCGGGTAGT
GCGTTGTTTAGCCAAGCAGATGTAGATGCCACGTTATCGGAATGGAAGACCCATCTCTGTCGCTAA
>lsrF
ATGGCAGATTTAGATGATATTAAAGACGGTAAAGATTTTGGATTAGATCGCCCGCAACAACATAAGGCGT
TTTATTTGAAAGGATCGGGCGCACTTGATTGGGGTATGCAATCACGTTTAGCCGATATCTTTAATCCGAA
GACCGGTAAAACTATCATGTTGGCATTTGATCATGGTTATTTCCAAGGTCCGACGACCGGATTAGAGCGT
ATTGATTTACATATTGCACCGCTGTTTGAGTACACCGATGTGTTAATGTGTACACGTGGTATTTTGCGTA
GTGTTGTGCCACCAGAAACCCGTAAACCAGTTGTGTTAAGAGCCTCTGGTGCAAACTCGATCTTGACAGA
GTTATCGAATGAAGCGGTCGCTGTTTCCGTTGAAGATGCATTACGTCTGAATGTGTCAGCAATGGCGGCA
CAGGTGTATATTGGTTCTGAGCACGAGCATCAATCCATTAAAAACATTATTCAATTAGTGGATCAAGGTA
CGCGTTATGGTATGCCAACCATGGCAGTAACAGGCGTGGGTAAAGATATGGCGCGTGATCAACGTTATTT
CTCATTGGCGACGCGAATTGCTGCCGAAATGGGGGCACATATCATTAAAACCTATTATGTGGATAAAGGT
TTTGAGCGTATTACAGCGGGTTGCCCAGTGCCAATTGTGATTGCGGGTGGTAAAAAACTACCAGAACGCG
AGGCACTTGAAATGTGTTATCAAGCCATTGATCAGGGCGCATTAGGTGTGGATATGGGACGTAATATTTT
CCAATCTGAAGCACCGATTGCGATGTTGAAAGCGGTTCATGCTGTGGTACATGGCGGTGAAACAGCAGAA
AAAGCTTATCAACTTTACCTTGATGAAAAATAA
>lsrG
ATGTTTGCAATGTTAGTGGAAATCAATATTAAAGAAGGTAAAGAACAAGAATTCCTAGAGGTTTTTGCAC
GCAACCATATTGGTACAAGACAAGAACCGGGTAACTTGCGTTTTGATGTATTACGCGATCCTGAAATCAA
AACACGTTTTTATGCTTATGAAGTGTACGTCAATGAACAAGCCTTAGAGGCGCATCGTCAAACGGCACAT
TACCATCGTTGTGTCGCAGAATTAGAACCTTTGATGACGGGGGCGAGAAGTAAAAAACTGTTTGATTGGG
TCATGCCTGAGAACTTAACGAATGAATGTGGATAA
>lsrK
ATGAGCAATCAATATCTTATGGCACTTGATGCTGGGACCGGGAGTGTACGTGCGGTCATTTTTGACTTAG
ACGGGAATCAAATTGTCGCTGCCCAACGGGAATGGACGCACCTCGCTGATCCCAATATTCCCGGATCAAT
GGAATTTGATCTCAGCACAAACTGGCAACTTGCTTGTGACTGCATCCAACAAGCACTCCAAAAATCCCAG
ATTCCAGCACAACAGATTGCCGCCATCTCAACTTGTTCCATGCGTGAAGGCATTGTGTTATATGATGAAA
ATAAACAACCGATTTGGGCTTGTGGTAATGTGGATGCCCGCGCCACAGAAGAAGTCAATGAATTAAAAGC
ACGTTGTGATCACCGCTTTGAAGAAAAATTGTATGCCATTTCAGGGCAAACTCTTGCCCTGAGTGCGGTC
CCTCGTTTATTGTGGCTCGCCCACCATCGTCCTGATATTTATCAACAAACGAAAGCCATGACCATGATCA
GTGACTGGCTTGGCTTTATGCTAAGTGGTGAACTTGCCGTAGAACCGTCCAATGCAGGTACCACCGGCAT
ACTCAATCTTAAAACACGACAGTGGGCACCTGAACTACTGGCTATGGCAGGGCTCAATAGCGATATTTTA
ACTCCAGTAAAAGAGACCGGTGAGATCCTCGGCAACGTCAGCACGCTTGTCGCCCAACAAACTGGTTTAC
ATGCTGGCACCCCTGTCGTAGTAGGCGGCGGTGATGTGCAATTAGGCTGCATTGGGTTAGGCATTACAGA
GCCATCTCAAGCGGCGGTCATTGGTGGAACATTCTGGCAACAAGTTGTCAATTTACCTGAACCCGTCACG
GATCCTGAGATGAATGTCCGGATTAACCCCCATGTTGTCGCACCTTTAGTACAAGCAGAATCCATTAGTT
TCTTTACTGGTTTAACTATGCGTTGGTTTAGAGATGCGTTTTGCCAAGAAGAGAAAATCCTAGCGGAACG
CTTAGGCATTGATACCTACACTTTATTAGAACAAATGGCAGAACGTGTGCCTGTCGGCGCAAATGATGTC
ATTCCGATTTTCTCCGATGCCATGCACTTTAAATCTTGGTATCACGCGGCACCGTCTTTTGTGAATCTCT
CCATTGATCCAGAAAAATGTAATAAACCGGTCTTATTCCGTGCGTTAGAAGAAAATGCCGCCATAGTGTC
TTCTTACAACTTAGATCAAGTAGAAAAATTCTCGGGGGTCAACCTCACTTCCATCGTCTTCGCTGGCGGT
GGATCAAAAGGCAAACTTTGGAGCCAAATTCTCGCCGATGTGACCGGCTTAGTAGTAAATATCCCGGTGG
TCAAAGAAGCCACCGCACTGGGCTGTGCGATTGCTGCAGGTGTCGGGGTCGGACTCTACCCGTCACTCAG
TGAAGCAGGCAAGAAATTAGTCAAATTTGAACGTCAACACCAACCGAATCCAGAGAATTATCAACTTTAT
CAGAAACATAAAGCAAAATGGGCTGATGTCTATGCCAAACAGTTACAGCTGGTTGATAGCGGATTAACCA
CTTCGCTGTGGAAAGCGCCGGGTCTCTAA
>lsrR
ATGACAGACAATAAATTTGAAACCCTTGATACTAGCCAAACGATGAGTGAAGAGGAGCTACTTGCACGAA
TTGCGTGGTTCTATTACCACGATAATCTCACACAAGGGGAAATTGGTGATAAATTGGGTTTACCTCGTTT
AAAAGTATCACGTTTATTAGAAAAAGGACGACAACAAGGCATTATTAAAGTCCAGATTAACTCACGTTTT
ACCGGTTGCCTTGAATTAGAAGAAGCACTGAAAGAACATTTTCAGTTAAAACACATACGTATTTTGCCGG
CGTTAGAAAAAAACGAAATCAATGAACGTTTAGGGATTGGGGCATCACAAATGCTGATGTCGATGCTAAA
GCCCAATCAGCGCTTAGCGATTGGTTTTGGTGAAACCATTATGCAAACGATTAAGCACAGTAATGAGTTT
ATTACACACAATCATTTGAAGTTGATTACGTTATCTGGTGGAGTGGGACCTTATATGAAAGGGATAGGTC
AGTTGGATGGCTCTTGTTCCGTCAGTATTATTCCCGCACCTTTACGCGCTTCTTCGATTGAAGCAGCAAA
GCTCTTTAAACGAGAAGCTTGTGTCAGAGATATTATGCTTGCGGCCTGTCATGCCGATGCTGCCATTGTT
GGCATCGGCGCCACGCGCCAGAAAGGGCAAGCCACATTGCTGCGCACTGGTTACATTACCGAAGAAAAAC
AACGTTTAATACGTGAACAAGGTGCGGTAGGTGATATTCTCGGCTACTTTATGCAAAAAGACGGACAGCT
CCAGCCGGATATGCCCTTACACGAAGAACTGATTAGCGTCACGCTCGATAATTTGAAAAAAATCCCAAAT
GTGATTGGCATTGCGGGTGGTGAAGACAAAGTCGAAGCCATCCTAAGTGCCTTATATGGACAACATATTA
ATTCATTAGTAACGGAAGAAAAAACAGCTCGAATGATGTTAGCCGCCTTAGTGTGA
>luxS
ATGCCATTACTTGATAGCTTTAAAGTTGACCATACCCGTATGAAAGCGCCAGCAGTACGCATTGCGAAAA
CCATGACTACCCCAAAGGGCGATAACATTACTGTATTTGATTTACGTTTTTGCATACCAAATAAAGAGAT
TCTTTCCCCAAAAGGGATTCATACTTTAGAACATCTTTTTGCGGGTTTTATGCGCGATCATTTAAATGGG
ACAGAAGTAGAAATTATTGATATTTCCCCTATGGGCTGTCGTACAGGGTTTTACATGTCATTAATTGGCA
CACCCAATGAGCAACAGGTGGCAGACGCTTGGTTAGCCTCAATGCGAGATGTGTTATTGGTAAAAGATCA
AGCACAGATCCCGGAATTAAATGCCTTCCAGTGCGGGACTTACACCGAGCACTCATTAGCCGAAGCACAA
CAAATCGCACACAATGTACTTGAGCGTGGTGTGAGTGTGAATAAAAATGAAGATTTATTACTCGACGAAC
AATTATTATCTCTTTAA
>mobA pB1000
ATGATCGTCAAATTTTTTAAGAAACACGGTAAGGGAAAAGCTAGTAGTTGCAAGGCTTGCGTGGACTATT
TGCTTAATAAGCCTGATGATACCGCTCAAATCCTGCAGGGCGATCCCCGACTATCACAAAGTATTGCTGA
TAGCCTTGATTTTAATAACACCTACACCGCAGGTTGCTTGTCTTTTGAAGAAAGCGACCTACCAGAGAGC
CAAAAGCGTGAGATTATGGCACGCTTTGAAAAGGCAATGTTCGCAGGGCTTGAGCCTGAACAATATAACA
TTGCGTGGGTACAGCACACCGACAAAGGCAGGCTTGAGCTGAATTTCGTTATTCCCAACGTAGAGATGAC
AAGCGGAAAACGCCTACAACCCTATTACGATAGGGCAGACCGCCCACTTGCTGAAAACTTCAAGCAGGTA
ATCAACCACGAATACAGCCTAAGCGACCCAAACGACCCAACAAAGCAAAAAAGCCTGATTGACCGCAAAG
ACCTACCAACCGATAAAAAACAGGCGTTACAGGCGATTACAGACGGTTTAACTGCTTTAGCGAACGCAGG
ACATATCAACGACCGACAGGACGTTATAAACGCCCTAGAGCGTGCAGGTTTTGAGATTGCACGCATTACG
CCAAAAAACCTATCAATCAAGACAGACGGACAGAATTTAAGACTAAAGGGGGCTTTCTATGAGCAAGATT
TTAGATTTAGCAACGACCTTTCAGCAGACATCACAGAAAGAGCTAGAGAACACAGGCGAGATAGTGCAGA
ACGCTATCAAACGGCACGAGCAAAACTTGATACAGCAGTTACAGCACGCAGGGAACAATTTAGCCGAAAA
TATCCAAATCGAGCAGGCGAAATTGATAAAAAATACCGTGAGAATGTATCGCTTGCCGACCCTAATCGCC
TTGACGATATTAGCCTTGATAGCCATAACCGCAGGCGTTTTGACGTGGCAGGCGAAGAACGCCTATCAAG
AGATGACCGAATGGCAAAATTCAGCCGAGATAGCCAAAGAGCAGAGTGGGGGGATCAAGCTATCAACTTG
CAAAACGGAGAAAGGGATAAAGCCTTGTGTAGCAGTGGACAAGGATTTTATCAACTCAACGTGGGGCGAG
AACCTGAAAGTAATCGAAATCCAAGAAACCAAGAAACAGGGGAAAAAATAAATGGCGACCGAACTAGAAC
TACTTTACGAGAAAACCTTGAAAACCTTGCTAGAACAGCAAGAAACAGAGCGAGTGAAATTATCGAAAGA
ATTAGAGAGCTTGCGAGCCGAAAACGCCTTGATCATTCAACAGTACAACGAAATCAGCGAGCAATTAACG
ACATTACAGAGTTTAATAAACAGCTTGAAACGGTAATATCTCAACGCAAAAGACAAAGCAGGGGTATGAG
CAGATAA
>mobA pCCK1900
ATGGCGATTTATCACCTTACGGCGAAAACCGGCAGCAGGTCGGGCGGCCAATCGGCCAGGGCCAAGGCCG
ACTACATCCAGCGCGAAGGCAAGTATGCCCGCGACATGGATGAAGTCTTGCACGCCGAATCCGGGCACAT
GCCGGAGTTCGTCGAGCGGCCCGCCGACTACTGGGATGCTGCCGACCTGTATGAACGCGCCAATGGGCGG
CTGTTCAAGGAGGTCGAATTTGCCCTGCCGGTCGAGCTGACCCTCGACCAGCAGAAGGCGCTGGCGTCCG
AGTTCGCCCAGCACCTGACCGGTGCCGAGCGCCTGCCGTATACGCTGGCCATCCATGCCGGTGGCGGCGA
GAACCCGCACTGCCACCTGATGATCTCCGAGCGGATCAATGACGGCATCGAGCGGCCCGCCGCTCAGTGG
TTCAAGCGGTACAACGGCAAGACCCCGGAGAAGGGCGGGGCACAGAAGACCGAAGCGCTCAAGCCCAAGG
CATGGCTTGAGCAGACCCGCGAGGCATGGGCCGACCATGCCAACCGGGCATTAGAGCGGGCTGGCCACGA
CGCCCGCATTGACCACAGAACACTTGAGGCGCAGGGCATCGAGCGCCTGCCCGGTGTTCACCTGGGGCCG
AACGTGGTGGAGATGGAAGGCCGGGGCATCCGCACCGACCGGGCAGACGTGGCCCTGAACATCGACACCG
CCAACGCCCAGATCATCGACTTACAGGAATACCGGGAGGCAATAGACCATGAACGCAATCGACAGAGTGA
AGAAATCCAGAGGCATCAACGAGTTAGCGGAGCAGATCGAACCGCTGGCCCAGAGCATGGCGACACTGGC
CGACGAAGCCCGGCAGGTCATGAGCCAGACCCAGCAGGCCAGCGAGGCGCAGGCGGCGGAGTGGCTGAAA
GCCCAGCGCCAGACAGGGGCGGCATGGGTGGAGCTGGCCAAAGAGTTGCGGGAGGTAGCCGCCGAGGTGA
GCAGCGCCGCGCAGAGCGCCCGGAGCGCGTCGCGGGGGTGGCACTGGAAGCTATGGCTAACCGTGATGCT
GGCTTCCATGATGCCTACGGTGGTGCTGCTGATCGCATCGTTGCTCTTGCTCGACCTGACGCCACTGACA
ACCGAGGACGGCTCGATCTGGCTGCGCTTGGTGGCCCGATGAAGAACGACAGGACTTTGCAGGCCATAGG
CCGACAGCTCAAGGCCATGGGCTGTGAGCGCTTCGATATCGGCGTCAGGGACGCCACCACCGGCCAGATG
ATGAACCGGGAATGGTCAGCCGCCGAAGTGCTCCAGAACACGCCATGGCTCAAGCGGATGAATGCCCAGG
GCAATGACGTGTATATCAGGCCCGCCGAGCAGGAGCGGCATGGTCTGGTGCTGGTGGACGACCTCAGCGA
GTTTGACCTGGATGACATGAAAGCCGAGGGCCGGGAGCCTGCCCTGGTAGTGGAAACCAGCCCGAAGAAC
TATCAGGCATGGGTCAAGGTGGCCGACGCCGCAGGCGGTGAACTTCGGGGGCAGATTGCCCGGACGCTGG
CCAGCGAGTACGACGCCGACCCGGCCAGCGCCGACAGCCGCCACTATGGCCGCTTGGCGGGCTTCACCAA
CCGCAAGGACAAGCACACCACCCGCGCCGGTTATCAGCCGTGGGTGCTGCTGCGTGAATCCAAGGGCAAG
ACCGCCACCGCTGGCCCGGCGCTGGTGCAGCAGGCTGGCCAGCAGATCGAGCAGGCCCAGCGGCAGCAGG
AGAAGGCCCGCAGGCTGGCCAGCCTCGAACTGCCCGAGCGGCAGCTTAGCCGCCACCGGCGCACGGCGCT
GGACGAGTACCGCAGCGAGATGGCCGGGCTGGTCAAGCGCTTCGGTGATGACCTCAGCAAGTGCGACTTT
ATCGCCGCGCAGAAGCTGGCCAGCCGGGGCCGCAGTGCCGAGGAAATCGGCAAGGCCATGGCCGAGGCCA
GCCCAGCGCTGGCAGAGCGCAAGCCCGGCCACGAAGCGGATTACATCGAGCGCACCGTCAGCAAGGTCAT
GGGTCTGCCCAGCGTCCAGCTTGCGCGGGCCGAGCTGGCACGGGCACCGGCACCCCGCCAGCGAGGCATG
GACAGGGGCGGGCCAGATTTCAGCATGTAG
>mobB pB1000
ATGAGCAAGATTTTAGATTTAGCAACGACCTTTCAGCAGACATCACAGAAAGAGCTAGAGAACACAGGCG
AGATAGTGCAGAACGCTATCAAACGGCACGAGCAAAACTTGATACAGCAGTTACAGCACGCAGGGAACAA
TTTAGCCGAAAATATCCAAATCGAGCAGGCGAAATTGATAAAAAATACCGTGAGAATGTATCGCTTGCCG
ACCCTAATCGCCTTGACGATATTAGCCTTGATAGCCATAACCGCAGGCGTTTTGACGTGGCAGGCGAAGA
ACGCCTATCAAGAGATGACCGAATGGCAAAATTCAGCCGAGATAGCCAAAGAGCAGAGTGGGGGGATCAA
GCTATCAACTTGCAAAACGGAGAAAGGGATAAAGCCTTGTGTAGCAGTGGACAAGGATTTTATCAACTCA
ACGTGGGGCGAGAACCTGAAAGTAATCGAAATCCAAGAAACCAAGAAACAGGGGAAAAAATAA
>mobB pCCK1900
ATGAACGCAATCGACAGAGTGAAGAAATCCAGAGGCATCAACGAGTTAGCGGAGCAGATCGAACCGCTGG
CCCAGAGCATGGCGACACTGGCCGACGAAGCCCGGCAGGTCATGAGCCAGACCCAGCAGGCCAGCGAGGC
GCAGGCGGCGGAGTGGCTGAAAGCCCAGCGCCAGACAGGGGCGGCATGGGTGGAGCTGGCCAAAGAGTTG
CGGGAGGTAGCCGCCGAGGTGAGCAGCGCCGCGCAGAGCGCCCGGAGCGCGTCGCGGGGGTGGCACTGGA
AGCTATGGCTAACCGTGATGCTGGCTTCCATGATGCCTACGGTGGTGCTGCTGATCGCATCGTTGCTCTT
GCTCGACCTGACGCCACTGACAACCGAGGACGGCTCGATCTGGCTGCGCTTGGTGGCCCGATGA
>mobC pB1000
ATGAAACGTGAGAAAGAGATAAAAATCAGGCTCACCGAAAACGAGTATCAAGCCTTGTTAGAGAGAAAAA
CGAAAGCAAGGCTTGCGGAGTGGGTTCGGGAAGTTGCCCTGGAACAGCAACCTAAGCGACAGCCGAAAGT
AATCGACCCTGCGTTACTGTTCGAGCTGAACCGCATAGGCGTAAACCTGAACCAAATCGCCCGACAATGC
AACAGACAACGCCCTAGCATTGACCTTGTTAGCGTGTTGGCTACCTTGCGAGAAATTGAAAAAAATCTCA
AAAAATTGCGAGAATTGAGCCTATGA
>mobC pCCK1900
ATGGTTAAGGGGAGCAACAAGGCGGCGGATCGGCTGGCCAAGCTCGAAGAACAACGAGCGCGAATCAATG
CCGAAATTCAGCGGGTGCGGGCAAGGGAACAGCAGCAAGAGCGCAAGAACGAAACAAGGCGCAAGGTGCT
GGTGGGGGCCATGATTTTGGCCAATGTGAACAGCAGCGAGTGGCCGGAGGATCGGCTCATGGCGGCAATG
GATGCGTACCTTGAACGCGACCACGACCGCGCCTTGTTCGGTCTGCCGCCACGCCAGAAGGATGAGCCGG
GCTGA
>mphE
ATGACAATTCAAGATATTCAATCACTTGCTGAAGCACACGGCTTGTTGATTACGGACAAAATGAATTTCA
ATGAAATGGGCATTGATTTTAAGGTCGTTTTTGCTCTTGATACAAAGGGGCAACAATGGTTGCTGCGTAT
TCCTCGTCGTGATGGCATGAGGGAACAAATCAAGAAAGAAAAACGCATTTTAGAATTGGTAAAAAAACAT
CTTTCTGTAGAGGTTCCTGATTGGAGAATTTCATCTACAGAATTAGTGGCTTATCCCATACTTAAAGATA
ATCCTGTTTTAAATTTGGATGCTGAAACCTATGAAATAATTTGGAATATGGACAAAGATAGCCCGAAATA
CATAACATCTTTGGCAAAAACCTTATTTGAAATCCATAGTATTCCTGAAAAAGAAGTTCGGGAAAATGAT
TTGAAAATTATGAAACCTTCAGATTTAAGACCTGAAATAGCAAACAATTTGCAGTTAGTAAAATCTGAAA
TTGGTATAAGTGAGCAATTGGAAACCCGCTACAGAAAATGGTTGGATAATGATGTTCTATGGGCAGATTT
CACCCAATTTATACATGGCGATTTATATGCTGGGCATGTACTAGCTTCAAAGGATGGAGCTGTTTCAGGC
GTTATTGATTGGTCAACAGCCCATATAGATGACCCAGCGATTGATTTTGCTGGGCATGTAACTTTGTTTG
GAGAAGAAAGCCTCAAAACTCTAATCATCGAGTATGAAAAACTAGGGGGTAAAGTTTGGAATAAACTATA
TGAACAGACTTTAGAAAGAGCAGCGGCCTCTCCTTTGATGTATGGTTTATTTGCCTTAGAAACTCAAAAT
GAAAGCCTTATCGTTGGAGCAAAAGCTCAGTTGGGAGTTATATAA
>msrE
ATGAGTTTAATTATTAAAGCGAGAAACATACGCTTGGATTATGCTGGGCGTGATGTTTTGGATATTGATG
AATTGGAAATTCACTCTTATGACCGTATTGGTCTTGTGGGTGATAACGGAGCAGGAAAGAGTAGTTTACT
CAAAGTACTTAATGGCGAAATTGTTTTAGCCGAAGCGACATTACAGCGTTTTGGTGATTTTGCACATATC
AGCCAACTGGGCGGAATCGAAATAGAAACGGTCGAAGACCGGGCAATGTTATCTCGCCTTGGTGTTTCCA
ATGTACAAAACGACACAATGAGTGGCGGAGAGGAAACTCGTGCAAAAATTGCTGCCGCATTTTCCCAACA
AGTACATGGCATTCTAGCGGATGAACCAACCAGCCACCTTGATCTCAATGGAATAGATCTACTTATTGGT
CAACTTAAAGCATTTGATGGAGCATTACTTGTTATCAGTCATGACCGATATTTTCTTGATATGGTTGTAG
ACAAGATATGGGAGTTAAAAGACGGTAAAATTACGGAATATTGGGGTGGTTACTCGGATTACTTGCGTCA
AAAAGAAGAAGAGCGACAACACCAAGCCGTAGAATATGAGCTGATGATGAAGGAACGGGAGCGATTAGAA
TCTGCTGTGCAAGAAAAACGCCAGCAAGCTAATCGATTAGACAATAAGAAAAAAGGAGAAAAATCCAAAA
ACTCTACCGAAAGTGCTGGACGACTTGGGCATGCAAAAATGACTGGCACCAAGCAAAGAAAACTGTATCA
GGCAGCTAAGAGTATGGAAAAGCGTTTGGCTGCATTAGAAGATATTCAAGCACCAGAGCATTTGCGTTCT
ATTCGTTTTCGTCAAAGTTCAGCCCTAGAACTGCACAATAAGTTCCCGATTACGGCAGATGGTCTGAGCT
TAAAATTTGGTAGCCGTACTATCTTTGATGACGCTAACTTTATAATACCGCTTGGCGCTAAAGTCGCTAT
AACTGGATCGAATGGAACAGGGAAAACGTCCTTGTTAAAAATGATATCAGAACGTGCTGATGGATTAACC
ATATCTCCAAAAGCTGAAATTGGCTACTTTACACAAACAGGATATAAATTTAACACGCATAAATCTGTGC
TCTCCTTTATGCAGGAAGAGTGCGAGTACACAGTTGCGGAAATTCGTGCAGTATTGGCTTCAATGGGGAT
CGGAGCGAATGATATTCAAAAAAACTTATCCGACTTATCGGGAGGTGAAATCATCAAACTGCTTTTATCC
AAAATGCTTTTAGGAAAATATAATATTTTGCTTATGGATGAACCAGGAAACTATCTTGACCTAAAAAGTA
TTGCCGCATTAGAAACAATGATGAAGTCCTATGCAGGAACTATTATCTTCGTATCTCATGACAAGCAATT
GGTCGATAATATTGCTGACATTATCTACGAGATCAAAGACCACAAAATCATCAAGACTTTTGAGAGAGAT
TGTTAA
>nanB
ATGAAAAAATTTAATCCTAGTGTATTGGCGTTGTCCATATCAAGTCTGCTACTCACATCC
ACATTGACCTTTGGTCAAATCCAGCAACAAGATAAAGCACTCTTTGGTGTGAAAGAACAT
CAAGAAAGCCTACTCTTTCATCAGAGCTTAGTAAAACAAGGTAGTGATAATGTGCCAATT
TGGCGCATTCCGTCTTTATTAAGAACAAAAGACGGTGTATTAATTGCCGCCGCAGATAAG
CGTTGGCAACACCGTGGCGACTGGGGCGATATTGATACCGCAATCCGAATTAGTCATGAT
GATGGGAAAACATGGGGAAATATTACAACGATTTTGGATTTGCCATCACAAAATACAGAG
CACTCTCCAGTAATGAATACATCTACAAATCCTTGGGGAGATAAAGATAATGTGATTAGA
CAAAGAATACGTGATCCGAATTATTCTAGCCAATATATGAATTCTGCGTTTCTGATTGAT
GCACAAATGGTACAAGATAAGCGTAACGGGCGAGTCTTTCTTGCTGTAGATATGTTTCCT
GAAAGTGCTGGTTTTTTTCATTTAAATGGTGCTTTTAATAATCCTGGTAAAGATGGAAGT
GGGCGATTAACTATTGATGGAAAGCAATATTTAAAGTTAATTTATCAAGATAAACAATGG
ACTTTACGTGAAGATGGTAGTGTATTTGATGAATTGAATAGAAAAACACAATATAAAGTG
ATTGTAAAAGGAGATCCAAATAAGAACTTTAAAGATCTTGGGGATGTTTATAATGAAAAT
AATGAAAACATCGGCAATATTTACTTAACTAATAGAAAGGGATCTAAAAATGAGAAGGCA
CCTTTTTATATTCCAACTACATCATATTTATGGATGACATACTCGGATGATAATGGAAAG
ACATGGTCTTCACCTATAGATATTTCGGCACAAATTAAAAAAGATTGGATGCGATTTTTA
GGGACCGGACCAGGAGTTGGTATTCAAACTAAAAATGGGAATTTAATTTTCCCTGTTTAC
TATACAAATCAGAATAATGTTCAATCAACAGCTTTAATTATTAGTAAGGATGGCGGAAAA
AGCTGGGAGTTAGGACAAAGTCCTAATGATAAAAGAATAGAGTTAAATGGTATGAACTCA
CATAATTTAAGATGGGATAGTTGGTATGCTAATACAGCTAAACAAAAAGGTTTTGAATTA
ACAGAAGCACAGCTTGTTGAGTTAGAGAATGGTGAGCTTAAGCTATTTATGAGAAATCAG
ACAGGTAAAGTTATGATGTCTACTTCTAAAGATGGAGGCTACACTTGGGTTAATACTGAA
AAAATTAATGAATTAGATCACGGGTATTCTCAGCTTTCAGTAATTAAATACTCTAAACGA
ATTAATGGTAAAGAGTATATTGTATTTTCTGGTCAATCTCGTAGTGGGCAAGGGGGAGAT
AATCTCCGTAGAGATGGGAAACTTTTCTTAGGAGAAGTGCAAGAAAGTGGTGAAATAAAA
TGGGATACAACTAATTTAGTTAGGGAAATCGTTAGTCAAGGTAAAGCAGCAGGACAGCCA
AACGGCTATGTCTATAGCTCGATGGCAGAGTTGGGTGATGGCAGTATTGGTTTAGCTTAT
GAAAATACGACAGACTACACCACAATCATGTATCTCCCTATTGAAATGCAAGAATTTTTT
TGGAAAGCCGGAAAAATCTTTAGTGATGTGCGTCAGAAAGAACCATTAGTGTTTACTTAT
GATGGAACGGAGACATTGGAAAAAATTGGCGATGGGATTGCGATTAAACGTGGTGAAGGG
GAAAGTCAAAGTGGAATTAATGTGAGTGAAGGCTTGCTTGTGTTGGATCAGCAAACGAAA
GACGGTAAAAACAAAGCCTTTACTCAACTTACCCTTAATAACTCGGGAGTAGCTCAAGTT
AATTCCACACAAAATATTGATCGGTTCGTTGTGAACAACGGTGCTACGGGGTATTTGCAA
TTTACGGTCACAGATACTCACTCTCCACGACTTAAGATTAATCAAGACGTGACTGCACAT
GGGCAGATTGTGGCTGTACAAGTCAACCTACAGAAAAAACTCAAACCAAATGATAAAGGT
TATTACCATGCCCAAGGAGAAGAACTAATCGCATTTAAGGATAATGGACAAGTCAAATGG
CGTTTAGTTAACGATGAACTAAAAGATGGCATGTATGTTTATACTTTGGCTTCAGTGGCT
AAACCAAGTGTTTTACGTACAACAAGTCAGCCACATTCACTCTATTTAACAAATAAGTTA
ATTACAGCAGATGGTAAAGCCGTATCCACAGTTTCTCCATTGAAAGCACCATTAACCGTA
AATGCTCGCCCACAAGTGAATCCGGTATTAGCTTCTTATTTAACCGCCAATCTTGCGCTT
AATAAAATGAGCGAGCAACTTCAGCAAAGTTTTATGCATGAAACGCGTTTATTGCAAGAA
AAAGATCGCAGTATTTTTGTTAAGTATCTTAATGGTAAACAAAAATATGGCTCAAACTTA
AGCTTTATTGACTATGGGTATGATTTTAATGCGAGTTATAGCGGTGTGATGTTGGGAGGC
AAAGTATGGCAGTCTGAACGTGGTAACCATGCCCTGTATACAGCATTGAATAAAACGTCC
TATAAAGTGACGCCGAAAGCTGTAGATGGTGAGACGAAAGCGAAATACCACAGCTGGGGA
GGAAGTATAAATTGGCATAGTAACTTGCCTCACAATCTGATAGTAGATTTATCAGCTGGC
TATCAAAAACATAAGGGCGACATTGAACATGCAGGTCATGTGAAAGGTTATACTTTTAAT
ATTGGTGCGGATTTAGGTTATCGCTATCAATGGATGAAAAATGCGTTTATTACACCAATG
GTCGGTTTGCATTATTTATATGCCTCGCTTTCAGATGTCAATGACCAAGCGAATAAAGCG
TTATTGAAATATAATAATTTCAATGCGTTAAAAACGAATTTAGGTGTTGATGTGAACTAT
CGAATCGGGAAGTTTGAAGTAAAAGGTTTACTTTCTTATGATATGTATCAACAAAAAACA
CGTCAATTGTATGTTGATGATGTAGCTTATAAGCAAGGTAAACTGGCTGATACACTTCAT
TTAAATACACAATTCGTTGCCCATTTAACGCCACGTTTTGCATTTTCAACGGAAGTTGGT
TTCCAGCATGCGCGGAATAAAGGACAGTCTTCCTTTGCTGTTGGAGCACATTATCAGTTC
TAA
>nanH
GTGGGGGAATTTTTGAGGGGGTTGTTTTTTTATTCGATGTTTATAGACTTGAAATTAATC
AATTTTTTACCCCTATACGAAAATAATCCTAAGGAGAATAAAATGAAAAAGCCGGTGTTC
TTGTTGTCTTTACTCGCACTCTCTACTTCAATGGCAGTACATGGTAACAGCTTTTGGAAA
GCTGATTTGCATGAAAATTTAACTAATGTGACGAAAAGGGTAGGCGTTGATGGTTTTACT
GTAAATAAAGAAGGTCAACCTTGGCCAGGGATAGGACCGAATGGCGAAGCGGGTGGAACC
GTTACACTGCCTTATAGCCGTATTCCAGCTATGACGATTACAGATGATAATAAAATGGTT
GTGATGTTTGATTTACGGTGGAAGACAGCAAGTGACCAAAATCGTATCGATCCTGGCGCC
GCGATTTCAGAAGATGGGGGGCATAGTTGGAAAAGAATTACCGCTTGGAATTTTAATGAT
TCAAAAATTTCTTTGCGTCGTGCGATGGACCCGACATTATTGTACAACAGCATTGATGGC
AGTTTATATGTGATGCACGGCACTTGGGCGGCAGGAACGAACAACTGGTATCAAGACAGA
CTAAGCTATTTTAATCAGAATATTTGGGCGGCAACAATTTATAAATCCACTGATGGTGGA
TTAAGTTGGCAAAAAAACACTGAATTCAGCAATACTGTGAATCGCGATGTTTTTATGAAA
GTACAAAAAGGGGCAGGTAATCCCACAATTGGATTTTTAGGCGGTGTGGGAACGGGAATT
GTGATGAAAGACGGTACATTAGTTTTCCCTATCCAAACAGCACATCGAGCTGGTATTGCT
ACGACAATTATGTATTCGAAAGATAATGGAAAAACCTGGGATATGCCGGCAATTAATGAT
GCTTTAGCACCGAATCAAAGTTCTTTAGAAAATATGGTATTCGAAATTGACAATAAGTTA
GTGATGACAGGGCGAGAAGATAATAGACAAAAAACAAGGTGGGCGTATTACACTGAAGAT
TTAGGAAAAACTTGGCATGTTTATGAACCAGTTAATGGTTTTAGTGCGACTACAGCGGCA
CCTTCACAAGGCTCATCGATTTATGTGACCTTACCGAGTGGAAAGCGTGTTTTATTGGTG
TCAAAACCAAATGGTAATGGAGATGACCGCTATGCAAGAGGGAATTTAGCACTTTGGATG
TTAGATGCAAAAGACCCTAACCATAAATATCAGGTAGCAATCATTAGACCTGGTTCGGGT
AATAGAGCGGGTGCAGGGTATTCTTCTTTAGCCTATAAAGAAGGTAATTTATTTATTGCC
TTTGAAGACGATGGTGATATTACCGTTAAAAATCTTAGCGAACATATGCAAGCGATTGAA
GAAAAAGCCACAGAATGGGGTTTAACCGATGAAATTGCGACAGAAGTGGAGAAAATCAAT
TCGTTAGAACATTTAAATAAAGGACAAAAAGAGACACTAAGCGCCAAAATGCGCCGAGCG
AATGATAATGCGGTGGCTGAATCGAACGTCTTAAATCGAGAAATGCATGAATTAAAAGAC
GAAGCAACATCACTTGAGCAAAAATCGGTGGCGATGAGAAAAGCACTACCCTCTAAACTG
AAACAGTTTAAGCGAGATCTTGGAGAAGTGCGTGATTTAACACAACTGACCAATGAAACC
TACCTTAATTATCTTGGTATACAAGGGTTAATGGCTATGTTAAATGGGTCTTTTCTTGCG
CTCAATACGCCATTAGATTTTTCTAAGTACATAAAACGAGGTGAAAAGCTCAATAGCTAT
GACACGGATATTCTTTATAGTACCTATAATAAGGTGTTTGTTGAGTACGATTCAGTGATT
AAAAACAGCCAACACCGTCCGACAATTGCGCTTGGATTAAATACAAGGTTAACTGACCAA
ACACAATCGGGAGTGTTTTATGAGCATGAAAATAAAAAACAAAAAGTCGATGCCTTTGGG
GTAAGAGCGCAATACACAAAAGGGGATAATGTGTTAGCGGCCTTTTTACGTTATCGAACT
GTTAAACATGATGACGTGATTGATCGGAACCATAATGTTGATCTGTACATCAATTATGCG
AAAAACGTGAATATTGATCCGCATTTGACATTAAGTCCATTTGTTGGTGCCTATACATCG
CTCTCTTCACGTACGTTGTTGGATGAAGATGTCGCAGTGAATAAACGTCTTGTGATGGCA
GGTGATTTAGGGCTTGACATTCGTTATCGTTTAGCGGATATCAGTGTGAGTATTCGACCG
AATATTGCTTTTATCAAAGATGGTTTCACTTTATCACAAGCAAATTATCAGGATAACCAA
TATAAAATAAAATCCACTAACATGGTTTATGCTTTAAATGTGGGGGTTGAGAAACAATTC
ACGCCTCACCTTGCGCTAGGTTCAAGAATGAAACTACAAAAATATGGCTCACAAGCATCA
GAAGTGAGTTTAGGCGTAAATTTAAGTTATCATTGGTAA
>nanP
ATGAAATTTAAAAAACTACTACTTGCATCTTTATGTTTAGGTGTTTCAGCTTCTGTATTT
GCAGCAGATTACGATCTTAAATTCGGTATGGTTGCGGGTCCAAGCTCAAACGAATATAAA
GCAGTAGAATTCTTTGCGAAAGAAGTGAAAGAAAAATCCAATGGCAAAATTGATGTGGCT
ATTTTCCCTAGCTCACAGTTAGGTGATGACCGTGTGATGATTAAACAATTAAAAGACGGT
GCATTAGACTTTACGTTAGGTGAATCAGCACGTTTCCAAATTTACTTCCCAGAAGCAGAA
GTATTTGCGTTGCCTTATATGATTCCTAATTTTGAAACCTCTAAAAAAGCGTTGCTCGAC
ACAAAATTTGGTCAAGGTTTATTGAAAAAAATTGATAAAGAGTTAAACGTACAAGTGTTA
TCTGTGGCGTATAACGGTACACGTCAAACAACTTCTAACCGTGCAATCAACAGCATTGAA
GACATGAAAGGGTTAAAATTACGTGTACCTAACGCGGCAACCAACCTTGCTTATGCAAAA
TACGTGGGTGCAGCGCCAACACCAATGGCATTCTCTGAAGTTTACCTTGCACTTCAAACA
AACTCTGTGGATGGTCAAGAAAACCCATTACCGACAATCCAAGCACAAAAATTCTATGAA
GTACAAAAATACTTAGCATTAACTAACCACATCTTAAATGACCAACTTTACTTAATCAGT
AACGATACGTTGGCAGATTTACCAGAAGATTTACAAAAAGTGGTTAAAGATGCAGCAGCG
AAAGCCGCTGAATATCACACTAAACTCTTCGTTGACGGTGAGAACAGCTTAGTTGAGTTC
TTCAAAAGTCAAGGTGTGACAGTCACACAACCAGACTTAAAACCATTTAAAGCAGCACTT
ACACCATACTATGATGAATATCTCAAGAAAAATGGTGAAGTCGGTAAAATGGCGATTGAA
GAAATTTCTAATCTCGCTAAATAA
>nanU
TTGGGTTGTCTTGAGGTATCTATGAAAATAATAAATAAATTAGAAGAGTGGATTGGCGGT
GTGCTATTCATTGGAATTTTCTTAATTCTGTTAGCACAAATTATTGCTCGTCAAGTGTTT
CAGTCACCGTTTATTTGGAGTGAAGAACTCGCAAGATTGCTATTTATCTATGTCGGGCTA
CTTGGTATCAGCATGGGTATCCGTAGTCAACAGCATGTTTATATTGATTTTTTAACTAAC
TTTATGCCCGAGAAAGTGAGAAAGGTGACAAACTCCTTTGTTCAAGTTCTCATCTTTATT
TCCATCATTATTTTCATTCATTTAGGCTTTAAAGTTTGGCTCGACTCCAGTTTTAAAATG
GAAGCGTTAACTGCTTTCGCTTCAGATTTAATTGGGCGCGAGACGATTGTGCCTGAAAAA
TGGATGTATGCGGCATTGCCTTTTATTTCTTGTTTAATGTTATTCCGCTTTTTCCAAGCG
CAAGTTGAAAATTATAGAAATAAGTTAAGTTATATTCCTGTCACGGCATTTGTGATTGGT
GCGGTCATTATTTTTGCGATTTTATTGATTGAGCCAGATTGGTATAAAGTCCTCCGTATT
TCAAATTATGTGAAATTTGGTAGTGATGCGGTGTATATCACATTAGTGATTTGGCTTGTC
ATTATGTTTGTGGGAACCCCGGTAGGTTGGTCATTATTTATTGCGACGTTGCTTTATTTT
GCGATGACGCGTTGGAATATTGTTAACTCAGCATCAACCAAGCTCACCGACAGTTTAAAT
AGTTTCCCATTGTTGAGTGTACCGTTCTTTATTTTAACCGGTATTTTAATGAATACGGGC
GGAATTACAGAACGTATTTTTGATTTCGCACGTGCCTTGCTCGGTCATTACCGTGGTGGT
ATGGGACACGTGAATATCGGGGCAAGTTTAATTTTCTCAGGTATGTCTGGTTCTGCACTT
GCCGATGCAGGTGGTTTAGGCCAGTTAGAAATTAAAGCCATGCGTGATGCTGGGTATGAC
GATGACATCTGTGGTGGGATTACCGCTGCCTCTTGTATTATCGGTCCATTAGTCCCACCA
AGTATTGCGATGATTATCTATGGGGTTATTTCTAACCAATCTATTGCAAAATTATTTATT
GCGGGTTTTATTCCTGGTGTGCTCGTGACCATTGCGTTAATGACCATGAACTATTATGTG
GCGAAAAAACGTGGTTATCCAAGAACACCTAAAGCGACCCTTGAACAACGTTGCCAGGCA
TTTAAAAAAGCCATTTGGGCGGTGTTAACCCCAATTTTGATTATCGGTGGTATTTTCTCT
GGTCTCTTTACACCAACAGAAGCCGCGGTGATTGCAGCCTTCTATTCCATTATTATCGGG
ATGTTTGTTTACCGAGAGTTGAATTTACAAATGTTGTTCAAAAGCTGTATTGAAGCAATG
GCGATTACAGGGGTAACAGCATTAATGGTGATGACGGTCACTTTCTTTGGTGACATGATT
GCACGTGAACAAGTGGCTATGAAAATTGCAGAAGTCTTTGTTGCAGTAGCCGATTCACCA
ACGATGGTGTTAGTCATGATCAACCTATTGCTCTTGTTCCTTGGTATGTTTATTGATGCT
TTAGCATTGCAATTCTTGGTGTTACCGATGTTAATTCCAATTGCGGTTCACTTTGGCATT
GACTTAATTTTCTTTGGTGTCATGACCACATTAAATATGATGATTGGTATTTTGACTCCA
CCAATGGGAATGGCATTATTTGTTGTGGCACGTGTTGGTAATATGCCGGTGAGTACAGTC
GCAAAAGGGGTTTTACCTTTCTTAGTACCAATTTTTGTGACACTGGTGTTGATTACAATT
TTCCCACAAATTATCACCTTTATACCAAATCTTCTGATGCCATAA
>natA_L7
Atgagtaagacaaaagttgctattttaataaacgaatattttggtgctgttggcacagcatatgggggatatggtttccttgcaagaagactagtagcaaaatatttaaaaaatgatgatatacaagttgatgtattactaaaaacaacatcaaaaaattttggaatgttcgctaaaaaacatatcgtggatggaataaatgtttatgaaattccaaagaagccatggtttgcgaaacaatggcttaaatcacaaaattatgatgtttatttaagtattgaaatgacttttgaattaccacttctgtatgaacctgatttatctaaaaaacttattttttggattcaagatccaagaccgctaagtgattgggaagaaatagaaacagttgaactattcccagaacctaattattacgatcaaaagctctatgattatattcataatctctataaacaaaataggattaaatttatatcacagggatatttcttaaatgataaagctaaagaactttatcgtttagatgatgacgtagaaatagaatatttacctaatccaatagaaatagaccatacttttgatattgcaacctatcctaagcaaaataatattatcttcttaggtagaattgaatcagttaaaagaggctggctcttctgtgaaattgctaaaaaatgcccagaatataatttctatatgttaggacaaacatttagtgatgtagaaagaaattcaaaaattatggagaaatataaaaatattcataatttacattttcctggtcatgtcgatggagaagaaaagaatcaatacttgaaagatgctaaaattttaatcaacacttctattcacgaagcattacccgtatcttttttagaagctctttcttatggaacattacttgtaagtaaccaaaatccagaagacttaacatcacaatttggtattcatgttggcacggtattaggtgatggctttgagcatgttgataaatatgtcaacgcagtaaaagcattaatggaaaatgacgaacatcgaaaagatttggcacagcaagggataaaatatataaaggaagtacacaatttacctagatttattgaacagataagaaatatcatagccgaaagtgtgaaattttag
>natB_L3
AtgagctatttggatcaaccattagtttcggtattaatctgtgcttataatgcagataaatacatagaagagtgtattgacgcgattttaaatcaaacatataaaaatctagaaatagttgttgtgaatgatggttcaacagacactactttgtcaaagcttcattattttgctgaaaaagatcctagaattaaaattattaataatgaagaaaataagggtttcattgcttcgctaaatatagggatttcctctatcaatggtgattatttagcgcgaacagatgctgatgatattacgaaacctgaatggattgaaaaaattttaggatatatgttgtctcatccccaaattattgcaatgggatcgtatctaactattttgtcagaagatgggaatgggagtaatttagctaattattatgaacatggtgacgagtggagaaatcctttaagtcatagagagattgttgaggcaatgttattccgtaatcctattcataataactcgatgattgtaaaaagtactgtctttagagagcatggattacgctttgatcctgcttatcaacatactgaagattaccaattttggttagaagtgagccgtttgggagaattggcaaattatcctgaatctttagtttattatcgtctacacaatacacaaacttcttctttacataataaatatcaaaatctcatggcaaagaaaattagaaaaagagcgatcaattattatttgcaagatttgggtattattcataggctaggtgaagatatatttttccatgatattgaaaagattcaggcagaactggctagcttatcacttttagataattgtattattaaaagaatactgtatgattgttatttatcattagtggataataaattaataaatattctttattttttgagagataaaaacaattcatatttcaatagaaaacagaaaataaagattatcaaaagaattatccgtccttataaatatgagtctgtattGtga
>natC_L3
Atgaaaaagttcaaaatgaatattctatttgtacataaaagccttgtcgtcggaggcgctgaaagaattctaattaactatttaaatattctatctggatttaatgaattcaaagttacattacttttactagaaaataaaggtgaagataacaaaaacatcaatcaaatcaataaaaatattaatatagattttattctagacaatagtgagtcaagaaaatatactgaatttgaaaataaaataaatcagcgcagcatcttcagaaaaatatataaatacaaactatcaaaaattaataagatagaagaaaatagaataaaaaaatacattaaaaacaaggaatttgatttaattgttaattttaactcacaccttgatttcttcttatcaatcaatcaaattaacatcccgataattcgttggatacacggtcaagctcatttagatgactggtgcaacagaagagaatggtaccaaaacattcttcctaaacacacttatttctttgcaattacaaaagaaatgcaaaaaaatgctcaaaaaatcttactatcttacgggatccaagaagaaagaatacatatcttatacaatcctattgatattaattttatccaggaacaatcaatcaaaaatacccatgacattcatcataaacaatacttaattaacgtttctcgtttagatatagataagaatcatgaacaaatgattaatatttattatcaattaaaaaaacgaggtatccaagaaaaattatatattgttggggatggtgagtgtcgagaaaaattagagaaacaaatagaatcactcaatctacaagaagattgttttcttttaggaaataaagataatccgtatccattaataaaaaatgctaagctatttttacacacctctttgaaagaggggttaccgacagttatcctagaaagcatggcttgcggtacacctgtaatatccatggactgccctaccggtccgaaagaaattctccgaggaggagaatttggaggattagtaaatttaggtgacgaaaatgcttttatacaaaaaacactctctttccttcaaaatcaagatgaatacaaccattattgtaataaattagaacaagctatttctccttttcgctttgaagaaatcagcactatactcttatctcatttgcaaaaattcaatagttaa
>natD_L4
Atgaaaaatttaattagattaatatcgttttatctcaacttatcgagaagagcatatatcactcacaagttacaaaaactctatgcatggaaaaagcctataaaaccctatgcatttattcgtgtttgtaatgagattaaaacaatacatgcctcattacatagtattttaccctgtgtaaaaggaggtgtcataggtttcaattcttgtacagatggctctaaagaatatattctcgatttctgtaaaaaacacccacaatttactcctgtcgaatatccttatgacgttataccaggatgtgatgaaagatataaagaaaataatattccattaaataacagacttgatacttattataacttcgtttgggaaaaacttcctaaagaggaatggattataaaaattgatgctgatcatatctggctccctaaatacttaacaatgttatgtaagctccctctcagaaaaaaagattttattatcctaaatagaattaatattcattgtgaaaacaatacttgctatataaataaagaaaatcctatgactgaagtaggagacagttggatattatataatagcggaaatataaaattcaaatttcaaagaggatggaatgatgagaatactttttttgcctgggaatatcttccacaacctaaaagaaatagaatatatggagttttagcaaactttcattttcctattgtcaaatcacaaagaagcgtatttgattcaaaacaatggatcaaaataaaagattttgattcaaaagaatttattataaaaaacaaaatgcacaatagaatacctgaagaatttctcgatgaaaaattcattttagaaaatttcaataaattcaatgaaaattctgattaa
>natE_L4
atgggagttcgtgtattattaatacataaatggcttgtatctggaggagtagaaaggattctaattaattatctatcaatattcagccttctaaattacaagactgatttgcttattcaatataatctaaacgaaaataatttttttgaagaaaaaataaaaaataacataaattatgattttatttttaaaaatacaaatccagaaagaacacacaaaaaacaaaaaataaatatattatacaaagtaaaaaaagagttaaaaaaaatactaaaagaaatagaatttaataaaataatttccaatagaataaaagattatgatatcgttatagattttaatggatgtttagataaaagtatacgttataatagtaaattcataaaaaacaagattattactttacgctggatacataatcaattagatattcacaaaaataaaaagataaaaaaatataacaacatcttttcaaaacatacaaaagtcattactatttgtaatgaaatgaaagatagaataactcatcaattacaatataataaaaataatattcatgttattcacaatccaataaatattgaagaaataaaagaatatagtgaacaacaagtagaagatgaaaagctcatcaaagataaatatattctacaggtatctaggctagttgaaggtaagggacacatcgaactcttagaaatttatgctaaattaaagtctttaggaatacagcataaactctattttattggtgaaggagaaaatcgcattaacttagaaaacaaaattagggaactgaatctagttgatgattgcatactgctcggtgaaattagtaatccctatccttactttaaaaatgcagacttatttgtacatacatctgaatcagaaggcttacctacagtattattagaaagtatggtgcttggtattccagttgttgcaatgaattgcctaactggaccaaaagatattttaggtcaaaatagtgaatatggaaaattagtaccacttcatgatcaagatagctttatttccgccgtatttgaattacttacaaaccgagatgtttggctacattattcagaaaaaagtatagtgagaagcaaagacttctcggttgaaaagattagcctagaaatagataagctatttaaagaaattacccaaaacaatttcaataaataa
>natF_L8
Atgatgattaaatttattctaaatgctatagcatattatttaaactttagtaaaaaactatacattacagaaaaagcatacaaattatttaaattaaataagaaaataagaccatatgcttttattcgagtttgtaatgaaataaaaacgatagatgcctctttaaaaagtatattacctcatgtaaaaggaggtgttattggctttaattcctgtaatgatggttcaaaagaatatataattgaattttgtaaaaaaaacccccaatttactcctatagaatatccttatgacgtcttccctgcctatcatgagagttacaaaaatgatcggctggattataataaaagattagacacttactataactatatatgggaaaaacttccaaaaaatgagtgggttattaaaatagatgcggaccatctatggatagatgaatattttgagatgttattgagctatccattaagaaaaaaagatatcgttatattaaataggatcaatctacattgtattgataacacagtttatgtgaataaaaacctacctatatatgaaccaggagatcattggataattttcaataataaggactacaaatttgaattttatagaggctgggatgatgataaatttagagccttcgaatacttaccaatatctagaaaaaatataatttatggagtactagcaaattatcactttccaataattaaaaatcaacggaataactttaaaataaatgaatggattcctatttgtgaatttaatattgaagaatatatagaagaaaacaacatgaaggataggattcctaaaaaactattagacgaagaatttattttgaaatcatttagaaaatttaacatatga
>natG_L8
Atgaaaaatttaattagattaatatcgttttatcttaacttatctagaaaagcatatatcactcacaagctgcaaaaactctatgtatggaaacagcctataaaaccctatgcatttattcgcgtttgtaatgaaattaaaacaatacacgcatcattgcatagcattttaccctgcgtaaaaggaggtgtcataggcttcaattcttgtaccgatggctctaaagaatatattctcgatttctgtaaaaaacacccacaatttattcctgctgagtatccttatgatgtcataccaggaggcgataacagatataaaaatgacataattgatattaacagaagaatagatacctattataattttgtttgggaaaaattacctaaaaacgagtggataataaagattgatgctgatcatatttggataccagaatatttaagtatgatctgtaagataccaataagaaaaaaagatttcattattttaaatagaattaatttacattgtaaagatggtttatgctatataaataaaaaacacccatttagtgaaccaggagaccactggcttctttacaatcatggtactttaaaatttaaattttataggggatgggaaaatgaaaacttcctttcttgggaatacttgccaattcctaaaagaaataagttatatactatattagcgaactaccacttccctattataaaatctcatagagataattttgacaaagaagaatggattttattagaggattttaatttagaagaatatatgaaaaataataaactagatggaagggtagataaaaaactattaaataatgaattaatattagaaaaattcaatgagataatagaaaaaggataa
>nat_ps_L6
Atgcagaaaaaatcacaagaaatattaaagaattatggcatccatccaaaacaagttcaaatgctatataaccctattgatataaatgacatccaagaaaaagctaactctcatattgattttatggataaagactatttactcaatgtgtctaggttagacgaaaataaaaatcatatacaaatgattaatatttattctaagcttagaaaacaaggtattacagaaaagctctatataattggagagggagaatatcggagaaaaattgaacaacatatcgaaaaattaaatctttcagaacactgcattttattgggcaatcaaaataatccatacccatttatgaaaagagcaaagctgtttttaagtacttcactcaaagaaggtctacctactgttcttattgaaagtatggcatgtggaactcctgttatttcaatggattgccctacgggaccaaaagagatactaaacgatggtgaatttggaggcttaatccctctaaaaaacgaacaggcttttattcaaaaaacattatccattcttaaaaacaaacaagaatatgatgattataagaataaattggatattgcaattagccctttctattttgacaaaatcaaactatcactaataaaaattttgaatactataaaaatttaa
>nctA_L2
Atgcttaaagtaacactcgctattgctacatataaccgtataacttatatagaaaaaatgatcaattctctaaaatcatctgttgatatttcaaaaattaatattcgaatttacgatgatcatagtgaaatactaacaaaacaggatttagagaagttgtttccatacgctaaagagattattgttagagataaaaacttaggggctgatcggaattccagaaaaatatacgatgacttcttacaaactaatgatgatattctaattaatgcagattctgaccttatctaccgacctggttggctagaaatcatagagactcttttacctcaaactgatggagtactatctttatataactccaataaacatcaatttatagagcaaataacccctagttatggagctaaaaaaactttaggatctgcaggcacggtattaacaagagaaattgtaaaaaaaattgtagataatattcctatagattctgatatgtttgactggcaatggtcaactctattaactaataagaatattaagctaatttgtattaaagaaagttatattcaacatataggtattcttggacaaaataataaaggctttattaatgattttgattatggacttaattttatcccagaaaatgagataaatcaaaaaataatgtcagactttatagacgagttgttcttagaaaatagaaaatttattgaaagaaaagaaaaagaaataggatgcagtttaaccaaattaaaaagattggattataaagtaggtcactttattttagctatcccaagggaaatcaaaagattattaaaaaaaatattcaagcactaa
>nctB_L6
Atggaaaataaacctttagtttcagttttgatttgtgcttataatgtcgagaaatatattgaagaatgtattaatgcagtgattaatcagacatataagaacttagaaattattattgtgaatgatggttcttctgataatacttattttcttttaaaaaagttagctgaaaaagataatcgtataaaaatattaaatttcaataatcatattggaataatttctgctttaaatgaaggtttaaaagagatagctggagaatatattgctcgaacagattctgatgatataactaagccagattggattgagaaaatattaacttgtatgcaaaatgatcctaaaatcatcgctatgggatcttatcttactgtcttgtcagaagaaaataatggtagtgtgcttgctaatcatcataaaaataaagttgaatggaaaaattcattagagcacaaagatattgttgagaaaatgttatttggtaatcctattcataataattcaatggttatgagaagtgagatatatacaaagtatcacttaatttatgatccagattatcattatgctgaagattataaattttggctggaagttagtcgaattgggaaattagcaaattatcctgagtcactcgtatattatagacttcaccgaaatcaaacatcttctattcataatagccaacaagaaataaatggtaaaaaattacgtttacaagctcttaattattatttaaaagatcttggtattgattatcagttacctgaaaaatttttattcaaagatatagcgttattgcaagaaatattttatgaacgaggtatgtttagagaaaatataataaggcgtatcatctacgaatgttatctttccttgggagagtataattataaagatatttattattttttaataaataaaaataactttctttctataaaagacaaatttaaaataataaaaaaatatcttcgtcctgataaatattcatctacttattag
>Oma87
ATGAAAAAACTTTTAATTGCGAGCTTATTATTTGGTTCAACCACTGCATTTGCTGCGCCG
TTTGTAGTGAAAGACATTCGTGTTGACGGTGTTCAAGCAGGTACAGAAGGAAGTGTATTA
GCTACACTTCCTGTTCGTGTTGGGCAGCGAGCAACAGATAACGATATTGCTAATGTGGTA
CGAAAATTATTCCTGAGTGGGCAATATGATGATGTGAAAGCAAGTCGCGAAGGGAATACT
TTAGTTGTGACAGTCATGCCTAAACCTGTTATTTCAAACGTCGTGATTGACGGTAATAAA
TCGATTCCTGATGAAGCAATTAAACAAAACTTAGATGCGAATGGCTTTAAAGTCGGTGAT
GTATTAAACCGTGCTAAATTAGAAGAATTCCGGAAAGGGATTGTCGAACACTACAATAGT
GTCGGTCGCTATAATGCGAAGGTAGAGGCTATCGTGAATACACTACCAAATAATAGCGCG
GAAATTAAAATTCAAATTAATGAAGATGATGTTGCGCTATTTAAAGAAATTATTTTTGAA
GGTAATCAAGCATTTAGCAGCAGTAAATTAGAAGATCAAATGGAACTTCAAACAGATGCA
TGGTGGAAATTGTTTGGTAACAAATTTGATCAAACCCAATTCAATAAAGATTTAGAAACC
TTACGTAGCTATTATTTAGATCGTGGTTACGCGCAATTCCAAATTTTAGATACTGATATC
AAATTAAGTGATGATAAAAAAGAAGCGCGTGTCATTATTAAAGTGAAAGAAGGTGACTTA
TATACAGTGAAAAGCGCGCGTATTCTGGGGGATGTGGGTGGCATGTCAGCAGAACTTGCT
CCGATTTTAGATGCGATTCAACTAAATGGTCTTTTCCGTCGCGCAAACGTATTGGAAGTT
GAACAACGCATTAAATCGAAGTTAGGTGAAAGAGGTTATGCGACTGCGCAAGTCAATGTT
CACCCGACATTTGACGAACAAGATAAAACGATTTCGTTAGATTTTATTGTTGAAGCAGGC
AAAAGTTATACGGTTCGCCAAATTCGTTTTGAAGGCAATACAAGTAGTGCAGATAGCACC
TTACGTCAGGAAATGCGTCAACAAGAAGGCGCTTGGCTATCCTCGGAGTTGGTTGAGTTA
GGTAAATTACGTTTAGATCGTACGGGATTCTTTGAGAGTGTAGAAACCAAAACAGAAGCT
ATCCCAGGTTCTGATCAAGTCGATGTGATTTATAAAGTCAAAGAGCGTAATACGGGTAGC
ATTAACTTTGGTATTGGTTATGGTACAGAAAGTGGGTTGAGCTACCAAGCCAGTATTAAA
CAGGATAACTTCTTAGGAATGGGATCTTCTATTAGTTTAGGTGGGACGCGTAATGACTAC
GGTACTACAATCAATCTTGGTTATAATGAGCCGTACTTTACCAAAGATGGTGTGAGCCTC
GGTGGCAATGTTTTCTTTGAAGAATATGATAGTTCCAAAAGTAATACCTCTGCAGCCTAT
GGACGGACTAGCTATGGTGGTAATTTGACACTAGGCTTTCCGGTGAATGAGAATAACTCA
TATTATCTTGGTGTGGGCTATACGTATAATAAACTGAAGAATATCGCACCGGAATATAAT
CGTGATTTATATCGTCAATCAATGAAATATAATGATTCTTGGACCTTTAAATCGCACGAT
TTTGATTTGTCTTTTGGTTGGAATTATAACAGTCTTAACCGTGGCTATTTCCCAACCAAA
GGGGTACGTGCCAATATTGGTGGACGAGTGACCATTCCGGGCTCAGACAATAAATATTAT
AAACTCAATGCAGAAGCACAAGGGTTCTATCCGTTAGATCGTGAACATGGTTGGGTACTT
TCAAGCCGTATTAGTGCTTCTTTTGCTGATGGATTTGGCGGTAAGCGTTTGCCGTTCTAT
CAATATTATAGCGCAGGCGGTATCGGGAGTTTACGTGGCTTTGCCTATGGTGCGATTGGA
CCAAATGCAATTTATCGTACACGTCAATGTCCTGACAGCTATTGTTTAGTCAGTAGCGAT
GTGATTGGGGGGAATGCAATGGTCACCGCCAGTACCGAACTCATTGTCCCAACACCATTT
GTCGCAGATAAAAACCAAAACTCAGTAAGAACTTCTTTGTTTGTGGATGCCGCAAGTGTG
TGGAATACGCGTTGGAAAGCAGAGGATAAAGCAAAATTTGCAAAATTGAATGTGCCAGAT
TACAGTGACCCAAGTCGCGTTCGTGCTTCAGCTGGGGTGGCGCTTCAATGGCAATCGCCA
ATTGGACCGTTAGTGTTCTCTTATGCGAAACCTCTTAAAAAATACCAAGGCGATGAAATT
GAGCAATTCCAATTCAGCATTGGTGGGACGTTCTAA
>ompA
ATGAAAAAAACTGCAATCGCATTGACTATCGCTGCACTAGCCGCAGCTTCAGTTGCACAA
GCTGCACCACAACCTAACACATTCTATGTAGGTGCTAAAGCAGGTTGGGCATCTTTCCAC
GATGGTTTAAATCAAGCTAAATATCTTGAAGCTCCTGAGGCTACATTTGGCTTTAAACGT
AATAGCGTTACTTATGGCGTGTTTGGTGGATATCAAATCACTGATAATTTTGCAGTAGAG
TTAGGCTATGATGATTTTGGTCGTGCGAAGTTACGTATGGCTGAAAAAGATCAAAAAGCA
AAAGATGCAGCAAAACACACTAACCATGGTGCGCATTTAAGCTTAAAAGCAAGCTATCCT
GTACTTGATGGTTTAGATATTTATGCGCGTGTTGGAGCAGCATTAATTCGCTCAGATTAT
AAAGTGTATGATCATTCTGACCCAGCAAAATTACCACAATTTAAGAGAACTCATAGCACC
CAAGTTTCTCCAGTATTCGCAGGTGGTTTAGAATATGCGTTTATGCCTGAGTTAGCTTTA
CGTGTTGAATACCAATGGGTAAACAATGTAGGTAAAGTTAAAGATGTTCTTGGAGAACGC
GTAGATTACAGACCAGATATCGGCTCTGTAACAGCTGGTTTATCTTACCGTTTCGGTCAA
TCTGTTTATGTACCAGAAGTTGTGAGCAAAACATTCACATTAAACTCTGATGTGACATTC
GGTTTCGATAAAGCTGACTTAAAACCAGCTGCACAAAACGTGTTAGATGGTATCTACGGT
GAAATCGCCCAGTTAAAATCTGCCTCTGTTGCAGTTGCTGGTTACACAGACCGTTTAGGT
TCTGATGCATACAACTTAAAATTATCACAACGTCGTGCTGACACTGTGGCTAACTACTTA
GTAGCGAAAGGTGTTGCACAAAACGCTATCAGTGCAACAGGTCATGGTGAAGCGAACCCT
GTAACTGGTAACAAATGTGATTCAGTTAAAGGTCGTAAAGCACTTATCGCATGTTTAGCT
GACGATCGTCGCGTTGAAATCGCTGTTAAAGGTAACAAATAA
>ompH_1
ATGAAAAAGACAATCGTAGCATTAGCAGTCGCAGCAGTAGCAGCAACTTCAGCAAACGCA
GCAACAGTTTACAATCAAGACGGTACAAAAGTTGATGTAAATGGTTCTGTACGTTTACTC
CTCAAAAAAGAAAAAGATAAACGTGGTGATTTAATGGATAATGGTTCACGCGTTTCTTTC
AAAGCATCTCATGACTTAGGTGAAGGGTTAAGTGCGTTAGCATATGCAGAACTTCGTTTT
AGTAAAGATGTGAAAAACAAAGATGGTGAAGTGATTAAACAACCAATTGGTAATAATGTC
CATGCTAAACGTCTTTACGCAGGTTTCGCTTATGAAGGTGTAGGTACATTAACATTTGGT
AATCAATTAACTATCGGTGATGATGTTGGTGTGTCTGACTATACATACTTCTTAGGTGGT
ATCAACAATCTTCTTTCTAGTGGCGAAAAAGCGATTAACTTTAAATCAGCAGAATTTAAT
GGTTTAACATTTGGCGGTGCTTACGTTTTCTCTGATGATTTTGATAAAAACGGATTACGT
GATGGTCGTGGTTTCGTTGTAGCGGGTTTATATAACAGAAAAATCGGTGATGTTGGTTTC
GCGTTTGAAGCAGGCTATAGCCAAAAATATGTGAAACAAGAAGTAGCTTCAGTATTACCA
CCACCTCCTGGCTCAGTAACAGTTTACAAAGATGAAAAAGAGAAAGCATTCATGGTTGGT
GCGGAGTTATCATATGCTGGTTTAGCACTTGGTGTTGACTACGCACAATCTAAAGTGACT
AACGTGGATGGTAAAAAACGTGCACTTGAAGTGGGCTTAAACTATGATATTAATGATAAA
GCAAAAGTTTACACTGATTTCATTTGGGCAAAAGAAGGTCCAAAAGGTGCGACTACAAGA
GATCGTTCTATCATCTTAGGTGCGGGCTACAAGCTTCACAAACAAGTTGAAACCTTTGTT
GAAGGTGGCTGGGGCAGAGAGAAAGATGCTAATGGCGTAACAACAAAAGACAATGTTGTT
GGTGTTGGTTTACGCGTACACTTCTAA
>ompH_2
ATGAAAAAAACACTTATTGCATTAGCGATCAGCTCATTTGCAGTGACTTCTGTCAGTGCA
GCAACCGTTTTCGATAAAGAAGGAACCAAAGTGGATGTAAGCGGTTCTGTTCGTTTACTT
TTACAACGTGAAACCAATCATCGTACCGACTTAAAAGATAAAGGATCACGTGTGACCTTT
GATGTCACTCATCAGTTAGGTGAGGGATTAAGTGCATTAGGACAAGTTGAAGTGCGTTTT
AGCGATAAAGGAATTGGTGATCAGACTAAAATTTCTCGTTTATTTGCTGGTTTTAATCAC
GAAGCTGTAGGTAAATTAACGTTCGGTAAACAGTTAACGATTGGTGATGATATCGGTTTA
TCTGATTACACGTACAACTTAGGTGGTGTCAATAAATTAGTCACCAGTGGTGAAAAAGTC
ATCCATTTCAAATCAGCAGATTTTGCAGGTTTCCGTTTTGGTGCAGACTATGTATTTGAT
GAAGATCCGTCTAAAACAGAAGCAGTAAATGAAAAGAATATTAATAACAACGCTTATGTG
TTAGGTGTACTTTATAACCGAACTGTGGGTGATCTGGGTTTTGCTTTAGAAGCCGGATAC
AGCAGCAAAAAAATCGGTGATGCCATGCTATCTGTTAATCAGAAAGCTTGGACAGTAGGC
GGTGAGTTAAGTTACCAAGATTTTGCAGTGGCAGTAGATTACTCCCAAGTTAAAAGCGGT
GACGTTAGTACGATTCTATGGCGTGGACAAAAACATCCGGGTCAACCTAATCAAGATGAT
AGTTTCCACAAAGTTCGCGAAGTCGAATTAGGTTTGAAATATCAATTTATTCCAGAGTCA
AAAATCTATACGGACTTTATCTGGGGTAAAGCCGTGACAGCTTATGATCGCACAGTGAGA
TTACGTGCGTATATCGCGGGTGTGGACTATAAATTCCATAAAAATGTGGTCACTTATTTA
GAAGGTGGCGTATTTAGATACAAACATGACAATGATTTAGATCCAACTTTGAGAGATAAA
AAATTGGGTGTAGGTTTACGCGTGTTCTTCTAA
>ompH_3
ATGAAAGTGACTCATCAATTAGGGAGTGGTTTAAGTGCAGTAAGTGGTTTAGAAATCCGATTTGATAGT
GAAGATAATGTATTTTCCTCAGGCAAATTTGGTAATCCGACCACTAATAAGTTATTCGCGGGTTTAGCT
TATGAAGGGATAGGTACTTTAACTTTGGGTAAACAAGCTACCAATGGGGATGATGTCCAGCTTAATGAT
AATGCTTATGCTTGGGGTGCTGACAATAATTTATTAATTTCTGCTGAGAAATCTATTAAATTCCGTTCA
GTAGAATGGCACGGTTTTAGTTTAGGTTTGGATTATGTATTTGGTAATGCGAACAAAAAAACTTCAGTT
AAAGATAATCCGCTAGGTAATTATGAAGATAAATATGCTTATCAAACGTCGTTATTCTATAGCCGTGCG
TTAGCGCAGGATTTAATGCTAAATTTAGCAGCAGGTTATGGCGTGAATAAATATGATTATGAGAGTACG
CGAACTGCATATACTAATATTACTTGGAGAACGGCTGCACAAGTTGTGTATGGTTCTATGAGTTTTGGC
GCGGAATATGGTAAAATGATCAGTAAAGAACATGATACAAAAGAAAAAACGATACAGACTTTATTAGTA
TCCGCTTCTTATCAAGTGACTGAACCGTCAAAAGTGTATGTTCAGTGGAACAATTTAAAAGTCAAAAAT
CATCTAGCATTTGGTACTGAAGTTGACTACCTAGTGGTGCATAATTGGAAAAAAAGCGTAGATACGTTG
ATTGTCGGTGCAGATTATAAATTGCATAAGAATGTATTAGCTTACGTTGAATATGCGTATGAGAAAGCG
AAAGCTACCTCTGATATTTATGATTATCAAGTTAATCCAACTGTAAAAGTATTCAGTACAAACCATCAG
GTAAAAAATAATAAATTAGGGGTAGGGTTACGCGTATTTTTCTAG
>parA
ATGAAACCATTACAAAACGGTACAAACAAACCTTTTACCATTACTATTGCTTCAACTAAAGGTGGCTCTG
CCAAGAGTACGAATGCTGCTAACATTGGTGCATTCTGTGCAGAACACGGTCTAAGAACCCTTCTTATTGA
TACCGATACCCAACCCACATTAAGCTCTTATTATGAGTTGGAATATCAAGCTCCCGGTGGAACTTACGAA
TTTCTGCATTTTAAAGATGTAGATCCTACCCACATTATTTCTAGAACGACTATCCCAAATCTTGACTTGA
TCCAGTCTAATGACCCGTCAAATAAAATCAGCCCAATGCTGAGAGATTCACCTGACGGTGCATTACGTTT
TAGTTTACTGCTCCAGAAAATTGAAGGTTACGATGTCATCATTATTGACACTCGTGGTACCAGAGATATT
ACTGTCGATATGTCTGTATTGGCAGCAGATGTTTTATTCTGTCCTATTCTTCCCCACATTTTATCTGCTA
AGGAGTTTATTCGTGGCACGATTGGAATGTATCAAGACCTCGAAACCTTTACGGCATTTGGCTTTACCCT
ACCACCGCTGAAAGCGATGATTAACTGTGTTGATCACACTAAAGATGTCAAATTGGTTTCCGACTACCTT
CATACTCTCTTCCAAAATGAGTTTGATGAAAACAAAACATTGCTGGAATTTTCGGTACCTGACCGCGTGG
CATATCGTGAAGCGGCAACTTTTTCAAAACCGGTCTATCGTCAGAGCCAAGCTGAATATGAAACGATCAG
TCAGCTTTGTGCGTTACTGATGCCACAGTTTGCAAACTCTCACTTCTCAGCATAG
>parB
ATGACAAAAGATGAAAAAAGACTGGCAGCGATAGCAAAAGGATTAAATGTTTCACCTATTTCAAATACGG
CTCCATCCTACCAAACAGCCACACCAACGCATTACAGTAGCGATGTTGAATATATTACAGTAACGCTGGA
TAAGTTGCGTCCGTATGAGCATAACCCTCGGAAAACCCGTAACCCTAACTTTGAGATGATCAAAGAGTCT
ATTCGTCGTCGAGGGTTAGATCATAAGCCGAATATCACCCGTCGTCCGGGAGAAGATTTCTATATTATCG
CTGACGGTGGTAATACTCGTATTCAGGCACTCAAGGAGCTCTTTACCGAGACCAAAGATCCAAAATTTTG
GTCCATCAGTTGTCAATATAAACCTTGGCAAGGTGATACTGCCGACAGTGTCGAAGCTGAACTCAATTTA
CTTATCGGGCATTTGATTGAAAATGATACCCGTGCGGATTTGTCATTTATTGAAAAAGCATTGGGGATTT
TGCAGGCGAAGGAGTATTACGAGAAAAAATTAGGTAAGTCTCTTTCTTCGAGAGAGTTATCTTCTGAGTT
AGAAAATGATGGATATATTATCTCTCATGCTCTCATTCTTAAAATGGAACGTTGTGTTAATTACTTATAT
CCACATATACCAGAAGTTCTTTTTAGTGGTCTTGGTCATACACAGATCGATAAACTATTAGCTATTCGTA
ATAATGCTGAAGAGGTATGGGCAGCCCATCAATTTGATACTGATGTTACTTTTGAATCGCTCTGGTCAGA
AAATTTATCCAAATTTAATGAGGCTACACCATTTCAAGCAAAAGAATTCCAAAGTGAATTGATTACGGCA
ATGGTTGAAGCTTTAGAGGGTAAAGTGAGTTTTGAAACACTTTATCTGGATATTGACTTAGATGAACAAA
AATTCAAAAAAATAGCGGCTAAACAACAAGAAATTGATAATTTAGTTGAAAAAACAGTCGATCAAATCAA
TACCAGACAGGAACAACAAACTGCAAAATCTGAACCTCTCATCAAAAATGAAAATAAAGCCGTTACTCCC
CAAAAAGCTCAACATATTATTGATGAGGTAATTGATGATAACGAAAGTGATGATGAGCAGAATAACGCTA
TTACTGATTTATCTCAGCTTGGCTCTTCATTGCTCGATAACCAAGATAATCAAGAAGATTATCTATCCCA
AATTGCCCATAACTTTGGACTCACTCCGGGAATGAGTATTCAAGAACAGCGAGAGCAACGAGCTGAAGCG
AATGGACTGACTTTTGCTTGTGAAGGTCGCCAACCGGTTGAAGATATTTGGTTGATTCACCCCGCACGTC
AATATCGCTCAGAGGCCTACTCACTGGCCTTAGATATTGCCGAAAGTATGGGCATTGACCATCTGGTTGA
ACATATTGTGAAACAACCAGTGGATTACACTTATGCAATGAAACCGGCAGATACTGAACTTTCACCGTCT
GCTTTAACACTCTACTCATTCCTCTCAATGTTACAGACTGCTGAACATAAAGATGAAAATAGCTGTGTCT
TAGATTCCAAATTCCTGTTTGAGCTTGATGATCTTACCTTAGTCAAAATTTTCCGTCTCATTCGGGTCAG
TCGCCATATTCGCCAACAAGGAGGAGAAAATGATTAA
>pcgA_L1
Atgataaaagaacaaattattgacttaataaaaaatgaattaaaaacaaatgatataaaaatagaaacgttaggaggaatgactaacagaaacttcctagtagagggagataataataaaaaatatgttcttcgtatacctggcaatatgacttccagcttaataaatagaaaatatgaaaagctgaatagcttattaatgtctgaacataatttcaatgtaaaaacaaaatattttaatgatgagagcggtataaaaataacttatttcttagaaaacagttttagcctagatcatagtactataaaaaatgatatgtatttaaaaatgatcgcagaaagattatataaactgcataactctaatattaaattaagtaataaatttgatgtactattagaatttaaaaaatatttaagtttattaaaagaaccaagtaatttttatgattttaatgagaatataagagaaatttgtattttctttgaaaagacatctatctacttaatagataaatataataaacttgtaccttgtcataatgacttagtacctgaaaacatattaattaaagataataggatttattttattgactgggaatactctggcatgaatcatccattatttgatatagctgcatttttcctagaatcaaagttattacaagaacaacaagaatcattcttaaaatattacaataacaatattaactttaacctaataaaaaacgatatcattgcatttcaattcacgcaagatgttttatggttcttatggacaattataaaagaagaaaataatgagttttttgatggttatgccaaagctagaatagatagagcataccaaagtatgctaaccttacaaaaggtattatga
>pcgB_L1
Atgatgaagaaaggttacatcttaggattatcgtcaggatttttatgggctatttcaggaatagtataccaaatactatataacaattttccaaatcttgatacattattattcagtatatttatattattttttattgaatttatttcattggtaacaatttcttcatacttatataaaaataagaaatttccttcaataaataaaaataactattttgctatcttttcagggttactaggtgctccaattgcaatgttttgctatttgaaagctattcaaattatcggtgtgaattatgccgctgcaatttcttctacttaccctatactagctgcattattgtcaataaaaattaataaagagaaaaaagaaaatgtaatattatttacatctctcattctaataacaatattattaaatatagaattagaaagtgatataagtataattggaatattccttgcaatatttgtttctatttcctgggcaagtgagatcactttatccagttatgccatgcacaataagaaaaataaagcagaagatatctatttcataagacaattattttctgtactaggatatataatagtaatactgtatacaacattaacaacagacaacatgaaaaatatagaaaccatagaaaatatagattataataatacttatctagttattcttgtaatttcactcacgatatcatctggattatcatatttcttatactataaagccattgaaatattaaaaccaattagagccatggctctaaacataacatatactgcatggtcaattattctaagtcatatattaatgatagacagaatagatatcaaatcaatattaacttgctttatcatatttacatttgtcactatattaagtaaggaaagaatcaaatga
>pcgC_L1
Atgaatgctatcatattagcagcgggtctaggtagccgttttaaagatgttacaaaaaaaatacacaaatcccttcttccaataaatggtataccaaatatagaaaacactattcaaaaccttatcgaagcaggaattgatgatatatatattgtaacaggacatctgtcagaacaattttcttatttgaaagaaaaatataaatgtaaaatactaaataatgaaaaatacaaagaatttaataatatatactctttctataaagctataaatcacttcggtgatagctttgttattgatagtgatgtcgtaatcttcaaaaatattttcataggtagacctaaaactagtctatattttctaattactagacccaaaagtaataaagaagaatggatacccataataaagaaagataaaattgataatattattgtatcaaatgattatttacctagcctactaggcatatcatattggtcaaaatcagacgctgaaaaaataaaagaacatatccataaattcatggcaaaaaatatattgttagataactcattatattgggataatattcccatgcaaatcctcagtgacttaaatgtaggatataaagaattatctatacatgatgcttatgaaattgatagtatagaagaatatcactttgcgttaactttaaatcataaaaattag
>pcgD_L1
Atgaagtttaatttatatgactatacatttttcatcagtttattccacccgtttaatagacaaaaaagacatgaactaagaaaaatctttagagaaaaagaacatcaaaaatatttaattgagtttcataagtctgctcctcttgcattaaaaaaattcattgatgctataaatgcctatcctaaagaagtaaaagtatggatagaattcggcactttacttggtgcttatagagatcaaaagttaattcctcacgatagtgatatggattttggcattaatgaagaagatatgagccaagatctaatagaacatcttaaaaaatatgattttcacctttataaaaaatatatcatagaaagtaataataaagacattaacgatttcactgctgaatatacttttcaatatggaaaatatgtagcaatagatttgtttgtttttaaaactctaaacaatcaaaaagtctgtttctcttttgatgctgaagaaggattaaaatatggagaaacattaaaaaaatataataataaattaagaacaatacaaataaacctatctaatttcaatctaaaaaaaatatcatttatgaacaatgatgtttacattccagataatacacccgatcacttagctgaaatttatggtgaagatttcatgatacctaaagtatatagttatggagatagaattaaagactttgaaattttattagataaccaaactctaggaagaaaagttgaattccgtcgtaaataa
>petK
ATGTATTCAAATTCTGAAAAAAATCACCGCACTTTGCTGTTCCCCATTTTCTTTTTTGTC
TTCGTTAATCTCATCGTTTTCACGCTTTCGCGTTTAGGGCTGTCACTCTGGCAAGCAGAG
CGTGTGAGCGCGGTCAATGGCTGGGTCGAGCTATTTGTGCAAGGGCTACGCATTGATATT
GTGTCACTGTGTTATTTATTTGGCGTCCCTGCCTTATTCACAGTATTACTTTATCACCAT
AATGCGCTCGGTCGCGTTTGGCAAAAAATATTACGTGTTTGGTTAACCTTTGGCAGTGTC
TTTATCTTATTCATGGAAATTGCCACACCTGCATTTATTGAGACCTATGATTTCCGACCA
AACCGTCTTTTCATTGAATACCTCATTTATCCAAAAGAAGTGTTTACTATGCTATTTGAG
GGACATTTGCTCTCCATGGTAATTAGCTTAGTTGTCACTGCCACTGCAACACTCTGTTAT
TGGAAATTAGCGGGATGGGCAGTGAAAAACTTATCTTCACCCAGTTGGAAATTCCGTCCA
GTTGTTGCTCTGTTAGTGATCGCCATTGCCTTTATCGGTGCCCGATCAACTTTTGCGCAT
CGCGGTATTAATCCGGCGATGGTTGCCTTCTCTTCCGACGGTTTAGTCAATTCATTAGTC
CTCAACTCAGGCTATTCTGTTATTTATGCTGCACAACAATTTAAAGATGAAGACAATGCT
GCCTCTTTATACGGCAAAATGGCAGATGATGAAATGCTACGTATTGTAAAACAAACGCGT
GGTCGTCCAGAAAGTGACTATATTTCTAGTCAATATCCAACCTTAACCAGAAACCAAGCC
ACTTACCAAGGCAAACCTAAAAATATTGTGATTATTTTAGAAGAAAGTCTTGGCGCACAA
TTTATTGGCAGTTTAGGCGGATTACCCCTTTCTCCAGAATTCGATAAATTAGCACAAGAA
GGCTGGTTATTTGAGAACCTGTATGCGACAGGAACCCGTTCTGTACGTGGGATTGAAGCC
GTTACCGCGGGCTTTACTCCAACACCGGCACGAGCCGTCGTCAAACTCAGTAACAGCCAA
CATGGTTTCTTTACCATTGCCGAATTATTAGCTAAACAAGGTTACCACACCTCGTTTATT
TACGGTGGTGAAAAGCATTTCGATAATATGGCAAGCTTCTTCTATGGCAATGGCTTCCAA
TACATTATTGATGAATTGGATTACGTCAATCCTAAATTCAAAGCGACATGGGGAGTGAGT
GATGAAGACTTATTTGATAAAGCCCATGAAACCTTTACCGCCTTACATAAAGAAGGTAAA
CCGTTCTTTAGTTTAGTGTTTAGCTCAAGTAACCATGATCCGTTTGAGTTCCCTGACGGT
AAAATTGAACTTTATGAACAACCAAAACAAACCCGCAATAATGCGGCGAAATATGCAGAC
TATGCGATTGGTCATTTCTTTAAATTAGCTAAACAAGCAGATTACTGGAAAGATACGCTG
TTTTTAGTCATTGCTGACCATGATTCTCGTGTCGGCGGTGCTGCGTTAGTACCGATTAAG
CACTTTCATATCCCTGCTTTATTGCTAGGCGATCATGTAGAGGTAAAACGTGATGCCCGT
CTCGTCAGCCAAATTGATATGCCTACAACGTTGCTGTCTTTAGCTGGCATCAGTGGTGAT
TATCCGATGATTGGTTATGACTTAACCAAAGAAGACAATCCAAATCGTGCTTTTATGCAA
TATGATCAAACTCTCGCCATGATGAAAGGTAACGAGGTTGTCATCCTTGCACCCAAAGTT
GAAGCCAAAGGTTATCTCTATGATAAACAAACCAATCGTTTTACAGAGGCGAATTTATCA
GAAGCGCTAAAAAAAGAAGCACTGGCACATTCACTCTTAGGCAGTTATTTATATAAAAAT
AGGTTATATAAATCAGAGGATAAAAAATAA
>pfhaB1
ATGAATAAAAATCGCTATAAACTCATTTTTAGTAAAACTAAAGGCTGTCTTGTACCTGTT
GCTGAAACGATTAATTCTGCAGTAGGAAATGCCTCATCAAAAGACGTTTCTGACACCGAG
ATAAGTGCTTCTCAACCAGCGCTTAACTCGCCGCTTTCGACCCTTTTTGTGTTAGTCAAA
ACCGCATTTAATCCGGTTTCAACATTGATGTCGTTGACTTGGAAAGAATACGCCGTTTTA
TTATTAAGTGTGGTGTCTTTTCCACTTATGGCACAAGCCTCTGACACAGATTCAGTGGTA
CAAAGAAAACCTGAATTAACTGATGTGACCAACAATACTCGTTACCATGTGGAATTAGAC
AAAGCTCATCATGATGCTAAAGGGGATCATCAAACAAAAATCAAACATACTGAGAACCAT
GTCATCATAGTTGATATTGCAAAACCAAACCAAAATGGCATTTCAGATAACCGTTTTAAA
AAGTTTAACATCCCAAATGGGGCGGTATTTAACAATAGCGCCAAGGAAAAACGTTCACAG
TTAGTGGGGTATTTGCCAGGTAACCAAAATTTAACGGAAGGTGCTGAAGCAAAAGCGATC
TTAAATCAGGTGACTGGACCGGATGCCAGTAAAATTGAAGGTGCCCTTGAAATTTTAGGG
CAAAAAGCCGATTTGGTGATTGCGAACCAAAATGGCATTGTGCTTAATGGGGTAAAAACC
ATTAATGCCAATCGTTTTGTGGCAACAACCAGTAGTACCATTGATCCTGAGCAAATGCAG
TTAAATGTCACGCAAGGTACAGTGACAATTGGGGTGGATGGATTTGCCACAGATGGCTTA
CCTTATTTGGATATCATTGCCAAAAAGATTGAACAAAAACAAGCGATTACAAAAGAAAGA
ACAGGAAATTCCGAAACCGATATCACTTTTGTCGCAGGTAACAGTAAATATGATTTAAAT
ACACATCAAGTGACAGAAAAGCATACCGCTGAGGCACAAGGTGAAATTGCGATTAGCGGT
GCAAGTACCGGTGCAATGTACGGTAAAAATATCAAATTAATCGTAACGGATAAAGGCGCT
GGGGTAAAACATGATGGCATTATTTTATCTGAGGCGGATATTCAAATTGAAACCCATGAA
GGCGATGTTGAATTAGGCAATACAAAAAATAATCAGAATGAGAATTATGCCAAAGTTCAT
GCGGAAGGGAATTTTACGGTTAAAGGCGGTAAGCACGTTATTATTGGTAAGGAAGTTAAA
GCCAACAAAGCGGTCGATATTCAAGCACAAGAAACAACAGTAAGACAAAATGCGAAATTA
ACTGCCAAAACGAGTGCCAAAATTGCAGCAAGTAAGAGTGTGAATCTTGAAGATAACGCG
AAACTTATTGCTAATGAGCTGAGCACAACAACCGATAAATTAACTAATAAAGGTAGCATT
TACGGCAAGAAAGTGACGCTAGATGCTGATAATTTAGTCAATAGTAAAGAAATCTATGCG
TCTAGCGAACTTGATATTAAAACCAAAGGTCGTGATCTTTTACTTGAGGATGGGGTTAAT
CAACCACTGAGTTTCTTAAAAGGCACTTCATTGTTAGCGCCGGGGTTTGTCAACACAGGG
CTAATTCACAGTAACGGTAATGCCAAGCTCACTTTTAAAGATGACACCAGTTTTGTGACT
GAGGGAAATAACTTTATCACAGCAAAAGACAACTTAGAAATCACGGCAAAAAATGTTCAA
ATTGATCAAGCGAAAAATATTCAATTAAACGCGAATATCACGATCAATACCAAGTCTGGT
TTTGTGAATTACGGTACCTTAGCAAGTGCTCAAAATTTAACGATTAATACCGAACAAGGC
AGCATTTATAACATAGGCGGTATCTTGGGGGCGGGTAAAAATTTGAATCTGAGCGCGAAA
AGAGGAGAAAACCAAGGAGGATATCTTATTAATCAAGGTAAGAGTCTACTCCATTCTGAA
GGCGCCATGAACCTCACAGCGGATCGTACGGTGTACAATTTAGGGAATATTTTTGCTAAA
GGTGACGCGACGATCAATGCAAACGCGTTAATTAATGATGTTACTCTCACAGGTCGTCTT
GAGTATCAAGATCTGAAAAAAGATTATACGCGTTATTATCGTATCAATGAAACGGCAAAA
CATGGTTGGCATAATAACTTCTATGAATTAAACGTCAACGTAAAAGAAATCGATAAGCCT
GTTGTTGAGGTGCAACAACTTGGTTCGCTTCGTACAGACGGTAATTTGATCTTTAACTCG
AAAAGAGATAATGAAAGAGGTTTCTCCAGTATTACGAATCATGGTGTGATTAATGTGAAA
GGCACTTTCCGTTCTGATGCAGATGAAATTGTCAATGAAATGAAACTGCTTAAATTTGAC
GCATTATCACATTTCTTCCAGCAAGAAGCGGATGTGACTATTCACTACAAACCTTATACT
CGTCATATTTTCTTTCGATTAGGGAATACGGAAAGAAATTTTAAAACCTTTGGTGATTTT
CTCGATGCGTTATTATCGCCATCGCCAATTATTAAAGCGAATCTCTATTCAGCAGAGAAC
TTCAGTGCGTATAAGTTATTACAACAAGTAAGACACTCCCCAATGTTACAGAAAGGGATG
GTGGCTGCCTTTGGGGAAAACTGGCATCAACTTTCTCATGAACAAATGACACAACGTTGG
AAAGCCTTTAAACAAAATCCGACCAGTTTTGTGTATTACCCTGAGCAAAAAGCCAAAATT
TTGGCGGGCAGCTTAGCACTCAAAACAAACAGCTTACAAAATGGTGAGCATTCTATTCAA
GGCGGATTTGATGGTCAATTGCAGATCGGTAAGCATACTTTAACTCTGCCACAAAGTGAG
TTTATCCCTGAAGTCGCAGATAAAGAAATTAATGATACAGGCGTCGATTTATCGGCTTTA
TCAGAGCTTCTTGATATACCTAATTTATTTATTGATAACAGTGTACAGTTAGACAAGAAA
ACAAGAGAAATTGATGAAGATGAATTAAAGATCATTGAGGGCGAGCAACCTAACTATCTT
GATCCTGATGAAATCGCGAAAAATGGACGTTTGCTGAACAGTTATTTGAAAGAACTGAAT
GAGGAGCAATACATTGATGAAGAAGCATTTTATGAGGAAAGACGTTTAAATAATCAACGT
TTTGAGAGCTTACCAAGAGCGTTGCAAGAGCGATTACACCACTTGTTTGAAGAAAAGCGT
TTAGCCGAAGATCGCAAGCGTCAAGAATTATTAGAAAAAGCACGTTTAAATAAAGAGAAG
GCACAAAAAGAACGTACTGAGAAATTCAAAGAAGAGGAAAAACGTCAAGAAGAAGACGGT
GTTGCGAAAGCGCAAGAAACGTTGGAGCGTGCTCAGCAAGAAGCATTAGCCCGTGAAATG
GAAGAGGCACGTCAAGCGGAAATTGCTAGACAGGCACAACAGGCTGAAGAGGCAAAACGT
GCAGCAGAGGAAAAAGCACAACGTGAAAAAGCAGAAAAGCAGAAAGCCGAGGAAATAGCG
GAGCAACAACTCAAAGAAGAACTGAAAGTTTTAGAGGAAGAAGCGAAAAAAGCGACAGAA
ATCGCGAAACAAAGCTTGTTTAAAGCGGTAGATGAAGCGCGCCCTAAAGTACAAACTGAT
CCGCTTTATCGTACGCAATTGAAATACATTAACCAAGATGATTATAAAGGTGCTGACTAC
TTCTTTAACCAAGTGGCATCTGATAGTCAAACAGAGCAGAAAGTTAATGTCTTAGGGGAT
AACTATTTTGATCACCAATTGATTACGCGCAGTATTGAGAAAAAAGTCGATAATCAGCTG
GCGAAAAAATATAACCTAAGCAATGTCGATTTAGTCAAAAGATTGATCGACAACTCTTCT
GTTGAAGCGAAAGATCTTGGTTTGAAAATAGGGGAAAGCTTAACCCAAGAACAACAAGCA
AAATTAAAACAAGATATTGTATGGTATGTCAAAACGCAGGTAAAAGGCAAAGACGTCTTT
GTGCCACAAGTCTATCTGGCACAATCAACCTTAGCTGAAGCGCAAAAATCACAAGGACGC
GGTCATGCCGTGATTCATGCTCGTGATGTTGAAATTAAGGCGGGTCATGTGAGTAACAGT
GGTACGTTAGCAGGTGACCGCGTGAAGATTGAAGCAGAAGGCAAAATCCAAAATAAAGGC
AGTATCTTAAGCCGTACAGAAACACGTTTAGTTGGACAGCAAGGGATTGAAAATCTTGCG
CGCTCCCATGCGAGCAAAACCGGTGGCAGTGATGTACAAGGTGCTGAGATTAGAAGCGAG
GGGCATTTGCATTTAGAAACAGATAAGAATGCGAGTATTACGCTACAAGCCTCAGATGTG
AAAGGAAAAACTGGCTTTATCAAAACGGGTGATCTGAATTTAAAAGATGCGCATAAGACG
GAACAATCTTATGATGTTTATGAGGCGGGTCCGTTGACCTTTTCACCTGCTGAAAGTTAT
ACAGAGCGACGTTCAAAAGCGACGTCAGTGGGGTCAAACGTAGAGGTCGATCGTTTACAT
TTGGCGGTTGAAAAGGATGTGAATCAAGTAGGAAGTACGCTAAAAACTCAGCAATTAAGC
GGGATTGTGAAAGGTGACTATAAAACGCAAGCGGGTAAAAATGTCACTAATCTTGAAACG
GAAGAATATACTTCACATCTGTATGGTTCAGCCCATGCAAGTGGAGGAGGACGTTCTGCG
CGTTATGACTACAACAGTAAAGAGGGTGGCAAAGCTTCTAGCAATGTACCAACCACTAAC
ACGGGTGTGGGAGCTGAGTTAGGTTTGGCGATTCGTCATACGAAAACACAGGAAACGTTG
TTAACCCATACTAATAGTGAGTTACAAGCTGAAAGTGGCACATTACATGTGTTAGGGAAT
GCGGACATTGGTGGTGTTAACATTAATAGCAACTTGCCAACGCAGAGTAACACAAAAGGT
CAGACTGACACGCCAGCAACGAATGCTAATGTTACAGCGAAAACAGCAAAAACAGATAAA
ACAGTTTCGCCAGTTTTATCTGCATCTGATATCAATGCGTTAATGTCAGAAAAGAGTGCC
GAGTTTTTTGCGCAAGAAAAACCAACACAGAAGCAAGGGTTTGAGCTATCTGCTCGCGAC
ATTACCTCGACGAAACAAAAAGATGAATACGACCGTCACATTGAAAGTACCACATTAAAA
ATTGGTCCAGAGGCAGAAGCTCATTCTGCGATTGCCGATGCGGTAAGTCATTTAGCCAAA
CAGTTTATTGATGCGCAAAATGGGATTAAACAAGACGGTACGGTCGTGTTACAGCAGGCA
AGTGATGTCTTGAATGTGATCACGGGGGATTTAGTTGGTGGATCAGTGAAAGGCGCATTT
GAACGCACGAAAGAAATAAAACACCTAACCGAATCTAGCGATATTCGTACGAAGTTAGGA
GGGAATTTGGTGCTTTCTGCGCGTGAAGGCAGCATTCATCTGAAAAATGTAGAGAGTGCA
GAAAAAACCAATTTAACCCTAAAAGCGAAACAAGATGTGAATATCCAAGCCGGTGAGAAA
GACAGCCAATCAGACGAAAGACTGTCTAGAGTGAAAATTTATGGTGGAGCAAATGCGGGC
TGTAGTGCCATTAATGCGGGATGTACGGCAGGTGTATCCGTTGGCATTGAAGGTAATGAA
AGTATTAGTCATGAACGTAAAAAATCATTTAATAACAGTTTATTACAAGCCCAACATTTG
AAAATTGAATCTGGTGGTGATCTTAACTTAGAAAGTTCGAATATTCATGCGGACAAGCTT
GACTTACATGTCAAAGGGAAAACGAACATCATTTCGAAGCAAGATACGTTACACAGAACG
CAGCATAGTGTTGACTATAGTGCTTCAGTGGGTGCCTCCCTTTCAACCTCAACCATTGTT
AAACCGACGGGTAATGTAGGATTAGGTTATAGCCATGAAACGGAAACGCGAGGTACTGTA
AATAAACAAGCGGGTATTCGTGCTAACCAGATCTCAGGTGAAATTCAGGATCTGAATTTA
CAAGCAGGTTATATTGTTAATAAAGGTGAACCTCGTGATTTTAATGTGAAAGGGCAAGTC
AACAGTACCGTTCTACATGACCGCCATGATAAAGATGGTGGGTCAGCAGGTGTTTCAATC
GGTGCAAATGAAAATGGCGTTTCTGCCTTGAATCTGCGTGGTGGACGTGCAGAACAAAAA
CATTATGCAGCGACACAGAAATCCACGTTAGCAGGTGTGAATCCAGATCAAAGTAAGATT
GTTGGACAAGTAGAAAAAGATCTTAGCCTCGCAAAAGAAGTTACACGTGATGATAATTAT
GCGAGCACACATTTTAGCTTTGAAACGCTTGATATTGTGGAACTGGGTAAGAAGGCGAAA
GAGAAATTGTCTCCAGCTAAAGAAGATAACGCGACAACCGATGCCGCTGACGACAGCAGT
ACTCATGTATATGAAGAAATCCCAGACCTTTATAGTAAGTTAGGCGACAGCAATTCTGAT
ATCGCTCGTCATAAAGCCGAAGCCGAAAACCATGTGTATGAGGAAATTGCGAATAATCCA
TACAATCGCGTTGGTGACAGTAATGCAGACTTTAAACGTAATAAAGTTGAAATTGGATCT
GAATACGCCGAAGTGACCTTGCCTCGAGGGAGACAAGCGACAGATCCTTTACCAGAATTA
CCAAATCAAGGTAAAGCAAAAGCAGTAGAGATAGCTGGTGAGCCGATTTATGCAGAAATT
GGGGAAAGTACATCTCATGCGAAACGCCCTTTACCACCAATTCCAGCAACGCAACCAGAG
GGAGGAAATGATGCTAATGCGGATTCGTCAAGCCAACAGGCACCAGCAAGCGGATCCACA
TCTGAAGGGGCGACTCTTCAACCAAGAGTAAAAGCTTCTTCTACTGAATCTGAGTATGAA
ACGATTCCTTTTGAATCTCCTACACCAATTGTAAAACAGGGAGAAAAGGAAGCAGAACAG
CGCGAAAGTGCGGTCAATACTGAGACAGAAATTGTGAGTAAACCAGTGACAGAGCGTGTC
CAACAACGTGCGTTAGTGGAGCAACCAAGAAGCTTTTTACAGAAACTCTCTGATCAACTT
CAGCCATTGAAAGTGAAACATAAAATTGATGCAGTGCGTTCTTCAGTGGAAGAATTTGGT
GGTGAAGTCAGCTTTAAGTATGCACAGTCTAAAGGTGAAGTTTACAACGAAATTGTGAAA
CACGTTGATACACAACATGGTGTTTGTGAATCCACGTGTGCCCACTGGATTGCGAACAAA
GTCAGTAGCCAAGGTGAAGACTTCTGGAATACGATGTACGAAGGCGGTAAGAAAGGTCAC
TTGAAGCAAGAGGCGATTGACTCGATTAAGAAACTGCAAACAGAGTTTATACAAAGTGGC
AGTGCGACGCAGCAATTCAAGTTGACTGATAATTGGTTACAAGAGCAAGGCGTAGTACCG
AAAGAGAAAAAAGTCGGCGATTTGAGCCGTCGTGATGAAGTGGCGGGTACGGTATCGAAA
AGCGATATTTCCGCATTGACCAAAGCGATTTTAGATACGGGTAGCGATACTGCTGGCGCG
AAGAAAATCTCGATTAATCTTGAAGGCGGTTCACATACTGTGTCAGCCCTTATTCAAGGG
GAAAAAGTCGTATTCTTCGACCCGAACTTTGGTGAAATGACCTTCCCAAGTCATCAAAAA
TTTGAAACGTGGTTAAAAGAGGCCTTTTGGGAGAAAAGTGGTTATGCGGGTAAAAAAGAA
GGCAAACGCTTCTTTAATGTGGTGAATTATCACGCAGAAACCAAGTAA
>pfhaB2
ATGAACAAAAATCGTTACAAACTCATTTTTAGTCAAGTCAAAGGTTGTCTCGTTCCTGTG
GCAGAATGTATTAACTCAGCTATTAGCAATGGTTCATCTGATTCAACATCCACATCAGAA
CAAGTTGAAGAGGAACCTTTCCTTCTAGAACAATATTCACTTTCCTCCGTGTCTTTATTA
GTAAAAAGCACGTTCAATCCTGTTTCGTATGCAATGCAATTGACTTGGAAACAGCTTTCT
ATTTTATTTTTAAGTGTGATTTCTGTTCCTGTTTTGGCTGAGGGAAAAGGGGATGAAAGA
AATCAATTAACAGTGATTGATAATAGCGATCATATTAAATTAGATGCATCTAATCTTGCT
GGTAATGATAAAACAAAAATCTATCAAGCAGAAAATAAAGTTCTGGTTATTGATATTGCT
AAACCAAATGGGAAAGGGATTTCAGATAACCGTTTTGAAAAATTTAATATTCCAAATAGC
GCGGTGTTTAATAATAATGGGACTGAAGCACAGGCAAGATCAACATTAATTGGTTACATT
CCGCAAAATCAAAATTTAAGGGGAGGGAAAGAAGCTGATGTTATATTAAATCAAGTGACA
GGTCCTCAAGAAAGTAAAATTGTTGGCGCGCTTGAAGTATTAGGTAAAAAAGCTGATATC
GTCATTGCAAACCAAAATGGTATTACCTTAAATGGTGTAAGAACAATAAATTCAGATCGT
TTTGTTGCCACTACGAGTGAGCTTATAGATCCGAATCAGATGATGTTAAAGGTTACAAAA
GGAAATGTGATCATTGATATTGATGGTTTTTCGACAGATGGATTAAAGTATTTAGATATT
ATTGCTAAAAAAATTGAACAAAAGCAATCAATTACATCAGGGGATAATTCAGAAGCAAAA
ACAGATGTCACTCTTATTGCGGGTTCCAGTGAATATGATTTAAGCAAACATGAGCTGAAA
AAAACGAGCGGTGAAAATGTATCTAATGATGTTATTGCTATCACGGGATCTAGTACAGGC
GCAATGCATGGTAAAAATATTAAGTTGATTGTGACAGATAAAGGTGCAGGCGTAAAACAT
GATGGAATTATTTTGTCTGAAAATGATATTCAGATTGAAATGAATGAAGGTGACTTAGAA
CTTGGCAATACGATTCAGCAAACAGTGGTAAAAAAAGACCGAAATATTCGAGCCAAGAAA
AAAATTGAAGTGAAAAACGCTAATCGTGTTTTTGTTGGTAGTCAAACGAAATCAGATGAA
ATTTCGTTAGAGGCGAAACAAGTTAAAATCAGAAAAAACGCAGAGATTAGGAGTACGACA
CAAGCCAAAATCGTAGCAAAGGGTGCCCTGTCTATTGAGCAAAATGCGAAGCTCGTCGCT
AAAAAGATAGATGTGGCAACAGAAACTCTAACTAATGCTGGGCGTATTTATGGTCGAGAG
GTTAAGCTTGACACTAATAATTTGATTAATGATAAAGAAATTTATGCTGAACGGAAATTG
AGTATTTTGACGAAAGGAAAAGATCTTGAAATTATTCAAGATAGATATTTGTCTCCACTG
ATGCGCGTAAAAAGTAGTGTCCGCTTTTTAGGCTCTCCGTTTTTCTCAATATCTCCGTCG
ATGCTCGCAAGCCTTAGTGCACAGTTTAAGCCTGGTTTTGTGAATAAGGGACTCATTGAA
AGTGCGGGGAGTGCAGAATTAACTTTTAAAGAAAAAACCAGTTTTTTAACAGAGGGCAAT
AATTTTATTAGAGCTAAAGATGCGTTAACTATTAACGCCCAAAATATTGAAATTGATAAA
AATCAAGATATTCAATTGGGTGCTAATATAACGTTGAATGTGGAAGAAAACTTTGTTAAT
CGTGCAGGAACACTGGCAACTGGTAAAACACTGACAATTAATACCGAAAGTGGCAGTATT
TACAATCTTGGTGGGACATTAGGTGCTGGAAAATCATTAAAACTGACTGCTAAATCAACG
GAAGAAGGTATGGGAAATATTGTTAACCAAGAAAACGGTTTATTCCATACACTCGGTAAT
ATGATGTTAGAAGCAGAGCGTTCTGTTTATAATATTGGCGATATTTATGCGAGTAAAAAA
TTAACAGTTCATACTCATAATTTGATTAATGATGTGCGTTTATCTGGCAATGTGAGTTAT
AAGCCTATCGGTTCAAGTCGTGATTATGATATCAGTCGTGTTGCGGTACATGGTTGGCAC
AATAATGTTTATAAGCTCAACTTAAATCTGCAAGAACAAGATAAAACCGATATTAAAGTT
GTGAAAATGGGGGCTATCCGTTCTGATGGTGATTTTGACTTTAAGGGAATAAAGGCGACA
TCATCAGAATCAAAACCGCAGTTAATTAATCATGGATTAATTAATGTCAAAGGAACATTT
AATGCGGAAGCTGATCAAGTGGTGAACCAAATGAAAGCGTTTAACCAAAATGCATTAGCA
AGCGTGTTTAAGAATCCAGCGAAAATCACGATGTACTATCAACCACTTACTCGTTATATT
TGGACACCATTATCGGGTAATGCATCGCGTGAATTTAACAATTTAGAGTCTTTCCTCGAT
GCCTTGTTTGGCTCAACAACAATCTTAAAATCAAGTTTCTATAGTACGGAAAATTTTAGT
GCTTATCAGCTTCTATCTCATATTCAGCATTCACCAATGTACCAAAAAGCGATGGCACAA
GTGTTTGGTGCAGAGTGGCATAGTAAATCCTATGATGAGATGCGAAACAAATGGAAAAGC
TTTAAAGAAAATCCAACAGATTTCATTTATTACCCATCAGAAAAAGCAAAAATCCTAGCG
GGAAAACTAGAAGGTAAGCTTACAACGCTACAAAATGGTGAATATGCCGAACGTGGTAAG
TTTGATGAGAGTATCCAAATTGGTAAACACCAATTATCGCTACCATCAGTAGAGCTTAAA
GCGGAGTTTAGTGATAAAGAACGTTTGGAAGAGGACGGGGTAGATTTATCCTCGATCGCC
GAACTCTTAGAAATGCCAAACTTATTTATTGATAATAGTATCCAATTAGAAAAGAAAAAG
TTGTCTCCTATTGAGGATCTAGATGAAGAACCACGTAAAAATCTGGATATAGAAGAAAGC
CATTCTAATTCATCGGATGACGTGCTTAGCATGAATGATGATGAGTCTGATACAGACGAT
AGCAAGTGGAGTATGGGCAAGGATGAGAAAGAGATGCCCGATGATAAGCTGGGTATAAGT
CGTGATGATCGTGGAAATAAACCACCTCGTACTGATCCTACAGTTGATTATCTTAACCCT
GATGAATTCTTTGAAAATGGTTATCTCTTGAATGAGCTACTACAGGAGCTTGGAGAAGAG
CCGTTACTAAAAGAAGGGGAAGATCATTTTAAACGTTCTACCAATCTAGTCCGTCTAGGC
GAGAGAGATAGGCAAAATAGAGAAAAGAGAGAAAAAGAGGGGTATTTTGATCTGCCTGGT
ACATTAGATATGAAACTGCAGGAGTTATTCGAAAAAAGAAAACAAAAACACGAAGCAGAA
CAGAAAGCAAGAATAGAAAAAGCACTTCTACAAAAATCAGAACAACAAGAAAAACGTGTT
GAAGAACGTAAGCAAGAGGAAAAACGTCAAGCGCAAGATAAAATTGCTAAGCAAGTAGAA
ATTGCAAAAGAAATGCAACGGGTAGAAGAAATTCGCCAGAGAGAAAAACAACTTGCGATC
CAACTGCAAGAAGAAGAGAAGAAACAACAAGAAGAAAAACATTTATCCGAGGAGAAAAAA
CAAGCTGAACAGAAACAAAAAGCTGAGGAGAAAGTTGCACAAGAAAGATTAGACATTGAA
CAACAGAAAGCGTATGAAGAAATGGCGAAGCGAGAGGCAGAGGCATCAAAAAATGTTTTA
TTGAAAGCGATTGATGAAGAACGTCCAAAAGTGGAAACTGATCCACTTTTCCGTACAAAA
TTGAAATATATCAATCAAGATGACTATGCTGGTGCAAATTATTTCTTCAATAAAGTTGGT
TTAAATACAAAAGGTCATCAAAAAGTAAATGTGTTAGGGGATAACTATTTTGATCATCAA
GTGATTACTCGCTCGATTGAGAAAAAAGTAGATAACCACCTTAACCAAAAATACAATCTC
AGCGATGTGGAATTAGTTAAACAGCTGATGGACAATTCCACAACACAAGCGCAGGAGTTG
GATTTGAAACTAGGTGCGGCATTAACTAAAGAACAACAAGCTAACTTGACCCAAGATATC
GTTTGGTATGTCAAAACGAAGGTAAAGGGCAAAGATGTGTTTGTTCCAAAGGTTTATTTC
GCTTCTGAAACGCTCGTAGATGCCCAAAAATTACAAGGTTTAGGCACTGGGACTATCAGA
GTTGGTGAAGCTAAGATTAAAGCCAAAGATGTGGTGAATACCGGGACATTAGCTGGGAGA
AAACTCAATGTTGAAGCGAGTAATAAAATCAAAAATCAAGGGAGTATCTTAAGTACTCAA
GAAACACGTTTAGTCGGGCGTAAAGGTATTGAAAACGTATCTCGTTCATTTGCAAATGAT
GAATTAGGAGTCACTGCACAACGCTCAGAAATCAAAACGGAAGGTCATTTACATCTTGAA
ACAGATAAGGATTCAACTATTGATGTACAAGCATCGGATATTAAAGCAAAAACAAGCTTT
GTGAAGACTGGTGATGTGAATCTCAAAAATACATACAATACTAAACATGCCTACCGTGAG
AAATTCTCGCCGAGTGCACTACAAGTTGCAGAACTTGATGTGGCAGGGCTTAAAGTCCCA
CTTTTAGGCGTGTCGTCTCCATCCAGTTATTCAGAGCATACTAGTGAGGCAACTTCAGAG
GGATCAATCTTCGAAGTAGGGCACTTACATCTTGCGGTAGACAGAGATGTGAACCAAGCG
GGGAGTAAAATTAAGGCTAAGTATACCACTGGTGTTGTGAAAGGGAACTTTAATACTGAA
GCGGGCAAGAATATTAAACATGTCGAAAAAGAAGAATATAGTTCACAGCTATTTGCTTCA
GCACACGCGAGTGGTGGTGGCACCTCAGTTCGTTATGACTATAACAGCCAAGATGGTGGC
AATGCCTCTGTTGGTGTTCCGACAAACCATACTGGAGTTGGGGCAGAGGCAGGAATGTCA
TTCACCCATACCAAAGACAAAGAAACACTGCTCACTCACACCAATAGTGAATTACAAGTC
AAACATGGGAAATTACATGTGCTTGGTTATGCCGATATTGGTGGAGTAGATATTAATACT
AAACTACCAGAAGATGCACAAAGCAAAGCACAGAAAGAGATAGCGGCTAGCAAGCCAGAG
AAGACCGAGCAATCTGCACAGGATGTGGCTCAAGCTCAATCAAATGCCAATAAGGATAAG
GAAAATAAAGCCCCAGAAATAAAAGAATTATCAGAGGCTGAAATCGCGGATCTCATGTCA
GAAAAATCAAAAGCGTATTTTGATGATTTTGCAGAGCAAGCGAAAAAAGCACCTGAAAAC
AATCGATTTGAATTGTCTGCGAAAGAAATTAAGTCGAGCAAACAAAAAGACCAATATGAT
CATGAGTCTGAACGGACGACTTTTAAAGTTGGACCTGAAGCGGAGGCTCATTCTGCGGTT
GCCGATATGGTGAGCCATTTAGTGAAAGAATATAGAGATGCACAAAATGGGACTAAACAA
GACGGTACAGTAGCATTACAACATGCTAGTGATGTCTTAAATATTGTGACGGGGGATTTA
GCGGGGAGTTCAGCTAAATTGTCTGTTGAAAGAACACATGAGACAAAACGAACGACAGAA
ACGGGGGATATTGTTACTAAGATTGGTGGCAATGTCACACTGTCAGCACGCAGTGGTAGT
GTGAACCTTAAAAATGTACAAAGTGATGAACAAGCTAATTTGACCTTAAGAGCAAAAGAA
GATGTGAATGTGCTGTCTGGTGAAAAAACACGAGAAACCACAGAAACAGTATCAAGACAG
AAACTTTCTCATGGTGTGAACGCAGGTTGCAGTATGATGAGTGGCGCCTGTACTGCCGGT
GTTAGCACATCACTTGAAGGAAATGAAAGCTATACGTCAGAACGTGAAACGGCTCAAAAT
AACAGTTTCTTAAAAGCACGCAACATGAAAGTTGAAGCAGGTCGCGATTTTAATGTTGTC
AGTTCGAATATTGATGCAGATAAGCTCGATCTCCACGTTAAAGGAAAAACGAATGTGGTA
TCCAAACAAGATACGTTACAAAAAGTGACGCATGGAGTTGACTATAATCTTTCCGCTGGC
GTTGCACTTTCTAGTGCAACAATTGCTACCCCAACCGGTAATGTTGGTTTCGGTTATACC
AATGAGACCGAAAGCAAGCGGACGGTTAATCAACAAGCAGGGATTAAAGCGAATAAAATT
ACAGGGCAAACGCATGACTTAAATCTTGAGGGGGGATATCTTGTCAGCAACGATAAGGAT
AATCAGCTGAAAGTTACCGGTGATGTCACAACTAAAGCCCTTCACGATCAACATGATAAA
GATGGTGGAACATTTGGTTTATCTGTGGGTATCAGTGAACGTGGTACTACCGCCTTTAAT
GTACGAGGTGGGCGAGCTGAACAGAAACACTATAATGCAACGCAGAAATCCACTCTTTCT
GGCGTGGATACCTCTCAAGCGAATGTATCAGGTCAAGTGAATACAGATTTAACCAAGGCA
AAAGCTGTCACACGTGATGATACTTACGCAAGTACGCAATTTAGTTTTGAAGTGGCAGAT
ATTGTGGAATTAGGACAGAGAGCGAAAAACAAGCTGTCAGCACCAAACAATGACACCGAT
ATGGCGTCAGGCTCCACATTACGCTCGCGTTCTACTACAGAAGAAGCAGATGTACCAACA
ACAAGATCGCGTGTAACGGATGAGGCGGATTCTGTATCCGTGAAAAATCCGATTTATGAA
AGTGCAGATGCTGTTGTACCAACACCACGTAGTAGAAATGTGGACAGTACCGATCTTGTG
GACAATCCACTGTATGCTAGTGCCACTACAAAAGCAAACATCCATGATTATGAAGAAATT
CCAGCCGTTTATAGCAAAGTCGGTGATAACAATGCTGATCTTGTTCGTCATAAAACGGCA
ACTAGTGATGAGCATCTTTATGCAGAGATTAATGAACCAACATATAGCCGTGTTGGTGAT
AAAAATGCAGATATGAGACGTCATAACGCGGCAGGTACAACAGACTATGCCGATGTCGTG
CAAGCACATACAAGAAAGGCAGATGATCCACTACCAGCATTACCGAATCAGGGTAAAGCA
AGAACGGTAAACGACGGTTCAGAGCATATTTATACTGATATTAGCGACGTGGGCACTCAA
ACTAAAGCTATTGATAGTACTTATGCAACAGTAGGCATGCCGAAAGCGAATGCCGTTGAC
AGCACTTATGCAACAGTAGAGACTCCAAAAGTGAAAGCGGTGGAAACGACTTATGCCACA
GTAGACATGCCAAGAGCTAAAGCTGTAGAAAGTGAGTATGCAACGGTTGCTGAGCCAAAA
CACAGAAAAGTAAGAAACGTTACGGATGAGTTACCCGCATTACCAAACGAAAGCAAAGTA
AGAACAGTGAACGACGGTTCAGATCATACTTATGCTGAAATCGCTGACGTTAACCCTAAT
GTAAAACGTCCTTTACCGAGTCCACCTGAATTGACTACAAAAGCACAAGTGAATAACGAG
GGTGATTATTCAACAGTCACAATGCCTAAAGCGACAGTGGCTGCTAGTGAGTATGCAACG
GTTGCTGAGCCAAGACGCAGAAAAGTAAGAAGTGTTACGGATGAGTTACCCGCATTACCA
AACGAAAGAAAGGTAAGAACAGTGAACGACGGTTCAGATCATACTTATGCTGAAATCGCT
AACGTTAACCCTAATGTAAAACGCCCTTTACTGAGTCCACCTGAATTGACTACAAAAGCA
CAAATGAATAATGAGGGTGATTATTCAACAGTCACAATGCCTAAAGCGACAGTGGCTGCT
AGTGAGTATGCAACAGTCAATGAGCCAAGTATCCAAAAAGCGAGAAATGCACATGATCCG
TTACCTGCATTACCAGATCAAGCGAAAGTGAGAACGACAGCTGATGGAGAAGCAGAAGCG
CATGTTTATGCTGAAATTTCAGATAACAAGAAGGCGCAACGCCCTTTACCTGATGTACCG
GATGCGCGAGTAAAAGCGATGTCACAGGAAAGTGATAGTGAAAGGGATTATGTCACGATT
CATCCATCTGCGAAGACACACCCTACTCAAGAGGCAGAAACTAACGAGATGATTCAACCG
CAAGCGAAAGCACAGGCGGTGGAATCGGATTATGAGGCTATTCCATTTGACGGTTCAGCT
GAACCGAGTGTTGGCACAACAGCCTCTGGACGTGTAGGCAATAAAGAAACCCGTGTTGAG
CCAAAAGTGCGGTCTGCTTCTGAAGAGAATTTGGTCGCAAATCAAGTGGTAGTGAAGACA
GAAGAAACTGTTGGCAATACACAAGCGGTGGCGAAAAGCAAAAAAGCTGAAAAATCTTTA
TTTAGCAAAATGAAAGACTTCTTCATGGGTGATTCAAATAAAGAGAAAAAAACAAAAGCG
AAGGCGACAAAACTAGCTCAAGAAAACGCTGAGGCACAAGTGAACACGAAACCAAATTAC
GAGAGTTTAGAAGATAACTTGAATCTGAAAAACTTGTTAGATTTGGAAGGTAAACGCAAT
GAAGCGTTTGAGTCGAATGTATTGAAAAATCCTGAATTTTTAGCGGAAGCAAGAGAAGCG
GCGAAGAAATATCTCCCAGAGGCGACAATCAAACAAATGGCTAACTCGCCAGAGTTAGAT
GACATTTTGACTGAAGGTGCAAGAAAAGTTGAGAAACGTATCAATGATGTATTGACCTTC
AAACCGTCAGTTGAAGAATTCACCGATATTCAGGGATTAGTGAAGACATTGCCGAGAGGG
GAGGTTATTGAGGATCTGAAAACGAAAACGTTAAGTATTACTGAAGCGTTAGCAGAAACC
TCAAAGACCATCCAACGTAATCCGAAATTAAAAGAGGAAGTACAAGGGGCGATTGAGGAA
TTCTTGAAGAGCAGTCAAGGTCAGGACTTAACCGTCGACATGGTTGAAAAACTCAACCAT
GGTTTACGTCCTGATGAAGGTGCAGATCGCCTGCTGTATAAGAAAGAAACGCTCACCAAA
GAAAATGCGGTGTTTTCAAGTCCTGAAGCCGCCAAAATCCAGCTAGGTGAAACCGTTGAT
TTTATTAATAAAGCAAGACAACAAGGTGTTGAACCAAGTGTCTTAGCGGGCTTAGTCTAC
CAACGTTTAATTGCGTATCATCCGTTTGCGGAAGGTAACGGACGTATGGCGCGTGTGATT
GTGAATAAACTATTGTTAGACGCGGGTTATCCACCGTTTACGAAGTTTAATTCAGACTTT
GAAACACAAATTATTCCACAAACTGATAGCAGTGGGAAATCGGCGACGAGCGCAAAAGTT
GTCAAAAAGTTCTTAACCGAGTTAGGTAAAAAACCGTTACCTGAAGTGAATACAAATGTG
ACAAGCAAAGTGAGTGCAGCAACTGAAGAACCTGTTTATGCAAGCGTAGATAAACGTCCT
GAGGCGTTAGCAAAAGCTAACGCCAAAGCCGATGAAACGCTAGCGACAAATCCTATTGTT
AAAGCACACGTGGAAGACGATGTGGCACCAGAATTACCAATTCGCCCTGAATTGAAAGAT
GCGGCAGGCGGACACAAAAAAGTGAAAGCACAAGCAGAGAAAGGCGCGATAGGTGGCGCA
GAGAGTCCATCTGTATTCAAGAAAATCAAAAACTTCTTCTCAGGTAGCGATGCTACGAAA
AAAGCAGAAAAAACAACTGCGAAGAAAGCTGTTGCGGAAGACAAACCAAACTACGATGGT
TTAGATGATACGATTAACTTAAAAGGGTTAGTCGCATTAGAAGATCAGCGTAATGAAAGT
TTTGCAACGAACGTATTAAATAATGCGAAATTCTTAGATGAAGCTAGAGAAGTGGCGAAA
AAATCGCTCCCTGAAGTGACCATTAAGCAAATGGGACATTTACCAGAATTTGATGACATT
CTGACAGAAGGAGCAAGAAGTATTGAAAATCGTATTAACAATGCGGTGACGTTCAAACCA
TCTGCACAAGAATTTTCAGACATTCAAACTTTGGTGAAACAATTACCGAAAGGTCAAGCG
GTAGAGGATATTGATCTGAAAACCAGCAAAATTACGGATGCTTTAGCGGAAACGTCGAAA
ACGATTCAACGTAACCCTGAATTAAAAAACCAGTTACAAGGTGCGGTAGAAACGTTCTTA
CAAAGTAGCCAAGGCAAAAACTTGACTGTTGAAATGATTGAAAAACTCAACCATGGTTTA
CGTCCTGATGAAGGTGCAGATCGCCTGCTGTATAAGAAAGAAACGCTCACCAAAGAAAAT
GCGGTGTTCTCAAGCCCTGAAGCTTCACGTATTCAGTTAGCCGAAACAGTTGATTTCATT
AACAAGGCGAAAACCCAAGGGATTGAACCAAGTGTCTTAGCGGGCCTAGTCTATCAGCGT
TTAATCGCCTACCATCCGTTTTCCGAAGGAAATGGTCGTATGGCGCGTGTGATTGTGAAT
AAGATTTTGTTAGATGCTGGTTACCCACCATTTACTAAATTCAATCCAGAATTTGAAACA
AAAATTATTCCACAAACCGAGAAGACGGCACAATCTGCAACTAGCAGTGAAGTGGTGCAA
GAATTCTTAAAAGAGTTGGGTAAAAAGGGCGATGCAGTGGTCATACCGACAGCAAAAGAA
AGTTCGCAAAACTTAGTAGAAACAGACCACACTTCGACGCCAAGCGCTTCTACTAGCTTG
AGAAAAACAGATGTAGTTGAACAAGAGACTAGTGGAGACGTCAGTAAACCTAAACCAGTG
AGCGAACGTGTTCAGCAAAAAGAATTAGTGGAACAATCTCGAAGTGTGTTGAAACAAGTT
CAGGATCAATTCCAACCATTGAAAGTGAAACACAAAATTGATGCTGTTCGTGCTTCAGTA
GCAGAATATGGTGGAGAGGTCAGCTTTAAATATGCACAATCTAAAGGCGAAGTGTATAAA
GAGATCGTGAAACACGTTGATACGCAACATGGTGTGTGTGAATCCACGTGTGCCCACTGG
ATTGCGAACAAAGTCAGTAGCCAAGGTGAAGACTTCTGGAATACGATGTACGAAGGCGGT
AAGAAAGGTCACTTGAAGCAAGAGGCGATTGACTCGATTAAGAAACTGCAAACAGAGTTT
ATGCAAAGTGGCAGTGCGACGCAGCAATTCAAATTGACTGATAATTGGTTACAAGAGCAA
GGCGTAGTACCGAAAGAGAAAAAAGTCGGCGATTTGAGCCGTCGTGATGAAGTGGCGGGT
ACGGTATCGAAAAGTGATATTTCCGCATTGACCAAAGCGATTTTAGATACGGGTAGCGAT
ACTGCTGGCGCGAAGAAGATCTCGATTAATCTTGAAGGCGGTTCACATACTGTGTCGGCG
CTTGTTCAAGGCGAAAAAGTCGTATTTTTCGATCCAAACTTCGGCGAAATGACGTTCCCA
AGCCATCAAAAATTTGAAAGTTGGCTCAAAGAAGCATTTTGGGAGAAAAGTGGTTATGCG
GGTAAAAAAGAAGGTAAACGCTTCTTTAATGTAGTGAATTATCACGCAGAAACCAAGTAA
>pfhaC1
ATGGGAAAATATCAATCTAACAGGTTAAATTATTTATTTTTAGGTTGCTCAGCAACCTTTCTTTTATGCC
AATCAACTCTTGCTTATAGTCAGGAAACAAATCCGCTCACACAGGAATTATTGCATTTAAAAAACAAACA
ACAATTTGAAAATGTGAATGAAAATTTCAAAAAAGCGCAGCAGTTTTTAGAAGATAAACAAGCCGTTGAA
GAAGAGGCAAAGTCAACCCTTGCGACAGATAGCGTAGATGAAACATCGAAAAAAATCACGCGTATAACCA
TTGATTTAGGTGGAAAGGGAGGCGCTTTAAATTTCGATGAAGTGAGTCAGCGCTATCTCAATAAACCCCT
GTCAACCAAAGTCGTTTTTCAACTTGTCAAAGATCTTACTGATTTGCTGTATCGTTCCGGCTATGTGACC
AGTGCCATAGGTTTAAAAAATCCGAAGATCAAGAATGGTGATCTCGAATTTGTGGTTTTGTGGGGAACAG
TTAACGATATTCTCGTGGCGGGTGAGAAAGCGACGCATTTTAGAGATAAAGCCATGTTAGCTGTGTTGCC
AAATCTGAAAAACAAATTACTCAATGTTTATGATATTGATCAGATGGTAGAAATTTTGAACACGACTAAC
AAAAGTGCCAAAGTCAGTGTCGTAGCAAGTCAGGAAAAAGGCGCATCTAATCTTAATATTGAACGAGTCC
GAAACGATTGGCCTGAGGTAACCTTGAGTATCAATAATTCAGGGACAGAAAATAATGCCAATGGACGTAA
TCAAGCCAGTCTCAATGTTGCGTGGAGTGACTTACTCGGCACCAATGATCGATGGTCTTTTTCGACAGGT
TACCGTTTTTATAAGCACAGTAAAGCAAACCAGCAACGTAATTATGCGTTGTCTTATGTTCAACCTCTGT
CTTTCTCGACTTTAGAACTGAAGTTAGCTGAATCGGAATATAAGAAAAGCCTTCAAGGGGAGAATGACGT
TTACACCTCTTCGGGAAAAACACAGACAGCAACACTGAAGTTATCCCACGTTTTATTGCGTAATAAAGAG
ACAATTTTGTCTGTGTACGGTGAATTAGAATTTAAAAAACGCTTGAGTTATTTCTCAGATATTGAGATAG
GTGACTATCACAATAATAAGCTGAATATTGGCTTGTCTTATGTGACGAATTTAGGCTATGGCAAGCTCTA
CAGTGATATTGCTTATGCGAATGGGTTGAGATGGTTTGGTGCGGATTATTCAGCCTATGACACAAAACGT
GAAAAAACTTTAAAATTATTGTCAGGAAGTGTTAACTGGCTCCGTCCAATAGTCATGTTTGATCGATCGC
TGACTTACCAAGCGCGTATTGGTGCTCAATATGGCTTTGATAGTTTGTATTCGGAAAATCAATTTTCTAT
TGGTGATGAATATACTGTCAGAGGATTTAAAGGTGGAGCTGCTTCAGGCGACAGTGGTGCGTATTTTTCA
CAAACCCTTAGCATCCCTTTTTATCCACAAAAAGCTTACCTTTCTCAAATATCACCTTTCGTTGGAGTGG
ATATTGGTAAGGTACATGTCAAACAATCTCATCAAACAGATACCCTTGCAGGTTTTGCGCTAGGGGTGAA
GGGACAAGTGAGATTATTCAATTTCTCATTCACTTATGCTCAACCACTCAACACGGTAAGAAAAGTGAAA
CCGCAGGATAAAAAACCGGTTTATTACGTCAGTGGTTCTGTTTCTTTTTAA
>pfhaC2
ATGGAAAAATATCAAATTAAAAGATTAGGGAAATTATTATTATGTTCTTCTGCTACTTTTCTTTTATGCC
AATCAACGCTTGCCTATAGTCAGGAAGCAAATCCGCTCACTCAAGAATTACTGCATTTAAAAAATAAGCA
ACAGTTTGAAAATGTAAATGAAAACCTCAAAAAAGCGCAGCAATTTTTAGAAGATCAACAATCGAGTACA
GAAAAAACATTCTCTTTTCCTGATTCCGAATCCACGAGTAAACATAAAATCACCAGCATATCGGTCGACC
TTGCGGGTGAAAAGGTATCTCTAAATTTTGGCGATATCATTCATGCTTACCAAAACCAGCCCCTATCAAC
AAAAGTTGTTTTTCAATTAGTGAAAGATTTGACGGAAGTTTTATACCGTTCTGGCTACGTGACAAGTGCA
ATTGGTTTAAAAAATTCAAAAATCAGCAATGGCGATCTTGAATTTATTGTACTGTGGGGAAGAACTCGCG
ATCTGCTTGTGAATGGGGAGAAACCAACCCGTTTTAGAGATAAAACAATGTTATCAGTCCTACCCAATTT
AATCGGAAATCGCTTAAGTATTCACGACATTGACCAGTTGATCGAAATCTTAAATACTACGAATAAAAAA
GCCACAGTGAATGTGGTTGCAAGTGAAGAAAAAGGCAGCTCAAATCTAAATATTGAAAGACAATATGATG
TTTTTCCCCAAGTAAGTCTAGGGTTCAATAATTCAGGTGTAGAAAATAATGCAAATGGGCGTAATCAAGT
CACATTAAATGTTGCTTGGAGTGACTTATTAGGGACGAATGATCGTTGGAATTTTTCGAGTAGCTACCGC
TTATATAAAGATCGTCATGCTAACCAGCAGCGCAATTACGCCTTATCTTATAGTCAGCCGATAGGCTTTT
CCACAGTAGAAGTTAAAGCATCGGAATCTTCTTATGAAAAAGAACTCCGTGGCATAACCGTCAATTCCTC
TAATGGTAAAACACGAAACTTAGCAGTAAAGCTCATGCATGTTTTAGTGCGTAATAAGGAGAGTATTTTA
TCTGCATATACCGAGTTCGAGTTTAAAAAACGGATTAGTTATTTTTCTGATATTTTGATTGGGAAATATC
ACAATAATAAAGTGAGCGTAGGGTTATCTTACATGACTAATTTTGCTTACGGGAAGCTTTACAGCGACAT
TGCTTACGCGAATGGGTTGAGATGGTTTGGGGCGAATTATTCAGCATATGATGCAAATCGTGAAAAAACC
TTAAAATTATTGTCAGGAAGTATTAATTGGCAGCGTCCAATATCCCTGTTTGAACGTGCGATGAATTATC
AATTACGTATTGGTGCCCAATATGGTTTTGATAGTTTGTATTCTGAAAATCAATTTTCAATTGGTGATGA
ATATACAGTAAGAGGATTTAAAGGTGGTGCGGTTTCTGGTGATAGTGGTGCGTATTTATCACAAACACTG
ACGGTTCCTTTTTATCCACAAAAAGCATATTTATCTCAGGTATCCCCTTTTATTGGATTTGATATGGGTA
AAGTACATATTAAATCAAAGCATAAAACAGCCACTTTAGTCGGTTTTGCCCTAGGCTTGAAAACGCAAAT
AAAGTTATTTTCATTATCATTAACCTATGCACAACCAATGAATGGTGTGAGTGGTGTTACGCAACATCGT
CAAAAACCGATTTATTATTTCTCAGGATCACTTTCTTTTTAA
>pfhR
ATGTCATTCAAACATAAAACACTGGCGCTTTTTGTCGCACATGCTTGCTGCACTTCTGCC
TTAGCAGAAAACGCGGCTACCACGTTAGAACCCATCGTGGTTTCCGATCTCAGTCATACC
ACGCTGAACCTTGATCAAAATAAGCTTGAAAAAGAAAGTCCAAAAGATTTAAAAGCTATT
TTTGCCACAACGCCAAATATTAATGTTATCCATACGGGACATGCACAATTAGGCGATATT
GAAATTCGCGGTATGGGAAGCAGCCGAGAAATCTTTGCTACTGGTGCAAACCGCGTCACA
ATGGAATTAGACGGTATGGACATTAGCCCGAGTTTTTATTTTGGACACAGCTCACGCCAT
GGTCGGCAATATTTTGATCCCAGTGATCTAAAACGTGTTGAGATTCATAAAGGTCCAAAC
AGTCAAGGCGTGGCAGGGCATGTTCGTTTCCAAACGAAAGATCCTCGTGATTATCTCTTG
CCTAACCAACGTACAGGTGCACAACTTCGTGCTGGCTATTTAGGCGACAGTGATGCTTAT
TATGTTGGGATAACTGGTGCCACTTTATTGGATGAACACAGTAGTGCTTTAGTGAGCTAT
ACACGACGCTGGTTTAATGAATTTAATAATAAGGGAGGCTTGGATGTCACAGGTAGTCAA
CGTACTAAAAGCAATCCTTCCAGTGGTTATAGTAATGCAGTGAACAGTAAATTACGCTAT
TCACCAAATGATCGCCATAAATTTACGCTGAATTTGCAACATTATGATTTAAAACGCACC
GCCTATTTAGAAGATAGCTTAGGAACAACGGCAACACGACGTGGCACAAAAACAGTTCAT
CATAATACCAACATTCAGAAAAATCAGCGTCATGCTATTGCTTTCAGTCATGACATGCAA
CAAACCACAGCATTTTTTGATCACCTGCACTGGCAAATTGCGTTACAACAAACGAAAAGC
ACGAGCCGTAATACAGGAGCAGTGACGAGTACATCAGTATCTCCTCCCCCAAGTACACCA
AAATTTAGCCAAGAGCGTTCACTTGATGGCTTTAAAACCAAAACCATCAGCTTAAAAACA
GAATTCAATAAAAGCCTTGGACAACATGTCGTACATGAGCTTCACTATGGACTAAAATTG
CAATATAGCCAAATGCAAGCTTTACGCCAAACACAATCCCTAAACGAACAGGGGAGTAAC
ACTCGAACCAGCGCCTTTTTCCCGACACAGCAACAATGGCAAAGTAAACTCCATCTTTCC
GATCGGATCAGTTTTGGTAAATCTGGTTTAAGCTTGACACCATCCATACATCTCACACAG
ATTAGAATCAAACCGAAAACAGAAAATGTATCGAAGAAAAACCGTGAACAATTATTTACT
TACAAGGATACCGCCCTTGGTTACGGTCTGCGTGTTGATTATGCACTCAATGAAGCGAAT
TTACTGAGTCTGAACTATCAGCACGCCACCCGCTTACCCGGCTATGGGGAAAACAATGCG
CAAAGCTATGGACACTGGCCAGCAAAACCGAACCCTCATCTACAGCCAGAAACCTCAGAT
GGTATTGAATTAAGTTGGCGTAGTGCGGGGGCGATTGGTCAACAAACCACGACCTTGTTC
TATAACCGTTACAATGACTTAATTTATCTCGATACCACGGCATGTTATGCTGACCGAACA
GGTCAAGTGCCTTGTGATTTAGCAAATGAAAAAGGACGTAGTTATAGCTATGGAATAGAA
TTCGACGGTAAACTCAATCTTGATACGATCGGCTTCGCTCAAGGAACATATTTAAATGCT
GGCTTTGCTTACAGCAAAGGGAAGACCGCGAACAAGCAACCACAAGGACGTCTTGATCCC
CTAACAGGCTTTGTCGGTCTTGGCTACCAACAGCCAATGGATGTTTGGGGTATTGAGGGT
AAGCTGAAATTTGCCGCGAAGAAAAAAACTAAAGACTTACTCGCCAATCAAGGTTTTGAA
GGCTTACCGGGCTATGCTGTAGTTGATCTTACCGCCTATTATAATGTGACGAAACAGCTT
TATCTTGGCATCGGCATCTATAATGTGCTAGATAAAAAATATGCTCGCTGGGCAATGGCA
AGAGGCGATATTAAACATGGTAACTATGACAAGCACACTGAAGCAGGTCGTCATTTTGGT
GCCAATATTCGTTACCACTTTTAA
>phyA
ATGTCAACTTTATATGACTATATTAGATTAAATATGTATCAAGAGTTTCTTATTTTTTCTAAAGGGATGT
TAAAAATTCCTTATTTAAGCGGTTTTTTTACCCAACGCTTGAAAATGTTCTCTCCATTTGTCACATGGAA
AAAGGAGAGAACATGTATTTTAGAATGGGGATATAAAGCATCATCAAAGAAAGCGAGGCATTTTGCACAA
CAACATGATTTACCTTATGCGACGATAGAAGATGGTTTTTTACGTTCTATTGGACTGGGTGTGGATGGGT
ATCCACCTTTCTCATTAGTGTACGATGATATTGGTATTTATTATGATATCAATCAGCCTTCTCGTTTAGA
AAACTTAATTCTTTCTCAAGATGTATTACTTCAGGAAAAAGTCGATCAAGTTGAATATGCAATTGAATTA
ATTTGTACACATAACCTTTCCAAATATAACCACGCTATTGATACACCTTTACAGAATACGAAGAGGCCGA
TTGTCTTAGTCGTTGATCAAACATATGGCGATATGGCAGTTACTTTCGGGAATGCCGAGCAGAGTGATTT
TCTACATATGTTAGAACGTGCGATTATTGAAAATCCAACAGCAGAAATCTGGTTAAAAACCCATCCTGAT
GTAATGTGTGGTAAAAAACAAGGCTATTTAACGGAATATCAGCAATTTCCAAGAGTAAAAGTATTATCAG
AAGATTTTAATTCTATCTCACTACTAAAGCATGTTGATAAAGTTTATTGCGTGACATCTCACACTGGGTT
TGAGGCCCTTTTGTTAGGAAAAACTGTCGTGACTTTTGGGGCTGCCTGGTTTTCTGGTTGGGGATTGACG
GATGATCGGCATGCGTATATTCGTCAGCTAAAACAGAGTAAGAGAAGAGCGAAGCGTTCATTGTTGCAGT
TATTCTATGCTGCTTATTTCCAATATTGTCGTTATATTAATCCTAATACGGGTAAATCAGGCACATTGTT
TGATGTCATTGATTATCTGATTCAAGCAAAAAAAGTAACCAATCAGTTAGCTGGTGATATTTATTGTGTG
GGTATGCGCTTTTGGAAACGTAAAGTGGTTCAACCCTTTTTTCAATTTCCACGCTGTCGTTTACATTTTG
TGCTGAATGTGCATGAGCTAAAGCGATGTATTCACGAGAAAGCTCAGGCTAAAATAGTGGTGTGGGGACA
TTCACACATTGAAGTGGTTGAATATGCCAAGCAACAGCAACTTCCTCTTTTGAGAATGGAAGATGGTTTT
TTACGTTCAGTTGGGTTAGGGTCTAATTTAACGCCACCGATATCATTAGTTTTAGATGACGTTGGCATTT
ATTTTGACGCCCAATCTCGTTCCCGATTAGAGGATATTCTACAGCATCAATCCTTTACTCTAAAGGATTT
ACAGCGCGCAGAAACGTTAAAGAAAACACTGATTGAGCAACATATTGGTAAATATAATGTGGGACATACA
CACTTATGCCTAACACACATCAGACAAAATAAACTTTTAGTTGTGGGACAAGTGGAAAATGATGCTTCAA
TTCAATATGGTTCACCGCATATTCGTACGAATGCAGAGTTATTATGTACGGTCAGAAAAAATAATCCCCA
AGCCTATATTATTTATAAACCTCATCCCGATGTGGTTGCTGGCAATCGTAAAAACACAGATCGTCTAGAT
GATTATCGACAGTATGCTGATTTCGTGGTTGAGAAAGTCAATATATTGGATTGCATTAACCAAGTGGATG
AAGTGCATACAATGACCTCTTTAGCGGGGTTTGAAGCGTTACTGCGCGAGAAAAAAGTACATTGTTATGG
CTTGCCTTTTTATTCTAACTGGGGGCTAACAGTGGATCATCTTTCTCTAAACCGAAGAAGTCGGAAGTTA
AGTCTTTTAGAATTAATTGCTGGTGTGCTGATTTATTACCCACAATATATTGACCCAAAAACAAAAACAA
TGATCGATGTGCAGCGAGCGGTTGATATTCTGATCGAGCAACGTCGAAAAATAAAAAATAATAAATTACA
TACAAATTATTTTATGAACATTTTTATGAAATTAAAAAATGTTTATTCTGTTTTGAGGTAG
>phyB
ATGGATGTGCTTAAGCATAATTTAGATGAATTACTTGAATCATCAACGAACTATTTATTATTACAAGGTC
CAATTGGTCCTTTTTTTACAGAACTGTCAGCATGGCTAAAAACGTTTCACAAACAAGTATTTAAAATAAA
TTTTAATTCTGGTGATGAGGCTTTTTATCCTAATTCTATTCCTCAGACTTTTGCATACCAGGGACAGTTA
GATCAGTTTGACCAGTATCTTCGTTTTTTTTGTCACCAACATTCGATTGATGCGATCATTTGTTTTGGTG
ATACACGGGCTTATCATCGCATTGCTAAAATCGTTGCAGATAAACAGAAAATTTCGTTTTGGGTTTTTGA
AGAAGGCTATTTAAGACCAGAATATGTAACCCTAGAAAAAGGGGGCGTTAATGATTATTCGCAATTACCT
CGTCATGCTAACTTCTTTTTATCACAAGCCGCGTGTTGCTCGGAGATCTCGGCACCAGAAAAATTAGCAA
AAGGCTTTATTCCATTGGCAACTATTGCGATAAAATACTATACCAAAGCCTACTTTAATCAAGATAAATA
TCCTGATTATCAACATCATCGTATTTTAGATTTGAAATATTATATTAAGTTATGGCTAACTTCAGGAATA
AAAAGAGCTTACTATTATTGGCAAGATCGTTCTTTTGGGAAGAAAGTAGCAGCGGGTAAATTAGGGGATT
TTTTCCTCGTGCCTTTGCAAGTGTATGATGATAGTCAAGTGAGAATACATTGTGACTATGAAAGTGTTGA
CGCTTTTTTAAAGGAAATCTTGGAGTCATTTATTCATCATGCTCCGAGCGCACTTAATTTGATTATCAAG
CATCACCCAATGGATAGGGGATTTGTCGATTATGGGCATGTAATTAAACAATATAAAACACAATATCCCG
CGTTTAAAAAGCGAATCTTTTATGTTCATGACGTTCCGACACCCATTTTATTGAGAAAAGGGAAGGGAAT
GATTACCTTAAATAGTACAAGTGGAATTTCTGCCTTGTTACACCGTATGCCAGTTTTGACCTTAGGCAGA
GCAAGTTACAACTTTGAAGGATTAACTTATCAAGGTAATTTGCACAGTTTCTGGCATAATAAGGGATTGC
CAGAGGCGAAAGTGTTTGAAGCATATCGAAAGTATCACTTATCTAAAACACAGATTAATGGGAGTTTCTA
TAGCAAAGTCATTTTACGCTATCCTTATAATCAATAA
>plbA_L5
Atgatggatactcgcaagaaaattttattaggtatttctattaaccatggaatatcaaagttaattgagcaaaatcttatttattgtggctttgatgttttaaacatagatacttacaagaaagaagaaaaaggatttaaatatccatccttgctttctcgtttggaggttaaatttcgtcagatttttttgagagataaacaagcaaagctgaacttacagtcaaagttattacaaaaaaaatttgaagatcagattaaaaaccaaaaatttgattacgccttatttttccttgcacaaaatttttctttagattttatccattatattcgtcagagagtgagtaaaggcggcatggttaattaccaatgggatgggatgagtcgatatcctttgatttatgaaagattgaaattttttgatcgtgcttttgtgtttgattctgatgatgttgatgtcgaaaataatttattacccacaacaagcttttattttgattatgaaatttatgagtcaccaatagagtatgacttttattttttaggtactcatatcgatgatcgttatcataaaattattgagtttgccaattttgcagatgagcaaggatggaaattaaatttccagattttttgtccaaaagaaatagaacggtatagaactttatatccatcaaatattgcactatttgattccagtgcaactaaaagctaccctgaaaatttacaaatttctcgccgttctaaggtattagtagattttgtgattagtacacataaaggattatctttacgtacttttgaagcattatctcatgataaaaaacttatcaccacaaacaaagaaattatgaaatatgatttttatcatcctaataatatctttgtattgaatgataatttagatgagattcctgattttttaaataaggaatatgttcatgtggataaaaaaattaaagaaaaatatgcatttagtaattggataaaatatgttttagatatccatcctcatcagaaaattaatttgccggcgagtttttaa
>plbB_L5
Atgaaaagaattatactgttagcaccaactacacatggattagattcttgtattcagagaaacttagaatattgtggctatgatgtgattaatttttcctattcaacagaaatagcttgttatccttcgattaaagaaaaactttttgctaaatatattaagctcattctaaaagataaagagcgtttacagtcatatagagatggttttattcatcaaaaatatgcactaaggaacgatgatattttagactcttcagatgagtatattgctgattattttctatgtattagaccagatatgtatcctaaagagttaataaaaaagttaaaagataggagcctaaaatctattggttatcaatgggatgggatggagcgttacccgaagatctttgaatatatctcttattttgataagtttttttgttttaatggagatgaagctaagaaatttaatttagagtttattaccaatttttattttgattatttatcgaccgaagtggtaaaagtcaataaaaatagttgctattttatcgggtggcatattgaaaatcgttcggaaagtataaagatttttttggaggaagcaaataaattaaatttagcttgtgatttttatttagctggaaaagtaggaaaagttaaaaagttctttgagtattcaaataatataaattacattggtgatagcatttctttaggttttgaagagaatttaagaaaagttcaggaaagcgagtttcttattgattttttaaatgatactcatgtagggctatcgtttagagtatttgaggccttgcattttggtaaaaaattgataactacgaattattctatagtagattatgatttttatcaccctaataatatatttgtatgggatggaaaagacatttctggattaaaatctttcttacagttgccttatttctcattagaacaagaaatcatactgaaatattcttttagtcactgggttaaaagaattatagaataa
>plpB
ATGAAATTAACAAAACTTTTTGGTCTAGCAACACTGGTTTCTGCTGTCGCACTAGCAGGT
TGTAAAGATGATAAACCGGCAGCCGCTGCTGCACCACAAGAACCTGCTGCGCGTAAATTA
ACTGTTGGAGTGATGACAGGTGCTGAAGCGCAAGTGACAGAAGTTGCTGCCAAAATTGCG
AAGGAAAAATATAATATTGATGTGAAATTAGTTGAGTTTACGGAATACACTCAACCAAAT
GATGCATTAACGAAGGGCGATTTAGATGCTAATGCCTTCCAACACAAACCTTACATGGAC
AAAGAAGTTGAGCAACGTGGTTATAAATTGGCGATCGTAGGCAATACATTCGTTTTCCCA
ATTGCAGCGTATTCTAAAAAAATCAAAAATGTCTCTGAGTTACAAGATGGGGCAACTGTT
GCGGTACCAAACAATCCAAGTAACTTAGGTCGTGCCTTATTACTTTTAGAAAAACAAGGC
TTAATTAAGTTAAAAGATCCAAGTAACTTATTCTCAACCTCAATTGATGTGATTGAGAAT
CCAAAAAATCTCCAAATCAAAGAAGTTGAAGGTTCACTACTTCCACGTATGTTAGATGAT
GTCGATTTCGCGATCATCAACAATAACTATGCTGTACAACAAGGTTTAACCGCTGAAAAA
GATGGTATCTTTGTCGAAGATAAAGATTCACCTTATGTTAACTTAGTGGTGAGCCGTGAA
GATAATAAAGACAATGAAGCGATCAAAGATTTTGTGAAAGCATTCCAAACCGAAGAAGTG
TATCAAGAAGCACTTAAACACTTCCAAGGTGGTGTAGTTAAAGGTTGGTAA
>plpE
ATGAAACAAATCGTTTTAAAAACAAGCTTATTGATGACCCTCTCTTCATTATTAGTTGCA
TGTAGCGGCGGTGGCGGTAGCGCTGGAAATCGTGCTGACCGTGTAGAGGAAAAAGCACAA
CCGGTTCAATCAAATAGTGAGCCTTCTTCCGCTCCAATCAAAAATCCTACTAATACCGCT
ACGAATGATTCTCTTCATGACAAACTTTCAATGTCTTCTCATGACACATCCAAAGAAAAT
AGTCAACAATCCTCCTTTAAAGCCCCTCTAGAACAAGAAAAAAACCAACCTGCACAAGAA
AATCTCACTTGGACAGGTTATCATGTTTCAGAAGTGGGAAATGCGAGTAATAATGTAGAT
AAAGATAACGTTACGGTATTCACTTTCGTAAAATATAATTCTCAATACAATGATGATCCA
GTTTTTGATAAAACAAAAACACAAAGTAAAACAATATCATTAGTTGACGGAAAAAATGAG
AATAAAGAGGATTATTATAACTTTACGTTAAAAGACGCTTTATTTTATTATGGAAGTTAT
GGACAACCTTCAGCAGATTACAAAAAAGTAGAAAAAAATTATATTTATGCAATTAAACCA
GATGCAATAAATAATGAGAACCTCAATGCACTAACTGCAACTTATTATCAAGAAGATGGT
TTTATATATTCCGTATTAAGTGATGTAAATCGAGTTGGTTCAGAATATATTCCTCAGTAT
GGCAATGTGACTCTTACTTTCCGAAATGGCAAGATTTATGGTGAAATCTACAGATATAAT
AGAGGACGTGATGATTTGTTTCAGCTCTCAGGAGAAGGACAAAACTTAACTATAACACCA
CACAAGGACAATCCCCATAAACTATCCCCTACAGGACCCGACAACATGGCAATGGAGCTG
AATTTTATCAACGCAGAAAAAACTGATAAAAAATACGTTGTTGGTGTAGGAAAAGCTGAA
AAATATTATGGGTTATTATTTGCTGAAAAAAGTCACCAAGCACAATAA
>Pm0236
ATGAAAAAATTAACAAAACTCTCTCTTGCCGTTTTAGCGATGACGTCCACAGCTGCGTTTGCGGCTGCAC
CGAAAACCTTTGTGTATTGTTCGGAAGCCTCCCCGTCTTATTTAAGCCCTGTGTTAGGCACCGATGGGGC
AACTATTGATGCCTCAGGTCAAGCAATGTTTAATGGGCTAACTACGTTTGAACGTGGTACCACTAATGTC
ATTCCTGCCTTAGCTGAAAAATGGGATGTATCTGAAGATGGGAAAACCTATGTCTTCCATTTACGTAAAG
GTGTGAAATTCCATAGCAATAAAGATTTTAAACCAACACGTGATTTTAATGCCGATGATGTGGTGTTCTC
TTTCAATCGTCAATTAGACCCAAATCACCCTTATCACAAAGTGTCAGGTGGTAGCTATGAATATTTTATC
GGTATGGATATGCAAAATATCATTGATAAGGTTGAAAAAGTCGATGACTATACCGTCAAAATCAGCTTAA
AAGTGCCAAATGCGCCATTTTTAGCGAACTTAGCGATGGATTTTGCTTCGATTTATTCAGCACAGTATGC
CGATGCCATGGCAAAAGCCAAAACACCAGAAAAATTGGATAGTGCACCAATTGGTACAGGACCATTTGAA
TTTGTTTCTTACCAAAAAGACTCTGCTGTACGCTATAAAGCCTTTGAAAACTATTGGCAAGGCAAAGCAA
AAATTGATCGCTTAGTGTTTTCGATCACGCCAGATGCTTCAGTGCGTTATGCCAAATTACAAAAGGGTGA
ATGCCATGCAGCGCCTTATCCAAATCCAGCGGATATTGCTAAATTAAAAGCAGATAGCAATATCACTTTG
TTAACTAAACCGGGATTAAATGTGGGTTATTTAAACTTTAATGTACAAAAAGCCCCGTTTGATAATGTGA
AAGTGCGTCAAGCATTGAACTACGCAGTCAACAAAGACGCGATCATTGAATCAGTGTATCAAGGTGCGGG
TCAAGTTGCGAAAAACCCAATTCCACCAACAATGTGGTCATATAATGATGAAGTGAAAGATTACGCCTAT
GATCCAGAAAAAGCTAAAGCCTTATTAAAAGAAGCCGGGTTTGAAAATGGCTTTGAAACGGATTTATGGG
CAATGCCTGTTTCACGTCCCTATAACCCAAATGCCCGTCGTATGGCGGAATTGGTGCAAGCTGACTGGGA
AAAAGTCGGTGTGAAAGCAAAAATTGTGAGCTATGAATGGGGAGAATACCTCAAACGTATGCGTGCCGGC
GATCACCAAACTGGTATGATGGGGTGGACGGGTGACAATGGTGATCCAGATAACTTCTTGAATACCTTAT
TAAGTTGTGCGGCTGTTGAGTCTGGGTCTAACTATGCGAATTTCTGTCACAAAGAATTTAACGATTTAGT
GACAAAAGCTGCCCAAGTCACTGATCCAGCAGAGCGTACTGCACTTTATCAACAAGCTCAGTTGGTCTTC
AAAGAACAAGCACCTTGGATTACGATTGCACACTCCACAACCTATTTCCCAGTGCGTAAAGAAGTTAAAG
GCTATGTCATCGATCCATTTGGTTTACATAACTTCTACGCGGTTGAGCTAGAGAAGTAA
>Pm0336
ATGAAACTAAAAAAGCCGTCTATATTGATGCTCACTACACTCGCTTGTAGTTTATCATCT
GCACAACCTGCCGAAACATTAGAAACCATTGTTGTTTCTAGCCAAAATGATGAAATCCCC
ATTCAAGACAAAAAAGTCGGAGAAACCCGAATCGGTACTGAGCGCATTCGTCGCCAACAA
ATGTCTGATAGCCGAGATTTAGTCCGTTATGAAACGGGCGTGACCGTTGTGGAAACCGGA
CGTTTTGGTGCGAGTGGTTATGCTGTGCGTGGTGTGGATGAAAACCGCGTTGGAATTATG
ATTGATGGCTTACGTCAATCTGAAACCCTAAGCTCACAAGGGTTTAAAGAACTCTTTGAG
GGGTATGGGAATTTCAATAACACCCGGAATGGGGTAGAAATCGAAAATGTGAAAGTCGCC
ACCATCACAAAAGGGGCAGACTCCATTAAATCAGGCAGTGGTGCACTGGGGGGCTCAGTG
ATGTTTGAAACCAAAGATGCCCGTGATTACTTAATTGATAAAAAGTACCATATCAGCGTT
AAACGTGGTTATCAAACGATGAATAATCAAGACCTCACCTCGGTAACACTCGCCGGACGC
TATAAATGGTTTGATGCACTCTTTATCCATACACGTCGTGAAGGACATGAAATAGAAAAT
TATTTCTACGATATCTATAAAACTCAACGTGAAGACCGTGAAGCGATAGGGAAAACCCGT
GAAAAAGCCGATCCTTATGACATTGTTCGTGAAAGCAATTTAATTAAATTGTCTTTTCAG
CCTCATGAAGAGCACCGTTTCACTTTTGCTCTGGATAAATCCAACATACATTCTCAAGGT
GAAGACTTATCTTATACGCTTCGCTCAAGTCGTTATATCGATAGTGAAATTTATGGTCAA
CGTAAAACAAACGATAAATCACACCGCAAAAATACACAATTTACCTACGAAAACTTCACG
CAAACACCGTTTTGGGATCACGTCAAAATCAGCTATTCCACACAAAAAATCACCAATAAT
GCAAGAACCGATGAATACTGTAGCGGACCTAAATGTCAAGCTGTACTCAATGAACAAGGT
TTGAAATTAGACAGCCGTTCTGGTGTCAATAAAATTGTGGATCAATATGGAGGTGATATT
ACTGCCAAAAAGATCCAAAAAGGCTGGAGTGATTCTGTAGAATATCGTAATTCTAAAGAT
GAAATTATGCCAAGTCTTCATTATAAGGAGCACTCCCCTCAACATACGCTACTCGACTGC
TCTAAAATTGACTGCAACAAACCATTCCGAGTCTATGTCAAAAAAGATGAAGATTACCGT
GATGTCTATCAATTTCAAGACAGAAAAATTGCAATAAAAACCACAAAAAGCGGAAAACAG
TACGGTGAAATTGAGCTAAAAACTAAACCTAATAATTGGGGAGGAAAACAATATGAAGAA
TTAAGCTTTCTACTCCCATTCTCCACTGGCTATAGTCGTAATGACTATAATGATCGTGAT
TTAAACACCCACACCAAACAAATTAATTTAGATTTTGATAAAGCGTTTTCCATTTGGAAG
ACAGAACATCAACTTAAATACGGTGGTTTATACAGTAAAACCGAAAAAAGCATGGTTAAT
AAAGATGGCTATCAAGGCCGCAATGTACAATGGTGGGTAGATGCATTCTTCTGTAATCAA
TATATTAGTGGCACTTACCCTCCTCAATATACCCCTCGTCCTGATTATTGGCCAGGAGGT
AGCTGTACAGGTAATTTAAGAGAGTATGTCAACGGTCGCTATAGTTACTTAATTCCAGTC
AAAACTAAAAATCAAGCCTTATATTTTGGTGACAAGATTACTCTCAGTAACTGGTTAAAC
GTAGATTTGAACTACCGCTACGATAAAGTAGAAAACATTCCTCGTTATGATTCTAACGTC
CCAGTACCAAAAGGCTTAATTGCTGGTATCTTTATTCCGTTGCCAGATAATGCTTATGGT
ATTGGTGCGAAATGTGGTTATAACACGGACTGTATGAATACAAACTTAGCGCAAAATTTA
GCGATTATGTTGAAAAACAAAAGCTATAAGCATCACTCCTACAATATTGGGTTAAATTTA
GATCCGCTGTTTTTTATGCGTTTACAGCTAAAATATTCCAATGGATTTAGAGCGCCAACT
TCAGACGAAATGTTTATGACCTTTAAACATCCAAGTTTTTCCATTACGCCAAATGTGAAT
TTAAAAGCCGAAATTGCAAAAACGAAAGAGATCGCCTTAACCTTTTATAAAAATAATAGT
TTTATCACATTAAGTGCCTTCCAAACTGACTATAAAAACTTTATTGATTTAGTCTTTGTA
GGCGAACGTGCTGTTGATATTGGTAGTGCCATCCATTATCCGTTCTATCAAAATCAAAAC
CGTGATCACGCCAAAGTCACAGGGTTTGAAATTAACTCACGCCTTGAGTTAGCTGAACTG
TATTCTGGATTTAGTGGCTTTCGAATTGGTTATAAACTCACACAGCAAAAAGGAAAAATG
GACGGACATATCCCAATGAACGCGATTCAACCTCGAACCATGGTATATAACTTAGGCTAT
TCCACAAAACATGATCAATACGGTATTGATGTCTATATTACTAATGTTGCAGAGAAAAAA
CGCCATGAAACTTACAATATGTATTGGGAAGGACAAGCCAAGAGTGATAAGTTAGTACAA
GGCAAAAAAGTCACTGATAGCACAGTAGCATGGCGGAATAAACGTTATACCACTATTGAT
GCTATTGCTTATGCACGACCAAATCCGCATTTATTGCTTAGCTTTGGTGTATATAACTTA
ACAAATGAAAAATACATGACATGGGATTCTGCTCGTTCTATTCGTTCATTTGGCACATTA
AACCTCATAGACCAAAATACTGGCGCTGGAATTAAACGTTTCTACGCACCAGGACGTAAC
TTCCGTTTAAATGCAGAGCTGACTTTCTAG
>Pm0442
ATGAAAAAATCAGTATTAGCCGCATTAGTATTAGGGGCGAGTTTAAGCGTCACAGGTTGT
TTTGATAAAGAGAGCAAAGCTGGTCAAGAAGTGGAAAAAGCGAAAGCGAGTGTTGTTGAA
ACCAAAGAAGCTGTTGTTAATGCAGCAAATGAAGTGAAAAACTCTGCTGTTGAAGCAGCG
AAAGAAGCAAAAGAAACGGTTGCCACGAAAGTAGAAGAAGTGAAAGAAACAACAGCAGCT
AAAGTGGAAGAAGTGAAAGCCGCTACTGCCGCTAAAGTAGAAGAAATGAAAGAAACTACC
GCGGCTAAAGTGGAAGAAATGAAAGAAGCCAGCGCAGCGAAAATGGAAGAAGTTAAAGCT
GCTACGGCGACAAAGATGGAAGAAATGAAAGCGGCAGTTGCTGACGCGAAAAACGATGTT
GCAGAAAAAGCAGCGGAAGTAAAAGACGCTGCAGCAGCCAAAGCGGAAGAAGCCAAAGCT
GCCGTTGCAGAGAAAAGTGCTGAAATGAAAGACGCTGCAGCAGCCAAAGTGGAAGACGCG
AAAGTTGCTAGCTCAGAAGCCAAAGAAATGGTAACAGAAAAAGCGACAGAGATGAAAGAT
GCGATGAAAGCGGAAGTGAATAAAGCAGCGGATGCAGTGAGTGAAAAAACAGAAGAAGTA
AAAGAAGTGATTGTGCCTAAAGCACAATAA
>PM0741
ATGAAATATCCCTTAAGCTATAAAAATATAGCAAGGTCCATTCCTTTTCTCTCATTCATT
GCGTTTCCTCTGTATGCGCAAGAAACGACTGAATTAGAACAAATTACAGTACAAGAAAGC
GCAACCGCTGAAGTGAACAAAACCTCACCAACAGTGATCAGCAAAAGCGCCACGACCATT
CAAAACGAAATGGTTCGAGACACCAGAGATTTAGTCCGCTACACAACGGATGTAGGGATT
AGCGATAATGGGCGTTTTTTGAAAGGCTTTGCGATGCGAGGCGTTGAGGATAACCGTGTT
GGTATCAGTATTGATGGTGTTTCTTTGCCTGATTCAGAAGAAAACTCACTGTATGCACGT
TATGGTAACTTTAATAATTCCCGCCTAAGTATTGATCCTGAATTAATTCAAACCATTGAT
ATTGTACGCGGCTCAGATTCCTTTAATGCAGGCAGCGGTTCATTAGGTGGCGGTGTGAAT
TATAACACTTTAGATCCACAACATATTGTTAAAGCAGGTAATTCCGTTGGTGCTTTACTA
CGAGGCAGTTATGCCAGTAAAAATCGTGAATGGGTTCGTACTTTAGGGATAGGCTATGTT
GGCGAAAAATTTGATGCCTTATTGATGTATTCACAACGCACGGGGCACGAGTTTAAAAGT
CGTGGTTCAGGTCCTGAATTTCGGTATTCCAGTAGCCAGCATCCCGATCCTGTGACACAA
CGCTTCCACAATTATCTCGCCAAAATGAATTATCAAATTAATGACAATCAGCGTATTGGT
TTAACGCTGAATGGGCAAACAGGGGGGCGTTACATTGATGAACGTTCTTATACGTTAATG
GGCTCACAATGGCGTGAAGCCGATGATCAAAACGAACGGTTGAATGCAAACTTATATTAT
ATTTATGCACCAAGCACGGGGTGGTTAGCCTACAGTAAATTTGATTTAGATTATCAAAAG
ACCGATCTAGCAGCAGTTAACTATAAAGGCGGACGCCATTTCACGACAGATGCTAAAGAG
CTGAACGAAATTTATGATCGCCGTATGAAAACCGTGTTTACGCGCGGCAGTGTAGAACTC
AATGCACAACCTGTACATTTCTATGGTGAACATACTTTAACCATCAAAGGCTATGTTAGT
CAGCGCGATTTCAAAAATATCAATCAAGATCGTATCGGTATTGGCACAAACTACGACACA
CAATACCACTATACGATTCAATATCCTATTAGAACCAAGCAGTACGGGCTTTCTTTGAAA
GATCATGTGCGCTGGAATGACACCTTCTCAAGCCATTTAGGTTTACGTTATGACCATACA
AAACTAAAACCAAAGGAACTCAATGCACCTTGTAGCAAAGCCTGTTTAGAAGAAGGAAAA
CCTAAACCGACCCGTTTCTCTACCGTTAGCACATTTGCGGGACTTGAGGCACAACTCAGC
CCCTCATGGATGTTAGGCTACAATATTAGCACCGGTTATCGTGTACCAACGGCTTCAGAA
ATGTTCTTCAGCTTTACCAATGCGTATGGCACGTGGAAATCTAACCCGAGCTTGAAACCC
GAAAAAAGTATTAACCATACACTCTCTTTGAAAGGCAATAGTGAAAAAGGCTTGCTTGAT
CTCACCCTCTATCAAACAAACTATCGTCATTTCTTATTTGAACAAGAAAGTTTAATTCAA
CGTACCGAAATGCGCTATGGACGCCCTTATACTTACCAAAGCCAAGAACAACAAATGGTG
AACTTAGATAAAGCAAAAATTTATGGTGTGGAATTGAAAACCCATGTCAATTTAGATCAG
ATGATCGCTGTGATACCACAAGGCTTTAAGTTCTACGCCGCGCTCGGTTATAGCAAAGGT
AAACTCTCTAATAACGCCAGCCTACTTTCCATTCAACCGCTTAAAATTATTCTGGGGTTG
GATTATGAAGCAACAAACGGCAAATGGGCTATTTTCAACCGCCTAACCTATTTGGGTGAA
AAAAGAGCTAGTGATGCGAAAGTGTATGAAATTAAACGTCGCTGTACTGAATTTGTGACA
GAAACAGATCCTTGGACTGGTCAACAAATTACTCGCTGTAAAAAACGGGAATTGTATCCA
GATTTATCTACTTATAAACACTTAAATAAATCTGCTTTTGTGTTTGATACTTTTGGTTAT
TACAAGATCACGGACGATATCACGTTCCGAGCTGGCATTTATAATCTGTTTAATAAAAAA
TACCATACTTGGGATGCCTTACGTGGTATTAATGCCAATAGTACGTTAAATTCAGTTGAC
CGTGAAGGGAAAGGGTTACAACGCTTCTATGCGCCCGGACGTAACTATGCGGCTTCCCTT
GAAATCCGTTTCTAA
>PM1081
ATGCCTTTATTAACTTTAAAAATTAATATGTTTTTTATGAGAAAAATTTCGTACTTATCA
TTGTGTGTTATTTCGGCACTTTATAGCCAACTGGCTGTTGCTCAAAGCCCACTAAAAAAT
ACAAGTGAGCATATTGAACTTGAACCGATCTTTGTAAATACGCTGATTGAGAGCAGAGAA
GGTGCGCCACTTGGCGGGCGTTTAATGGCAAGTGAAAAAATTATTCCAGCGTATAGCCTT
AAACAACGCGGCAGTAATCTTGGTGATGCGTTATCGAGTGAGCTGGGTATTCATGCTAGT
CAATTTGGTGGTGGGGCGTCTGCGCCAGTGATCCGTGGACAAGAAGGTAAGCGGATCAAA
GTGCTGAGCAGTGGTAATGAAACCTTGGATATGTCTGCTATGTCGCCTGATCATGCTGTG
GCAGTGGATAGTCTATTAGCTAAAAAAGTTGAAATTTTACGTGGTGCAAATACCTTGTTG
TATAGTTCAGGCAATGCGGCAGGTGTAGTCAATGTGGTTGATAATAAAATTCCTACCGCC
GAGGTTGTCGGAGTTGAGGGCGAAGTCGGCTTAAGAACGGGCAGTGCGGACAATGAACGT
CTGGTGAATGTGGCATTAGATGTGGGATTATCAAAACATTTTGCGTTACACCTTGAAGGT
TTACACAAAAAAGCCGGTGATTATCGCACACCTTCTTATCAGTATCAGGGGAGCACGCAT
CATAAATTGGCAAATAGCTTTGTGGATAATCGAAGTGGCAGTGTTGGACTTTCTTGGGTG
GGTGATAAAGGTTATTTAGGTGTTGCGTATAGCCAACGTAAAGACAAATATGGGTTACCT
GCGCATTCACATCTCTACGATGAATACTATATGCATGTTTTATTATCCGATGCACATTGG
CGTAAGCCCTATCTAAAACATTATCCATTTTTAATGGAAGAAACTGACATTGATTATAAT
AATCCCGGTATTGATTGTATAAAAAAAGAGTGGCATAGCCATGGGCATCTGTGTAATCAC
GGTCATGCTCATCACGGAAATGGGCAACATAGTCACGATCATCACGCGCATGCCGATCCG
CATATTGCGTTAAATACGCAACGTTGGGATTTGCGTGGCGAATGGAAAAATCCAGTAAAA
GGCTTAGATAAAGTCCGTTTTTCGATTGCCAAAGTTGGTTATCGCCACGATGAAAAATCA
GGGGCGATCTCAGACAATTCATTTAAAAATAAAGGCTATTCAGCACGTGTTGAATTCCTT
CATCAGCCGATTGCGGGCGTCAGTGGGTTAATTGGTTTAAGTCATGTATATCAAGATAGC
TATGCGTTAGATAATCATACACTTGAATATCGTAAACAAAATCTCCTTTCTGATCATACT
ACGGCTCAGCAAAGCCTCTTTTTAATGGAGCATGTTGAATTAGGTAAATGGCAATTTGAT
ATTGGTGGGCGTGTGGAAAAACAACGCATTGCGATGAAATATCATTTTAATGTGCCAAAA
GATGAGCAGCCACCGGAAGAGCTGACTCGACCACATAAATCGAAAGCCTATTCTTATGCT
TTATCGGCAAATTATCAATTAAATGAACAACATCAGTTTAATATGATTGTTTCGCATCAA
GAACGTTTGCCAAATGCGCAAGAGCTATATGCGCATGGAAAACACTTAGCCACCAATTCT
TTTGAAGCGGGAAATAAAAATCTGACAAAAGAACGCTCGAATAATGTCGAATTAGGTTGG
GGGTATACAGGGGAAAAATTAGGGATCAAATTAAGTGGCTACTATCAACAGTTTTCTAAC
TATATTTATGCCGCTATTTTAAATAACAAAACAAGCTGTCCGTGGCGACCTAATTCCCGT
TGTTTACGTTCATTAAGCGATGATTATCCATTACGCTTATATCGCTACAATCAAGCGAAA
GCAAAGATTTATGGGTTGGAAGCCGAAGTGAGCTATCAAATTTCCTCAACACACAGTGTG
TCCATTTTTGGTGATTATGTGCGGGGTAAGTTAAAAGACCTTCCGTCTCTCCCGATTGGA
TATAAATATATCTATAACGAAAATTATGACATGGTTGGTGTACAACCAACGGGTTGGGAA
AAACAACCTGATGGTAATGCACCTCGTATGTCACCAATGCGTTTAGGCATAAAATGGAAT
GCGTATTTTGACAACGGCATAAGTTTCAATACGCAGCTTTATCGAGTCTTTGCACAAAAC
AAAGTGGCACGACTAGAAACACCAACGAAGGGGCATACCATGTTGAATCTTGGTATGAGT
TATGATGGTAAGATGGGCAATAATGAGTATACCTTATTTGCTAATGTGAATAATGTGCTA
AATAGTAGAGTCTATAATCATACTTCGTTCTTATCCTATATTCCGCAAAGTGGTCTAGGT
CTTAATGTGGGAATGAATTTTAAATTCTAA
>PM1282
ATGTTATGTAAGCCTAACCATTTGGGTTTATTGTTGTTAATTTCAGAAGTTGTATTCGCA
GACACACAATTAGATGAAATTCATGTTGTAGAATCGGTTGTTAATGGTAAAGCAAGTTTA
ACGGCATTAGCTTCTCAAGTGCGCATTTCTAAGGAGAAATTAGATAATGTTAAATCTGGA
ACGCTCGGAGAAACATTAACTAACGTTTCTGGTGTGCAAAATAATTATTTTGGTCCGAAT
GCTGGGCGTCCAATGATTCGTGGACTATCTGGTCAACGTGTCCAAATTATGCAAAATGAT
ATGCCAATCCATGATATGGCCGCTGTTTCGAGTAATCTTGCAATATCAGCTAATCTGGCT
TCAGTAAAAGAAATTCAAATTATCAAAAGTGGCGTTGCTTCTGTATTGTATGGAGGGAAA
AGTATTGGTGGGGCAGTAAATTTGACTGATGATGCGATCCCCCAACACATAGCAGAAAAA
GCATTTCGTGGCGAAGTTGAATGGCGAGCGGGATTGAATGCCCCTAATACTTACCAAGTT
CAATTACAAGGTAACAACCAAGTAAATTTTGCTTGGTATCTTGATGCTTCTTTAAGTGAG
ATTTCTTCTCGTAAGATTCCAGGACGTAGCAAAGACGGGATTTGTTATGACTATGAATAT
TTGAAAACCAATACAAAACTGCGTAGCCAATGTCAGGTAAATATTGAGAAACTCTCTTCA
ATTAATCCGAAATATTTTAAATATATCAGTCAGTTCTATTTAGATCATTATAAAAATCCT
GACTACGGCTTATCTGAAGGGGATCAATATACCAATATGTCAGCGGGAGGTAAAAATCCA
CTGAACCCAGAATATGTAGAGGGGAGTCCTTATTATGCAGAAAAATTTGGTCCTCTTGAA
GAATATGTACCTTATCCAAATGGTCGTATTCCAAATGCGCATTCAAGTACAAAACAGCTG
ACTGTTGGAGCTAGCTATCTTCATGATAAAGGCTATACTGGAGCATCTTTTTCTCATTTT
AATACTCGTTATGGTGTGCCGGGATTTTCCTATTTGGCTAGTCGAGCTGCATCACAACGT
AAAAGTTATTTACCCGTTTCTGTGACGAATGAAACCAATAGATTGAATTTAAAAAGTCAA
TTAAATGCGTTAGTTATGCCTATTTCAAAAGTGGAAATTCAATTAGGTTTCCAAAAAAGT
CGGGATAAAGAATGGCTAGGATCACATTTATCTAATGCATTTCATACATACAATGACTAT
TATCGCTCCTCTTTTGAGCATCAACCACTGTTTAATCATCACGTATTAGGAACCATTGGT
GTTGAATGGAATAGACAGAAAATATTTTCAAGTGGTAAAGATAGTTATTTACCAAATGTT
AATATGGATACGAAATCGCTGTTTATTCTTGAGAAAATAGATGTCTCTCCTTTTGTTGTT
GAATTCGGTCAACGTTGGGATAAAGTGAAATATGTCGTAGATACGACCAATCATATTTCT
TCTCGTGGTAAAGGTGGTGCTTATTCAAAGAATAGAACTTTTTTTGTGCAAAATACACAT
TTAGGTCTTTTATTTCAACCCGTTGATACATGGTATTTGAAACTACAGCGTAGCTGGCAA
GAACGGGCACCCGAAGTTAATGAATTATATGCAGATAATAATCATTATGCTTTACTCATT
GAAGAAAATGGTGATGGTCGCCTTAAAAAAGAGCAGAGTGATAATTGGGAACTCTCCACA
GGTGTTAACCTTGAGCAGTTTAATGCTGAATTAACGTGGTTCCAACGTAATTTTGATAAT
TTTCATTATTTAGGCTATACCGGGATTTCGCGCGCCGGTTTGGCCGTGAAAGAATGGCGT
CAAGCTCCTTTGCGAATGAATGGTGTAGAGTTAGATTTAACTTATCAACATCAAACTCCC
CATTTTGGTGATTTGACATGGCATCTTTTTGCTGATTATGTTCATCACAAATTGACATTA
GCGCCAGATCATATTGATACGAAAAGAATTGGTTATTTACCACATCTTCCAACGTCTAGG
ATTGGGGGAGATTTGACAGTACAGTGGCAACGTTGGAGAGGATTTACTTCTGTGACACAT
TACGTTAAGCAAAAACGAGTGACCAAAGAAGTCGATGATGAATTACCAGCAAAAAAATTT
ACGTTAGTGGATTTAGGTTTATCTTATGTTTATCCGCTTACTCGAGCAACATTAGAGATA
TCTTTGAATATCCAAAATCTCACGAATAGGGAAGCAAGATTGAATAACTCACCTTTACGT
TTCCTTGCGCCTTTACCTGGTAGAAATGTACGTTTAGGTGTGAAATTGATGTTCTAA
>PM1428
ATGATTTCAAGAGGTTGTAAAGTAAATAAATTTTTTGCTGTTTTGATGATGTGCTGCATT
CCGCAAGTAGTTTGGGCAAATACAGAAAAGAAGCAAATTGTTTTTTTAGATGAAATTAGT
GTGGAGTCCAAAGGTGCTGCTTTTCGTAGCGATCCCCTTTCCGGCTTACCAAAACAAAAT
GACATTTTAGTCAGTAAGCAAAAATTAAAAACAGGCTCCAGTACATTAGGTAATGCGTTA
GCGGGTGAACTCAGTGTACATAGTAATCAATTTGGTGGTGGATCCAGTGCACCTGTCGTT
CGAGGACAGGAAGGCGTGCGTTTAAAAATCTTACAAAATGGTTCTGATGTCATTGATATG
TCTCAACTTTCTCCTGACCATGCGATTGGTGTCGATACGTTATTGGCAGAGCAAGTCGAA
ATTGTACGTGGTGCCTCAACATTGTTATATGCCAATGCGTCACCTGCTGGTGTGATTAAT
GTAGTAGATAAACGCATTCCAACACAGCTTCCCAAAAAGGGCTATGAAGTGGATTTCAAT
ACGCGTTATAACACGAATAGTCATGAAAAATTGGTAACGGCAGCACTGACTTTCGGGTTA
GGTAAGCACATTGCTTTACGGGTAGAAGAACTGTTACGTGGCTCAAATAATTACCATGTG
CCAGCATTTAAGCTAGACAAAACATTAAATTATGTCCCCGATACTCAAAATAAAACGAAG
TCAGGTAACTATGGTGTGGCTTTTATCGGTGAGCGAGGGTATGTCGGTTTTGCCTACAAT
CTTCGTCGTGAGAAATATGGGTTACCGGGACATAACCATAAGCTAGATAGTTGTGCTGCG
CATATTTGGGGTGGCAATGTACGTAATGACTATTATTTAGGGCTTTATCCTCATTTAATG
CATGATACGGATCTAGTAAATACGCATTTCCATTGTGGATCAAATCATGACATGGATGGA
AAACACAGTCATAATCATCCTTACGGTCACGATCATGACCATTCTATTGCCGGTCCATTG
ATTGATTCTTATGCTAAACGTTATGACATACGTGCTGAAGTCAAGCAGCCGATGAAAGCG
ATTGAGAAAATCAAACTCAGTTATTCGGAAACCCGTTATAAACACGATGAAAAAGATGGC
AATATCGCCGTGAATTTATTTAAAAATAACGGATATAACCTGCGCGTAGAGATTTTCCAT
ACGCCCATAGCGGGGTTGAGTGGCGTTATAGGGGCGCAGTATCAAACACAAACCAGCAGT
GCGAATATTCCGCGTATTGCACCATGCTCAAATAATGCAAGCGATCCTTGTCATAAGAAA
AAGCAACGTGATCCGTCCAAAATCACTAAAGGTGATCGTAAGTCATGGGCATTGATTGAA
AATACTCAATCACAAATGAGTTTTTTTGCTATAGAACAATTGCGTTGGCAAGATTTTTTA
TTTGAAATTGGTGTACGTACTGAAAAACAACGCATTGATATTGAATATGATCGCGCTTGG
CTGTTTAAAGTAAAGCGAAAGCTGGAAGGCTGTGATCCTAATTCGTTCTTTTATAGCCCA
TCAGGATGTCGTCAAGGCAGTTATCCAGCACCTGATTTTGCCTCTTATCATGATCGCGCG
ACCTCTTATTCTGGTGCTATTAGTTGGAATATGACGCCTGACTACACCCTTTCTTTGACT
TACTCACATAACGAACGTCACCCAACACCGATGGAATTGTATTACCACGGCAAACATTTA
GCGACGGTGTCATTTGAACATGGCAATCGTAATCTGAAAAAAGAAGTTTCTGATAACTGG
GAAGTCGGTCTTGCGTATCTTGGTGACAAGCTAAGTTATAAAGTGAATGTATATTACAAT
GATTTTAAAAATCGGATTTTTAATCAAACATTGAACAAATCCGGTAATTTATCTTTGAAT
CGTTATAATCAATCCAAAGCGAAATATTATGGTGTGGAAGGGCGTATTGACTATGCGTTG
ACACCTGAACTGCACATGGGACTTTTTGGTGATTATGTGCGTGGAAAACTGTATGATTTA
CCGCCAACGTACCGTGTCGATCATGTGGCGAATAGCTTAGAGCCCGTTACTCAGCCTGAT
CAAGACGCACCACGTGTCCCGCCAATGCGTTTAGGCTTTCGTGTGAATATGGAGATGACT
GAGAGTTTAACAAGTTCACTCGAATACACTTACGTTTATCAACAAAAGAAAGTAGCGCCG
TTAGAAAATCAAACGGCTGCATATAGTTTATTAAATATCGGAGTGGATTATTCACGCCAA
ATAGCTGGGGTAAATTATCAATTATTTGTTCAAGCAAATAATGTGTTAAACCGTAAAGTT
TATTCTCATACTTCTTTTTTACCCTTTGTACCGCAGATGGGGCGTAATGTGACTTTAGGA
TTAAACATCCATTTCTAA
>Pmorf0222
ATGATTAAAGGCGTTGTTAGTGGAGCTGTATTATTTTTCGTAGCTATTTTAGGTTTTATG
TCAGTTTATTCTGTGGACGCGGGCGAAACGGCTATTGTTACTCGATATGGTGAGATTATT
GACACTAAAACATCAGGGTTGAATTGGAAATCTCCTGTTGAAGATGTAACTTACTTCTCC
ACCCGTGAAGCCAAATACGACTTTGGTGAGTTCGATAAAAAGACAGGTGATGTAATTTCA
GGATTGTCCGCTTATACGTCAGATCGCCAAACCGCAACGGTAGCACTTACAGTCACTTAC
CAAATCACTAACCCTGAAGAGGTTTATACAAAGTACAAAACTACCGAGAACATGATCAAT
ACCTTAATGGCTCCACGAGTTCGCCAACAGCTTGAAATCGTCTTCAGCAAATACACCGCA
ATGACAGCCGTTGAACGCCGTGGTGAATTTGCCACCTCACTTCGCAAAGAAATTGCCGAC
ACGTTCAAGGGCTACCCCATCGCTATTAATGACGTACAATCGGTGTTTAACTTCTCTGCT
GAATATGAGCGTATGATTGAAGACAGTGTAAATAAAGATGTTGCCGTTCGCAACAAAGAA
CGAGAAACTCGTATTGCAATTGAAGAAACAAAAGCGCAACAAGTGAGAGCGGAGGCGGAA
GCTAAAATCCGCATTACTCAAGCAGAAGCGGAGGCAAAACAACGAACACTGCAAGCAGAT
GCCGAAGCGCATGCAATTAAGGTAAAAGGTCAAGCGGAGGCAGATAGCGCGAAGGCATTA
GCTGAAGCTTTAGCCAAGAACCAAGATTTAGTTGCACTTAAAACTGCTGAAAAATGGAAT
GGCGTACTACCAACCTACATTCCGCAAGGTACAGTAATGCCATTTGTTCAATTGCCACAA
AAATAA
>ppgA_L7
Atgatcataggatatgccgctggagttttcgatttattccatatagggcatttaaatttactaaaaaatgccaagtctatgtgtgataagttagtagttggagtcacaaccgatgatctagttctttacaaaggaaaacgagcaatgattccattttctgatcgcctagaaattgtcagaagtatcaagtatgttgatgctgtcgttcctcaaaaagatatggataaatgcacgatgtgccaaaaaatcggggcatcattactttttgttggtgatgattggtatgatacagataaatggaaaggttatgagcaacagttatcattacatggagttaaagttatttatttcccttatactgagggtgtttcatcaaccaaaatcagcaatgtattagaaaaattaagataa
>ppgB_L7
Atgaaagatataacctattgtgcaagctcatttctaatgtatcgagatgtgataaataaaaataaatcatttaatgataagcctatatttatatctcctccccaaaaaaaattgataaataaaattagaaatagtgagcaactcgaacagttcctaaaaaataaaatacaatcattaacatctgatgggaaaacagcattagctctatcaggtggtgttgactctgctattttagccaagtatatgcctgaaggttctacggcttatacatttaaatgtattgttccaaataaagttgttgcagatgaaagtgtgcaagcatctatttatgcaaaaatgtataacctaaagcataaaattatagaaatctcttgggaagatatggagagatattccacagccttaatgttgaataaaaatgcacctattcactccattgaagttcaaatatacaaagctgcattagaagctaaaaatgatggttttactagaataatttttggagaacctgctgatatattatttgggggattagataaattactttcaaaggattggactattggtgactttattaatagatactgttatgttctaccttataaagtcctaaaagattatgttatggaattagacccaattattaaccattgtttaccaaatggatatattgatgtgcataattttttaatggaatctgttcatgaaagtgatgtcattgaatacgaaaacccatgctcattggcagggcttcaatttattggtatatatgatgaaattgagctagcaacaacattagatataactagaattaggaatggggatcccaaataccttattactgaactcttcaaaaaatattatcctaatctatccccaccacagaaattgccgtttccaagagctgtcaatgagtggctaaaagactgggaaggtccaaaaagaaaagagttttggcctagatgtacagattctatgactggagatcagcgttggatggtttatatattagagaaattcttaaatttaaatgaatcaggagatatttaa
>ppgC_L7
Atgaaaaattatactccagacgaaactttaatcaaagcaagaaaaataatgctagaaagtttatgtgtagttcataacttatgtgaaaaatatcatttaacttactggctagaaggaggaaccttattaggagctataaggcatagagggtttattccttgggatgatgatattgacatagcaatgccacgtgatgactataataaatttgcagaaattgctaagaaagaactcccttccgatctattttatcaagatcaagaaacggatccgaattatccaaatccaatagctagagtcagaaaaaaaggaacttattttgaagaaaaatgggagcctgaaaataataaatatcatcatggtatcttcatagatattatacctattgacacatataatactggaatatttatagattggcgtaattgggtatatttttttaggaccaaatactctaggcataattatcctaaaggaacattgaaacgctttcttattcacatatatgctcatactatatgttcaattccattcaaaatatctagacgaataatcgaatatttaaaaaagcataaagaatactttaataaccctaaaagtaaatacatgtcacatggactagaatggcaagatttatgtaaaacaaaaagaaaagatatttacccactaacactaggcaaagatatctttgaaggacactctttttatataccaaataatcctcataattacttaactgcttattttggtaaagattatatgacgttgccccctctagaaaaacgatatgttcatcataaaattataaaatttgatgttaaagaataa
>ppx
ATGAAGAGTGAAAATGTCATGGAAAAAGGCACCGCACTTTCCATTCCCTCGCGTCTCGAAGCGAGGGAA
ATTGCTGCCATTGATTTGGGTTCAAATAGCTTTCATATGATTGTCGCACGTATTATGAATGGCTCTATT
CAGATTCTTTCTCGTTTAAAGCAAAAAGTCCAGCTCGCAGAGGGCTTAGATGAAAACAATGTTCTCAAC
CAAGCGGCAATTACTCGTGGCGTAAATTGTTTAGCCTTGTTTGCGGAGCGCTTACAGGGGTTCGCACCA
GAAAATGTCAATGTTGTTGGCACCTATACTTTACGTCGTGCAGTGAACAATGACGAGTTTTTACGCCAA
GCCAAAGCTGTTTTCCCTTATCCAATCAATATCATTACAGGGAAAACCGAAGCGCAAACTATTTATGCC
GGTGTGTCACACACCCAACCTGAAACTGGAAAAAAATTTGTCATTGATATTGGTGGTGGCTCGACTGAA
ATGATTATTGGGGAAAATTTCACCCCTATTTTAGCTGAAAGTCGACATATGGGGTGTGTCAGCTTTGCG
AAACAATTTTTCCCTCAAGGTGAAATAAGTCAGTTACATTTTGAAAATGCTCGTCAAGCCGCATTAATG
AAAATTGAAGACTTAGCCTATGAATATCGGCATTTGGGCTGGGATGTGGTGTTAGGCTCCTCTGGTACA
ATTAAAACTGTACATCAAGTCATCATGGCAAATATTGATCCAAACGGTCTTATCACCCCTGAACGTCTA
CAACAATTAATCAAACAAACATTACAGCATACCCATTTTGAAGATCTGAAATTATCCGGCTTGATTGAA
GAACGTGCTGATGTCTTTGTGCCTGGATTGGCTATTTTGAGTGCTGTATTTGAAACATTTGGTATTCAA
CAAATGCGTTATTCTGATGGGGCGTTACGCGAAGGAGTCATGTATAGCCTCGAAAAGACCTTTCAAGTG
AGCAATATTCGTGAGCGGACGGCGTTAGGTTTAGCAGAACAATTTACCATAGACCAAGCCCAAGCAGAA
CGTGTCCATCAAAGTGTTAAACTGCTTAGCCAACAATATCGCCATTGGAAAAAACCGCAACTGGCAGCA
GAGATGATCGAAATCGTCCTGTGGGCAGCACGTTTACATGAAGTCGGCATTGTGATTAACCATAAAGGG
ATGCAAAAACACTCCGCCTATATTTTACAAAATATAGAATTACCGGGTTTCGATAAAGAACAACAACGC
TTATTAGCCACCTTAGTGCGTTATCAAATTAACCTGTTTAAACTGTCTGAATTAAGTAAATTTGCACGG
TATGATGAGCAAGATGTGTTAGCCTTAGTACGTTTATTACGCTTAGCCATTATCTTAAACAAATCCCGT
CAAGCTACAGAGAAAACCGAGCAAATCACCTTGACGTTCAACCGTGCTTTAACCCATTGGACACTCAAG
TTTGCACAAGGCTATTTGACGCATACACCGCTGATCTGTAACGAGCTAAAAGCCGAAAAACGCGTGCTT
AATGAAATGGGATTAGATATCACGTTTAACTAA
>priA
ATGCTATATTTCATCAATAATACGGAGACCAACCCATTCATTAACCGACCAACCATGCAA
CTCATCCGTGTGGCGCTGGCAGTGCCGTTATATCGTTTTTTTGATTATCTTTTACCTCCC
GAGCTTGATGCCGTGATTGGGGGACGTGTCGTTGTGCCTTTTGGTAGGCAACAGCGTGTT
GGGATTGTGGTGGCATTGCCTGTGGAAACAGAGGTTGAAACGGCGCAATTAAAGTCAGTA
ATTGAGGTGTTGGATACTCAAAGCGTGTTTAATCAAGATATGTGGCAGTTATTGCATTGG
GCTGCTGGCTATTATCAAACTGCATTGGGTGAAGTGTTATTTCAAGCGTTGCCTGTCAAA
CTTAGGCAGGGGGAAAGTGCGGTTGAAAAAGCGAAAATTTTTTGGCAATTGACCGAACGT
GGTCGGCAAGCATTGGCACAACACACTGACAGCGGGGAGTTTAAGCGGGCAAAAAAACAG
CTTGAGGTTCTCATCGCGTTATCTCAAACCCCACTAGAAAAAGGCAATAATCCGTTTAAT
AGCGCGATTTTTTCAACTCTTAAACAAAAAGATTACGTAGAAGACGTTGAGGTTCAACCG
CAGTTACACGCATGGCAGACCGATTTCACCGATAAACCGATGGTGAATGACGAAAATCGA
TTACGGCTAAATAAGCAACAAGCATTAGCTTTCAGCCAATTAGTGTTTCATCAAGGATTT
GCGGTGTGGTTACTCGATGGTGTAACGGGGTCAGGAAAAACCGAGATTTATTTGCAACTG
ATTGAAGAGGTGTTGAAAAAAGGCAAACAAATATTAGTGCTTGTGCCTGAAATTGGCTTA
ACACCACAAACAGTACAACGTTTTGTCGCTCGTTTTCAGGTGGTGATTGATGTATTGCAT
TCTAATCTAAATGATACCCAACGTTTGGCAGTATGGCAGCGTGCAAGAACTGGACAAAGT
GCGGTTGTCATCGGCACAAGATCCGCATTATTTACGCAATTTGCTGATTTAGGATTGATT
GTTATTGATGAAGAGCATGATGCCTCTTTCAAACAACAAGACAATTTCCGTTATCATGCT
CGTGACTTGTCGGTTGTATTGGCGAAACGGTTAAATATTCCAGTGTTAATGGGGTCAGCG
ACACCGAGTTTAGAAAGTCTAAATAATGTTCATAATGGCAAGTATCGCCATATTATTCTA
TCAAACAGAGCGGGTAATGCTGCATTACTACGTCATTCTGTGATCGACTTAAAGCAACAA
GTTGTGCGTAATGGCTTATCTGAAGCGTTGTTACAGCGAATGGAAAAGCACCTACAAAAA
GGTAACCAAGTGTTACTTTTTTTAAATCGGCGTGGTTTTGCTCCTGTGATGTTATGCCAT
GAATGTGGGTGGATTGCCGAATGCCAACATTGTGAGAAACCTTATACTTATCATCAACAT
CAGCGTGCTTTACGCTGTCATCACTGTGCGGCACAAAAACCGATTCCGCGGCAATGTGAG
CATTGTGGGTCCACACATTTGATCACCACTGGGTTGGGAACTGAGCAATTAGAGCAAACT
TTAGCAAGTCGTTTTCCACAATATCAAATTACACGTATTGATCGTGACAGTACGGCACGA
AAAGGCAAATTAGAGGATTATCTCACTGACATTCAACAGGGGAAAAGTCAGATTCTGATT
GGTACACAAATGCTCGCAAAAGGACACCATTTTCCTAATGTGACGTTGGTGGCGTTAGTG
AACGTAGATAGTGCCTTATTCTCTTTAGATTTTCGTGCAGAAGAGCGCTTGGCACAACTT
TATGTACAAGTGGCAGGTCGTGCAGGTCGTGTGGAGAAACAAGGGGAAGTGGTGCTACAA
ACCCATTACCCAGATCATCCATTATTACAGCGTTTGTTGCAGCAAGGTTATGCAGATTTT
GCAGAGTACGCGTTACAATTACGACAAAAAATGGGCTTGCCACCGTTTAGTGCACAAGCA
TTGTTTAAAGCACAAAGCCGGCATTCAGAAGACGCCGAGCAAGTCTTGCAGCAAGTTGCT
GAGTATTTTTACACTTGGAATCAAAGCTCGCAGTGTGCGATACAAATTTTAGGACCGATT
GCGGCACCTTTCAGTAAAAAAGCTGGTCAATATCGTTGGCAATTATTGCTACAACATCCT
TCCAGAGCCCAGTTACACCATGCCTTATCGGCATTTCAAGCAACATCAACGATTAAATTT
GGTTCAGTACGTTGTGTATTAGATGTGGATCCCATTGATTTAAATTAG
>ptfA_1
ATGAAAAAAGCCATTTTCTTTTCGATTAAAAAAGGGTTTACGCTAATTGAATTAATGATT
GTCATTGCCATTATTGCGATTTTAGCCACGATTGCCGTGCCATCTTATCAAAATTATACA
AAAAAAGCGGCAATCTCTGAATTATTGCAAGCCGCTGCTCCTTATCGTGCTGAGGTAGAA
CTTTGTATCTATAATACAAATAGTACAACGAATTGTAATGCAGGAAGTCATGGTATTCGT
GCTGATGCTGCAGCAAGTAAAAAATATTTAAAAGCCATCACAGTTAAAGCTGGGGTAATT
ACTGTCACTGGACAAGGGAGCTTGGAAGGAATTAGCTATACGCTGACAGCGAGTGGTAAC
GCAGCTCAAGGTGTTTCTTGGACAGTTAATTGTGGTGCTCAATCTGACATTTTCCCAGCA
GGATTTTGCGCATAA
>ptfA_2
ATGTTTCATGAGAATCCTTTGTGTACTGTTAGCGCAATGACAGGAGAGGTATTTGAAATC
CAACAGGCGCTATGGCAAAAAAATCAGCAACAACAACGTTTTTTATTACGTTATTTTGCC
TTGCCTTTACAAGAAGATGAAAAACAGTTGTGGCTTGGTGTGGATTCGTTAGCGAATTTA
TCAGCATGTGATGCCTTTTCTTTTTTAACGAATAAACACATTGAGCCTGTTTTATTATCA
ACAAATGAACTTAAACGGGCATTGCAGCAACTTTCCCCACCAAAATTACAGGTGGAAGAA
AACATACCCACGGTTTATCAAGTCGCGCAATTAGATTCTGATTCCGCGACGGATGAACCT
TTGATTCAATTACTTGATCAGGTTTTTGAACGTGCATTACAGCTACAGGCTTCTGACATT
CATTTTGAACCGCAACAGCATAGCTTACAAGTGCGTTTTAGAATCGATGGTGTATTACAA
GTCCAGCCTTCCTTTTCAGGGATATTGGCTAATCGCCTGATTTCTCGTCTTAAATTATTA
GCAAAATTAGATATTAGTGAAACACGCTTGCCTCAGGACGGTTGTTTCCAATTTAAAACG
ACATTTTCTGATACATTAGATTTTCGACTTTCTACGTTGCCGACACATTTAGGCGAAAAA
GCGGTATTGCGTTTACAGCGAAATAAGCCTATTCATCTCAGTTTTGGTGAGTTGGGGATG
ACCGCAGACCAACAACACAGATTCCAACACGCGTTAAGTCAGCCACAAGGACTGATTTTA
GTAACGGGACCAACAGGGAGTGGAAAAAGCATTTCGCTTTATAGTGCGCTAGCTTGGCTC
AACAGCATAGAAAAGCATATTTTAACAGCAGAAGATCCGATTGAAATTGCGTTGACTGGG
ATAATCCAAACGCAAGTAAATACGCAAATAGGACTGGATTTCAAGCGTTTATTACGCACT
TTTTTACGTCAAGATCCAGACATTATTATGTTAGGGGAAATTCGTGATGAAGAAAGCGCG
TTAATCGCATTACGTGCAGCTCAAACTGGGCATTTAGTCCTCTCTACCTTGCATACGAAT
GATGCGCCCTCTGCCCTTACTCGCTTACAGCAATTAGGGGTGCCTTTGCATGAAATTGAA
CAAAGCCTCTTACTTGTTGTGGCGCAGCGTTTATTGCGTCGTTGTTGTGATTGCCGTGTA
GAGACACAATCGGCGTGTCGTTGCTATCAGGGGTATAAAGGGAGGATTGGGGTATATCAA
TTTTTACAAAAAGATAAAACAGGGTGTTTTGTCACGGATTTTAGTAGTTTACGCGAGAGT
GCGAAGGAAAAAGTTCGTTTAGGCATGACCGATGACAATGAAGTACAACGTGTATTAGGT
GAATGA
>ptsH
ATGTACTCAAAAGACGTTGAAATTATTGCACCAAATGGATTACATACTCGTCCTGCGGCACAATTTGTG
AAAGAAGCGAAAGCCTTTGCCTCTGATATTACCGTTACTTCTGCGGGAAAAAGCGCGAGTGCGAAAAGT
CTGTTTAAATTACAAACACTTGCACTCAGTCAAGGTACGGTCATTACGATTTCGGCAGAGGGCGAAGAT
GAGCAAAAAGCCGTTGAACACTTAGTCGCACTTATTCCAACCTTAGAATAA
>qdtB_L5
Atgattccatttttagatttaaaaacaacaaattcacaatatagagaagagcttattgaggcatgtagtcgggttattgattccggatggtatattgcaggcaaagaattagaaaagtttgaaatgagttttgctcaatactgtggtgttaagtatgcaataggcgtagcaaatggtttggacgcgttaattcttgtattaagagcttggaaggaattgggaaaattaaaagagggagatgaagttttggtgcctgctaatacttatatcgcaagtattttagctattacagaaaataacctagttccaattcttgttgagcctaatccatatacatttaatctgtgcccagataatgcaagaaaaaaaataacaaagaaaactcgagcaattttacccgtgcacctatacggtcaacttgctgatatggattcaattatccagttagcggaagaatttaatttacttattttagaagattctgctcaagcacatggtgcatcattacagggtataaaggctggagcgtggggacatgcgtctggatttagtttttacccaggcaaaaatttaggggcattaggtgatgcaggcgctattaccacaaatgatgatactctagctgagatggtgaaaacgttaagaaattatggctctaaagaaaagtaccagaatttagttataggtgcaaatagccggcttgatgaaattcaagcagctatgcttgatgtcaaattaaagtacttggacaaagacactgaacatcgtcgtaaaattgccaatttgtatctttcgggtattaataatccttctatcacattaccattacagaatgtagatgctgaaaattatactcagcacgtatggcatttatttgttatacgcacgcaatttagagataaattacaacaatatttattggaaaatggggtgcagacattgattcactatcctataccgccacataaacaaaccgcatatagagagtggaataacttagaattacctattacagaaaaaatacatagtgaagttcttagtttacctatgggggcttgtttaagtatagaacaagctcggcaaatcatttcgatcataaatagttttgacggttag
>qdtD_L5
Atgtcattgattaatttgattaattttccaatcttaggtgatgacaggggaagtttaattgctatagaaagtaataaaacaattccttttgaaatcaaaagagtgtattacatttttgatactaagaaagatatagcccgaggatttcatgcacataaaaacctttctcaaattttattttgtgtaaaagggagctgtcgaattgtgttagatgatggctttcgtagagagtgtgtgactttatctgaaccaaacaaaggcattttagtagaaaaccttgtttggcgggagatgcatgatttttctgatgattgtgtcttggtagttcttgctagtcaacattatgatgaaagtgattacattcggcattatgatgattttctgaatgaaatacatcggccttttatgcaccatttatctgatgttaaatgccaaaatataggaaaaaacactagagtttggcaatatgtcgttatttttgaacatgctcaaatcggtgaaaattgtaatatatgttctcattgtttaatcgaaaatgatgtaattattgggaataatgtaacgattaaatccggtgttttcttatgggatggtatttatgttggagataatgtatttataggacctaatgcgacttttactaatgatagagttcctcgttctaaacaatatccagataaatttatgaaaacggttattaaagagggtgcaagtattggtgctaatgctacaatcctacctggtattactattgggaaaaatgccatgattggtgcaggtgcagtagttactaaagatgttcttgataatgagatcgttattggtaatcctgctagagtgaaaggataa
>qseB
ATGCGAATTTTATTAATAGAAGATGATGCCTTAATTGGCAATGGCTTACAGATTGGGCTA
ACTAAATCGGGTTTTTTAGTTGATTGGTTTCAGGATGGCAAAACAGGATTAGAGGCGGTA
AAAAGTGCGCCTTATGATGCGGTTGTGTTAGATTTAACCTTACCTAAAATGGATGGATTA
GACATCCTGCAGCGTTGGCGTAAAGAAAAATACGATGTACCCGTATTAATTCTAACCGCG
CGCGATACGCTAGATGAACGAGTGATGGGATTGCAAAAAGGAGCTGATGATTATTTATGT
AAACCTTTTGCATTAGTCGAAGTGATTGCACGTTTGCAGGCACTCATTCGTCGTCGTTAT
GGGCAAGCTAGCCCAGTGATTGAACATAGCTTGGTCTGTTTTGACCCGAATCAGCGCAAA
GTGTTTTTAAGACAGGAAGAGGTGGCGTTAACGACGAGAGAATATAAATTATTAGAGTTA
TTTATGTTGAATAAAGATCGCGTGCTTTCTCGCCGTATGATTGAAGAGAAACTTTATAAC
TGGGACGATGAAGTCAGTAGTAATGCCTTGGAGGTCCATATTTATAATTTACGCCAAAAA
TTAGGGAAACAATTTATTCGTACTGTGCATGGTGTAGGGTATGCGCTAGGAAAAAATGAT
GAAATGGCTTAA
>qseC
ATGAAATGGCTTAAGCAAACAAGTTTACGAGTTCGTTTAATTTTCACGTTATCGTTGACC
GCATTAGTGATTTGGTTAGCTTCAACCGCGGTGGCGTGGTTTCAAGTAAGAAAAGAAGTG
AATGATGTTTTTGATGCGCAACAGATTCTATTAGCTCAGCGTTTGGCCTCAGCGAATTTA
CATAATATGCTGATTGCTCGTGCCCCTCATAATGTGAATAAACAGCTCAAGAAAGTTCGG
CACTATGATGACGATGCTCTTGCTTTTGCAATTTTTAATCATCGCGGTGATCTTCTTTTA
AGCGATGGGAATAATGGGGAAAATTTCATTTTTGCACCGCACAGTGGTTTTTCAGTCAGT
GCTATCCGTGAAGATGACGATCGTTGGCGGATTTTTTGGTTGCCAGTCAATCAAGGAAAA
TGGATTATTGCCGTAGGGCAAGAAATGGACTATCGCGAAGATCTGATTAACCAAATGGTG
TTTGGGCAAATGTGGATTTGGTTCGCGAGTTTACCTTTTTTATTAGGGATTTTGGTTTGG
GTGATTAGCCGTGAGCTGCGACCGCTAAAACAAGTGAATGCGCAGTTAATGCAACGCCGT
CCAGATGATACTTCACTTTTACCGAGCGAAAATTTACCGACAGAAATTTTACCGTTAATC
CACAATTTAAATCATTTCTTTGAGCGAACTGCCACGATGTTATTGCGTGAGAGACGTTTT
ACTTCAGATGCCGCACATGAATTACGTAGTCCATTGGCGGCATTGCGCATTCAAACTGAA
GTTGCACAAATGGCAGGAGATGATGCTTTGATGCGCGAGCAAGCCTTGCAAAACTTAACG
TTAGGGATTGATCGTGCTAGTCAATTAATTGAACGTTTACTCACGCTCTCTCGTTTGGAT
AATTTAGCTGAGTTAGATGAAATGGAAGCGATTCATTGGGAGCCGTTAATTGCGTCTTTA
GTGAGTGAACTTTATTTTTCTGCGCAAAAACGGCAAATGGATCTCCAATTTGAATTAATT
GCCGCGCCACCAGTGCAACAAGGGCAACCCCTTTTATTATCATTAATGTTACGTAATTTG
ATTGATAATGCGCTTCGCTATTGCCCAGAAGGAAGTACCATAACGATTAAGCTTTATGCC
GATCGTATTGTGATTGAAGATAATGGTAATGGGGTGAATGATGCCGATTTAGCGAAGTTA
GGACAGCGTTTTTATCGTCCTGCAGGGCAAAATGAAAAGGGAAGTGGATTGGGTTTATCG
ATTGTTCAGCGCATTGCCACCCTACATCATTATCAATTCCGGTTAGAAAATGTGAAAGAT
GATAAGGGTTATATAAAAGGATTTAGATCATTGATTTTATTAAATAAAATTTAA
>rcpA
ATGAATAATAAATGTATAACAAAAAAATGGCTTTCTGTGTTATTAATTGGAAGCGGATTGATTTGGTCAT
CTTTAGTGTACTCTAAGACCTTTAATTTAGAGCAAGGTGGAACAAAACTTGTTCGTACTGACGAGAAAAT
TGATACTATTTTTGTCTCTTCGCCTTCCGTAGCCGATTATGAAATCTTAGATGATAATAGTTTTATTATT
TATGCCAAAGAAGAAGGAAGAGCAGAGGTCACTGCTTTCGGTCAAGACGGTAAGCCTTTAACCACGGATT
TTATTAATGTGAATCCACTAATTAGTAATATCAACGATATATCTGATACGAATCGTCAAATTAAAGCACG
CTTTCCTAATTCAAACCTCTCAGTTAAGAAAGTCGGGAAAGCATATGTGATAGAAGGGAAAGCACGTACG
CTAGAGGAAAGTGAAGAAGCTCATCGTATTGTAGGTGAGGCGTTAGGAAATGGCAAAAAAGTCACAGAAA
CAATGTTTAATCGTTCTGAAGGTGCAAAGGAATATATTCCGTTTTTGGATAAATATCAATTTGATGGTGT
GATTAATAATGCAAATGTAGCAGATACAACACAAATTAATGTGAAACTCTCCGTTGTCGAAGTTAATAAG
AAACTCACTGAAGCTTTAGGTATTAACTGGGGAAGAGTGGTTGGTGTCCATAGTGGACCGTTACTTGGTG
GAAGTGTCTCTTTAAGCGGTGGTTTCGGTGGAAGCAGTGGTTCAACGCTTAATATAAATGCAACCGGTGT
TTCAGCTTTTATTAATGCTTTAAATAATCAGGATAACGGCAAAATTTTGGCTGAACCAAGTATTTCTCTC
TTATCAGGAGAAACAGCAGATATTTTGGTTGGGGGGGAATTACCTTTTGCTCAAAAAGATAAAGAGGGTA
GTGCAACAATCATTTATAAAGAATTTGGAGTCAAGTTGATTGTGGGGGCAAAGGTACAAAAAAATAAACG
TATTCGCTTAGCACTAGATCAAAGTGTAAGTACGATTGCAGGAAGCTATGCTTATGATAATGTAGGTACT
GTGCCTTATTTCAATACACGTCGTGCGAAATCTATTTTTGAAGTCGCAGATGGGGAAAGTTTTATTATTG
GAGGACTATTTAGTTCTCAGGATGCGGAAGGAATAAATAAAGTACCACTGCTAGGTGATATCCCAATATT
AGGCTCATTTTTCCGTAATGCAAGAACAGATCGAGAAGATAAAGAGCTCGTGATTGTTGCAACAGTAAAT
GTAGTGAAACCAGTACATGAAAGTGATATTGTGTATCCTACTTTTGAACAAACAGGGACTATGGAACGCT
TTTTTAATCTGACACCGATTAAAAATGTGTATCATAAAACATTAAGCACTAATTTCTTAAGAAATGGAGG
GTTCATCCAATGA
>rcpB
ATGAGAAAATTAGTCACAAGTATTGTCTTTGTTACGTTGATGTATTCTGCACAAGGTGTAGCATTTTCTA
AAAATGAATTAGTAACTAACACTAACGTAGCACAGCCGGTGCAATTAAATGGATTTAGTCGTACACAGTT
AGTGAATCGTTATGTGGTGTCGGAATATTCCGATGTAGTTTACCATAATGTGCTTTATTCAGTGCTTAGA
GATGTAGGCAGTGATAGGAATAAGCGTGTTCATATTATTTGGTCGAATAAAGAATCAGAAAAAAAAGCCA
CTGGTATGCGTAAATTTTTGATAAACAAAGGCGTTGAAGCTGCATCGATTAAACTTGTGCGTAGCGAATA
TAAAAAAGCGCTTTATCCGCTTTATGTTGAAGTATCAAGAATTGGCACAAAGCGTGCTAACTGTCGAATT
GATACAGCTGAAGATATGATGAGTTGGGATGGACTCAACCCTTGTGCAACGAAAAGTAATCAGCGCATTC
AATTAAAATATTAA
>rcpC
ATGCTATTTATCATTTCTCTTCTTACGCTGGTTGTTGGTGTCGGGGGGATCTTATTTATGCCAACTGGGG
ATAGCTCAAGTGTTGGGGAAGGTGGTGTTGCCTTATCTGAGACTGAAAAAAAACCAGAAAAATTAATCAC
TCTTGCCGAGCTTAAGCGAGATATTCAGGCTGGTAACTTATTACAAGTTGAAGATTATTCGTTAACTGAA
ATTAAAGTGACGGAAGATAATCCACTTATAAATAATGATTTAACTGATGTGTTAGCACTTTCCAAATTCA
AAACACTTCAAGGTCATTTGATTTCTGAAAATTTAAAATCAGGTTCTTTACTTTCTCCATCCGTTGTTAT
TTCACCTAATGATTCTCGTTTTTTGATGTCTAGTTTAGATACCAAACAAGAGATTGCGTTTAGAATTTAT
TTAAAACCAACAGAACGTTATATTTTGGATACTTTACGCAGTGGTGATTATGTGTCGGTGTATAACCAAA
AAATTGCCTATCGTGCAAGAGAAGAAAGTATTGATAAAAATAGTTTAATAAAAATCATTAATAAGCTTTT
AGTATTGCAAGTCTATGTATTTCAGGTACTAGATGAAAATAATGATTCTGCGAAAAAAGAAGATGAATTA
GCAGGTGAATATATTGGCTATATCAGTCTTAAAGTCAATGCAAATCAAGCTAAAATGTTTTATGAACTTG
AGAAAGACTCTAAATTAATTGTATTGCCTTCAGTTGATGAAGCGGAAAGTTCAAATAACCGTGGTGTGTT
TATTAGAAAATTAAGAGGTAACAAATCATGA
>rel
ATGCAATCAATTTTCAAGAAAATTTTTGGTAAACACACATCTCAAAGTGCGGTCAAATCTGACACTGTTT
TCTCTATTGAGCAAGATGACGATGGTTGGCTATATCCCCAAAATGCTACTCAATTACTGAATACGGAATT
ACGTCAAAAGTATCTTGGACTACTTTGGCAACAGGTATCAATGAACCGTCAAATGTTCGAGACATTTTAT
CAGCAACCAATAGAACGTTACGCTGAAATGGTTCAACTATTGCCAGCTTCAGAATCACATCATCATTCTC
ATATTGGTGGAATGCTCGATCACGGTTTGGAAGTTATTGCTTTTTCAGCTAAAGCTCGCCAGAGTTATAT
TTTGCCACCGAATGTGGCTCCCGAAGAACAGTCAAAGCAGCGAGACGCTTGGACTGCCGCAGCAATTTAT
CTTGCATTAGTTCACGATATTGGCAAAGTTGTAGTAGATATTGAAATCACACTCAAAGATGGCTCACGTT
GGTTTGCTTGGAATGGAGAACCTCCTGAACCGTATAAATTCAAATACATCAAAGGTCGAGACTACCATCT
TCATCTTGTGATAGGCAGCTTCTTTGCAAATCAGATTATTCCCAAATCTGCATTTGATTGGCTGGCACAG
TATCCAGAAGTCATTTCTTCTCTGATGTATGCAATGTCCGGACATAATGATAAAGCTGGGCTTTTATCTG
AAATCGTGCAAAAAGCTGATCAGTATAGTGTTACCCTCGCACTCGGTGGCGATGTAAATAAACTGGTTCA
ACGTCCTGTCAATTCTCTGTCAAAGCAGCTTGTCTTGGCACTACGTTATTTACTGGAACAGAAAATCAAG
TTAAATACTCCGAAAGGCCCTGCAGACGGTTGGTTTACCGAGGAAGGATTGTGGCTTGTTAGCAAAACTG
CCGCTGATAATATACGAACTTACTTACTAGGGCAGGGGATTTCCGTGCCTAAGGATAATCCAAAGTTATT
TGATGAAATGCAATCTCTCGGTATCGTAGAAGAATCTCCTTCTGGTGGGGCGATTTGGAGTTGCCGTATT
CAAGCTGATTCAGGTTGGACACCGGCAAACGTCTTTACATTATTGAGAATTAAACCTGAAGTGGCTTGGG
AGAATATTAATGATCGCCCAAATTATTTTTCCGGGAAAGTTAAAATAGTCGAGCAGATAATGGAAGATAG
CAATATGGAAAATCATCCTCCATTAGTTGATGAAAGCACTAAACTTGTTACATTAGAGAATGTTCAACCA
GAGACTATTATTACCTCTAAGGAAGTTGAAATATCTCAGGTAGAGGCAAGCTCAGATAATGCACCGTTCT
CAGAAATCATCATAAATGATGAAAATGATTTAACCTCTTTTGTGCTGGATATGTTTGCACCTACGGAAAG
CTCTGAGCCAAGCCTTGCTGATATTTCAATTGGTAAGGGACAGGAAATTGCAACGATGCCATCCAAACAA
GAAGTACAGGATAAACCTACCACTAAAAAGCTCAACGTAACACAAAGTGCAGTAGAAACGCCCGAAACAT
TAACACTATCAGAGCTACAGTCACAGAATAAGGAGAACTCAATTACAGGAGATAACTTTGTAAATTGGCT
CAAATCAGGTATTGCGACCAACAAATTTGCAATTAACAAGCCTACTGCCAAGCTCCATATTGTTGAAGAC
CACCTGTTTTTAGTTACCCCCGTTATTTTTGAAATGTATTTGCAGGAGAGTGGTCTGCCTTATGATAAGG
AAATGATAAATAGTCTTCAGTATGATTTCCAAGGGCTAGGAATCCATTTACCTAAGAATACGACAATAAA
CGGTAAGCCAGATACCATCAATTTTTGGAAATGTGATGTAATTGGTCCGAGAAAGACTTCCTCTTTAACT
GGATATTTGATAAAAAATACACATCTCTTCTTTGGGGATAAGACACTATTAAATAATCACTGTTTAACTT
TACAGAAAGAGGAAACTTAA
>repA pCCK1900
ATGGCTACCCATAAGCCTATCAATATTCTGGAGGCGTTCGCAGCAGCGCCGCCACCGCTGGACTACGTTT
TGCCCAACATGGTGGCCGGTACGGTCGGGGCGCTGGTGTCGCCCGGTGGTGCCGGTAAATCCATGCTGGC
CCTGCAACTGGCCGCACAGATTGCAGGCGGGCCGGATCTGCTGGAGGTGGGCGAACTGCCCACCGGCCCG
GTGATCTACCTGCCCGCCGAAGACCCGCCCACCGCCATTCATCACCGCCTGCACGCCCTTGGGGCGCACC
TCAGCGCCGAGGAACGGCAAGCCGTGGCTGACGGCCTGCTGATCCAGCCGCTGATCGGCAGCCTGCCCAA
CATCATGGCCCCGGAGTGGTTCGACGGCCTCAAGCGCGCCGCCGAGGGCCGCCGCCTGATGGTGCTGGAC
ACGCTGCGCCGGTTCCACATCGAGGAAGAAAACGCCAGCGGCCCCATGGCCCAGGTCATCGGTCGCATGG
AGGCCATCGCCGCCGATACCGGGTGCTCTATCGTGTTCCTGCACCATGCCAGCAAGGGCGCGGCCATGAT
GGGCGCAGGCGACCAGCAGCAGGCCAGCCGGGGCAGCTCGGTACTGGTCGATAACATCCGCTGGCAGTCC
TACCTGTCGAGCATGACCAGCGCCGAGGCCGAGGAATGGGGTGTGGACGACGACCAGCGCCGGTTCTTCG
TCCGCTTCGGTGTGAGCAAGGCCAACTATGGCGCACCGTTCGCTGATCGGTGGTTCAGGCGGCATGACGG
CGGGGTGCTCAAGCCCTCCGTGCTGGAGAGGCAGCGCAAGAGCAAGGGGGTGCCCCGTGGTGAAGCCTAA
>repB pCCK1900
ATGAAGAACGACAGGACTTTGCAGGCCATAGGCCGACAGCTCAAGGCCATGGGCTGTGAGCGCTTCGATA
TCGGCGTCAGGGACGCCACCACCGGCCAGATGATGAACCGGGAATGGTCAGCCGCCGAAGTGCTCCAGAA
CACGCCATGGCTCAAGCGGATGAATGCCCAGGGCAATGACGTGTATATCAGGCCCGCCGAGCAGGAGCGG
CATGGTCTGGTGCTGGTGGACGACCTCAGCGAGTTTGACCTGGATGACATGAAAGCCGAGGGCCGGGAGC
CTGCCCTGGTAGTGGAAACCAGCCCGAAGAACTATCAGGCATGGGTCAAGGTGGCCGACGCCGCAGGCGG
TGAACTTCGGGGGCAGATTGCCCGGACGCTGGCCAGCGAGTACGACGCCGACCCGGCCAGCGCCGACAGC
CGCCACTATGGCCGCTTGGCGGGCTTCACCAACCGCAAGGACAAGCACACCACCCGCGCCGGTTATCAGC
CGTGGGTGCTGCTGCGTGAATCCAAGGGCAAGACCGCCACCGCTGGCCCGGCGCTGGTGCAGCAGGCTGG
CCAGCAGATCGAGCAGGCCCAGCGGCAGCAGGAGAAGGCCCGCAGGCTGGCCAGCCTCGAACTGCCCGAG
CGGCAGCTTAGCCGCCACCGGCGCACGGCGCTGGACGAGTACCGCAGCGAGATGGCCGGGCTGGTCAAGC
GCTTCGGTGATGACCTCAGCAAGTGCGACTTTATCGCCGCGCAGAAGCTGGCCAGCCGGGGCCGCAGTGC
CGAGGAAATCGGCAAGGCCATGGCCGAGGCCAGCCCAGCGCTGGCAGAGCGCAAGCCCGGCCACGAAGCG
GATTACATCGAGCGCACCGTCAGCAAGGTCATGGGTCTGCCCAGCGTCCAGCTTGCGCGGGCCGAGCTGG
CACGGGCACCGGCACCCCGCCAGCGAGGCATGGACAGGGGCGGGCCAGATTTCAGCATGTAG
>repC pCCK1900
ATGGCGCACCGTTCGCTGATCGGTGGTTCAGGCGGCATGACGGCGGGGTGCTCAAGCCCTCCGTGCTGGA
GAGGCAGCGCAAGAGCAAGGGGGTGCCCCGTGGTGAAGCCTAAGAACAAGCACAGCCTCAGCCACGTCCG
GCACGACCCGGCGCACTGTCTGGCCCCCGGCCTGTTCCGTGCCCTCAAGCGGGGCGAGCGCAAGCGCAGC
AAGCTGGACGTGACGTATGACTACGGCGACGGCAAGCGGATCGAGTTCAGCGGCCCGGAGCCGCTGGGCG
CTGATGATCTGCGCATCCTGCAAGGGCTGGTGGCCATGGCTGGGCCTAATGGCCTAGTGCTTGGGCCGGA
ACCCAAGACCGAAGGCGGACGGCAGCTCCGGCTGTTCCTGGAACCCAAGTGGGAGGCCGTCACCGCTGAT
GCCATGGTGGTCAAAGGTAGCTATCGGGCGCTGGCAAAGGAAATCGGGGCAGAGGTCGATAGTGGTGGGG
CGCTCAAGCACATACAGGACTGCATCGAGCGCCTTTGGAAGGTATCCATCATCGCCCAGAATGGCCGCAA
GCGGCAGGGGTTTCGGCTGCTGTCGGAGTACGCCAGCGACGAGGCGGACGGGCGCCTGTACGTGGCCCTG
AACCCCTTGATCGCGCAGGCCGTCATGGGTGGCGGCCAGCATGTGCGCATCAGCATGGACGAGGTGCGGG
CGCTGGACAGCGAAACCGCCCGCCTGCTGCACCAGCGGCTGTGTGGCTGGATCGACCCCGGCAAAACCGG
CAAGGCTTCCATAGATACCTTGTGCGGCTATGTCTGGCCGTCAGAGGCCAGTGGTTCGACCATGCGCAAG
CGCCGCCAGCGGGTGCGCGAGGCGTTGCCGGAGCTGGTCGCGCTGGGCTGGACGGTAACCGAGTTCGCGG
CGGGCAAGTACGACATCACCCGGCCCAAGGCGGCAGGCTGA
>rep pB1001
ATGGCAAATGATTTAGTTGTAGTGAAAGCAAATAGTCTTATTGAAGCTAGTTACCGATTA
AGTATTGATGAAATCCGTATTCTAGCTTTAACGATTGGAACAATGGATCCAAAATCAAAT
CAGCAAATTTTTGATTTTACGGTAGCCGATTTTGTCCGTGAATTTCCTGAGATCAATATG
GATAACGCTTATAAGCAAATTCAGGCGGCTATCAAACGGATTTATGAGCGTAGTGTTAGA
ACCGAAGATAGTAATCGTGTAACTGAATTTCGCTGGGTATCTTCTCGCACTTATTTCAAA
AATGAAGGGCGTTTTCGTATTGCTATGACGAACGAAGTAATGCCATACCTTACGCAGTTA
AAAGGACAATTCACGCAGTACCAACTTAGGCACATTTCAAGTTTTAATAGTGTTCACTCT
ATCCGTATTTATGAGCTTGTTACACAATACCGCTCTGTCGGTTATCGTGAAATCACGATT
GAAGATTTGAAAAAATGGTTACAGGTGGAAGATAAATACCCTAGGTTTAACAATTTCAAA
CAATGGGTTTTAGAGCCATCCATAACGGAAATTAACGATAAATCTGATCTGCTCGTTGAT
GTAGAACAAATTAAACGTGGTCGTAGTATTTTTGCATTAAAATTTACGATTAAGAGTAAG
AAAAGTGCGGTCAAAGCAGAATTAAAACGACCACCATTCCCACATAAGAATAAGTACGGT
AAGTTTGTAACGTTAAACCGACAAGATCCAAGAATGAGCAATCATGAGTATGGTTTATGG
GCAAAAGACTGTTTAAAAATATTGGAAGGTTTTTATCAAAAAATCGAAGATATACCGAAT
GAAGATTTGCTGTTTTATTGGATTTTCTTAACAGGTAATGCAAGCAATAAATCAAAATTA
GGAACAAGAAAAAACTTTGTTGATGAACTTAAAAAACGAGGATACAAGATAGAACATTGT
GAATTGGTTAAAGTTTAA
>rep pCCK647
ATGAGAACTGTTAAAAAAATAGCCAGAGAGCGCAATATGACGGCTAAAGGAGCAGCTAAA
AAATTTGGTAAATCCACCCGAACAATCCAACGCCTTGTTGCTCTTGACCGTAGCGATTAC
GAACGCCGAGCAGATGAACGCCGTAAAATGGCTTATAACCTACGATTACAAGGCAAAAAA
TGGAAAGAAGTAGGCGAAGCCTTAGGTTGTTCTGATGAAGCAGCTAGAGCCCTTTATAAG
CGTTATCTCGCCTTACAAGAAAAAAAACAAAAAGAAGCAGAAGAAGCCAAAAACGAAACA
GCAAACTATGATTTATTCATGGATTAA
>rep pJR1
ATGCCAAAAGAATTGATTGTAGTTAAGTCTAATGACTTTATAGAAGCCAGTTATAAACTA
ACTTTAGACGAAATGAGAGTTTTATTATTAACATTGGGCGTATTGGATCCTGATAAACCT
AAAAGATTATTTGAATTCACTGTTTCTGACTTTGCTAAACGTTTTGGAATTGATGAAAAG
ATAGCGTATCAACAGGTAAGTAAAGCGGTTGATAAATTGGGCGGTAGATGGGCTGTAATT
GAAAAAACTAAAAAAGTTGAAAGAAAAGTAACTTTCTTAACGGAACAGGCATATTTTCAA
GGGGAGGGGAGATTTCAGATAATACTACATGAAAAACTAATGCCTTACATCTCAAAATTA
AAAGGTCGATTTACTAAATACAATTTAGATTACGTCGTTAATTTTAACGGATTTCATTCT
ATAAGACTCTATGAATTAATGGCTCAATATCGCATTGGCGGTGAACGTGAAATATCTTTA
ACTGATTTAAAAGATTGGTTACAAGTAGCCGATAAGTACCCAAGATACAATAATTTTAAA
CAATGGGTTATAGAGCCGTCTGTAAATGAGATAAATAACAAATCCGATCTTAATATTACT
TATGAGCCTATAAAACAAGGACGTAAAATTCACGGCTTAAAATTTACAATAAAAGCAAAA
AAACAACATCAGACAACTAATAAAATCGATATAAAACTACCTAATCGTCCGCAAGTTTTA
AAGGGTTCTGATGCTGAGGGAAAATGGGCTAGAGAGTGTATTAGAGTCATAAAAAAATTT
TACCAGGACAATAAAATTGAGTTACAAAATTACCGCTTGGAACATCTAACTAAACTAGTA
AATTACTACACGATTTTGGGGGATACATTTGCTCGAGATGATGTAAAGAAAGTGATTGAG
TACAGAGAGAAACAATTAGATTTAGTCGATCAAATTAATTAG
>rep pJR2
ATGGTAAATGATTTAACAGTTGTAAAGGCAAATAGTTTAATTGAAGCTAGTTACCGCCTA
ACTTTAGATGAAATGAGATTGCTTGCCTTGACTATTGGAACTATGAACCCTAAAAGCAAT
CAACAAGTATTTGAGTTTTCTGTATCTGAATTTGTAAGACAATTTCCTGATGTCAATGAA
GATCGTGCTTACTCTCAAATAAAATCAGCGATTGAGCGAATTGCAGAGCGTTGGGTGAAA
ACAGAAGATGAAAAACACGTTACAAAATTCCGCTGGGTATCTTCTCAAACCTATTTCAAA
AATGAAGGTCGTTTTAAAATCGCATTAACTAACGAGATAATGCCGTATCTTACGCAGTTG
AAAGGGCAATTTACCCAATATCAGCTAAATCACATCTCAGGCTTTTCAAGCGTTCACGCA
ATCCGTTTGTATGAGTTGTTTACGCAATATAAACGTCTTGGCGAAAGATATATTACTGTT
GAAGAGTTAAAAAAATGGTTACAGCTTGAAGAAAAATATGACCGATACAACAATCTTAAT
CAAAGAGTATTAACGCCTTCACTCGCAGAAATCAACGAAAAATCTGATCTTTATGTGAAA
TATGAGCCTATCAAGCGTGGTCGTAAAATTGTTGGTGTTGAGTTTAATATCAGCTATGAA
AAACCAATTCAAAAACGCCCACCGTTCCCACATAAAAACAAGTATGGTCAATTTGTAAAA
CTTGATCGCCAAAATCCTAAAAACAGCTCTCACGAGTACGGATTATATGCCCGTGATTGT
TTAAAAATTTTGGAAAGTTTTTATCAAAAAATTGAAGATGTACCGAATGAAGATTTGCTG
TTTTATTGGATTTTTCTTGCGGGTAACGCAAGTAATACATCAAAATTTGGTTCAAAGAAA
ACCTTTTCAGATGAACTGAAAAAGCGTGGTTATAAAATCAAAGATTGTGAGTTGGAAAAA
ATTTAA
>rhtA_L5
Atgagttttgttgattttatgagaaaaaaattaatttcattttgctgtcttggttacaaccatgcatcctttttaaaagagaatttagattcgatagaaaaaattggctataaagatctagaggtcattgttgttgatgatggctcaaaagataatagtgttgctcttttacatgaactaaaagatagttattcttatccaatcaaaattatttcccaagagaatacagggaatattgggaaaaattttaatactgcactttctcaagcaaaaggagagtttgttacttttatttctttagatgatgtgtttaattctaaagttttattagaggtaattaatgatatgaatatggatccaagtttagcattctgggcatcatcaaaagcaattagtattaataatataggtctgattaatactaatttttctgaattacctatttgtaaaatggaaaatgttcatgtttgggatttattggaattggaatatactaattttggagcattctatctccagggtacaattttaagaaaggagttggttgataagattagtggctttgatgaggatttaattggggatgatattatcctaaggactaagctatttaaatacttacttgataagccagagtggtcttataaaatagtaaataaaaatacagttttctatagattacatgataataatgtacataaaaatagagttagacaaatacaaatagtaacagaatacttggagcgatattggagtgggagagataatccaccaattttattgcaatgggttaaggatacgattaaaaatttaccgttttctgagtatatgaaaatgttttctctaaataaaagggctgcatcattaatcaatgaaccagatattcaaaatgaaataaaaagagtattgttgaaagaaaattcaccacttaattttctttataataaaaccaaagtaggaaatttgagagtagtaaaaatatttaatttctttgagtttacgtatcataggaaagaaaagcgtaggcttacttctatacattattctgagttttaa
>rhtB_L5
Gtgtttatgagcgaaatagcaatttccatattagtacctatatacaatggtgaagagtatatacacagcttactagattctattctgaaacaatcattcaaagagtttgaagttatttttatcgatgattattcaacagataatagttgtgaacttatcaaaaatctagttggtcatgatgctagattcaaaatatatactccccctaaaaaaggtggtaatgcagtatcaggtcttaaatatggattagaattttgtacaggaaaatattttttctacatgagtcaagatgatctgcttgatatcggtttgttggaaaaattattttatcaagctgaaagaactagagctgatgctgtagttcctaacatggagtggtttatagaaaatggaactaataatattagaattataccacctaatgttgacttaactgtagagaatccttatgcacaagaactaagtggctatgaagcttttctattagctattggctggaatattcatggtttttatctgagaagaacagagttgttaaagcggataggatatgacgattcatttttaacaggttgtgaatataattctagagtatacttttatttctgcgaaaaagtggtattttgtgatagtacattttattatagacaggataatcctaatgccttaactaaatattttaagcctcatatgttagatgatatttatggttatattaaattgttatctttcatgaaaattaataatgtagatactaaagtagttagtgagtggcatagatatactgcgcgtttattccatctttatcgtaataaaactgaagaaaatttttctaagttgtctttagatgatagggaattgactagagctaaaatgagtgagttaagatggaaatttatattattttctctgagaaacttccgtttcaaatacatcatgactagtttttttcattcttttattcgtccttggaaaataaaataa
>rmlA_L5
Atgaaaggtatcatccttgctggaggctcaggaactcgtctctaccctattactagaggtgtatcaaaacaattacttcccgtatacaataaaccaatgatttactatccgctttcagttcttatgttagcaggtatcaaagatattttaatcatcacaacagcagaagataacgataattttaagcgtctgctacatgatgggcgtgattttggtatcaatattgaatatgcagtccaacccactcccgatggactggcacaagcatttttaattggagaaaaatttattggtgatgataatgtatgtctagttttaggtgataacattttttatggtcaacatttttctcaagccttaaaagaagctgcgtcaaaaaaacatggtgctacagtttttggctaccaagttaaagatcctgagcgttttggagttgttgaatttgataaaaactataaagcattatctattgaagaaaagccaaatcaaccaaaatctaactgggcagtaactggtttatatttctatgataatcgtgttattgattttgccaaacaaattaaaccatcctatcggggtgaacttgaaattacagatattaacaatctgtaccttcaagataattctctaaatgtccaattgcttgggagaggatttgcttggttagatactggcacgcacgaaagcttacatgaagcctcctcattcgtaaaaacaatcgagagtttacaaaatttacaagtagcttgcctcgaagagattgcatggcgaaatggctggctaacaagtgagcaggtcgaaacgctagcaaggccaatgaataaaaatgagtatggtcaatatttgctgcatctaattagaggatcaaaagatgcttaa
>rmlB_L5
Atgcgaatcttaattaccggaggagctggatttattggttcagctgtggtccgtcacatactcaatagcactcaagactcagttatcaatattgataaactcacttatgcgggaaacttagagtcattaaaattagtagaacataacgaaagatatacttttgagcaagtagatatatgtgataaagccgaattaatgcgtgttttcactcaatatcaacctgatgcaattatgcacttagccgctgaaagccatgtagatcgttctatcaatggtccgtctgcatttatcgaaacaaatattataggtacttataatctcttggaagttgctagagaatattggcaaagcctaaataaagaaaaacaaagtacttttagatttcatcatatttctaccgatgaggtgtacggagacctagagtctactgataaattatttacagaaacaacaccttactcaccaagtagtccttattcagcatctaaggcatcaagtgatcaccttgttcgagcgtggctacgtacctatggattacctacaattgtcactaattgctcaaataactatggaccataccatttcccagaaaaactgattcctttaatcatcctgaatgctattgaaggaaaaaaactacccgtttacggaaatggcttacaaataagggattggctatatgtagaagatcacgcaagagcattatatactgtgctttctaaaggaaaaatcggtgaaacctataacattggtgggcataacgaaaagaccaatattgaagtagtaagaaccatttgttctttattagaagaacttgccccaaataaaccagataacgttcagaaatatagcgatcttatcacctatataacggatcgccccggacatgatttacgctatgccattgatgctacaaaaatccaaaaagaactcggctggaagccattagaaacgtttgaatcaggaatacgtaaaacagtagcttggcagtag
>rmlC_L5
atgaaaattataaaaactaggattcctgatataaaattaatagaaccaattgtttttcaggatgaaagggggttttttatggaaaccttccgtgaaaattggtttagagataatgtgtcagatgtaacttttgtacaagaaaatcattcaaaatctaagttgggggtcttacgaggattgcactatcagacggaaaatacacaaggaaaattagttcgggtcatttctggagtaatctttgatgtagctgtagatctcagaaaaagttcaccaactttcggtcaatgggtaggggaaatattatccgaagaaaataaacgccaactgtggattccggagggatttgcccatggtttttatgtactaagtgatgaagctgaatttatctacaaatgcacggactactataaccccaaggctgagcattccataatttgggatgataaagatatcgctatacaatggcctactgacattaccccgcaattatctgaaaaagataaattagggaagacactctcgcaagctattctcttcccttaa
>rmlD_L5
Atgcttaaaattttgctcacaggtagcgaaggccaagttggtcaaacattatacaaaaaattgtacaataaagctaatctgctagctgtaaaccgtaaagaactcgatataacaaacaaatcaaaagtagaaaatatcattttcacctttaaaccagatgttattataaatgcagctgcttataccgctgtagataatgcagagaataatattgaaattgcaaaagcagtaaatatgcaaggcccgaaaaatcttgctcaagcagcacaaaaaattgatgccattttattacatatctctacggactatgtttttgatggaaaaagtagcctaccgtatacagaagaaatggagactaatcctatcagtgtttatggttctacaaagctagaaggtgaggtagctgttctccaggaaaattctcgctccatcatcctaagaacatcttgggtatttagtgaatttggaaataactttgttaaagtaatgctcaaactaggacaagaacgggaacaattaaatattgtttccgatcaaataggggcaccaacttatgctggagatatagctgatacattaatcaaaattgcatttttatctgaaaaaaataagaaaattccatttgggatctatcatttttcaggatatccttatacaaattggtttgagtttgccaagataatttttcagaatgccaaagaacaaaatattctcgaaagaatacctaaaattttacctatatctagtggagaatatcctactgttgcacttagaccactaaattcttgtctgaaactagataaaattaaagaaaattttgatatcgctccaagtgattggaaaagcgctttattagatatgaagaggtatatagaatcaaaatga
>spoT
TTGTATCTTTTTGAAAGTCTAAATCGCATTATTGAGGCGTATTTACCGCCAGAACAGATCGAACTTGTTA
AACGTGCGTATATTATTGCTCGTGATGCGCATGAGGGACAATCGCGTTCTAGTGGTGAACCTTATATCAC
TCATCCTGTCGCAGTCGCATCGATTATTGCTGAAATGCGTTTAGATCATGAAGCTGTGATGGCGGCATTA
TTGCATGATGTGATTGAAGACACCCCTTATACAGAAGAGCAATTGAAAACAGAGTTTGGTGCCAGTGTGG
CAGAAATTGTAGAAGGCGTATCAAAACTCGATAAGTTGAAATTCCGGACACGTAAAGAGGCGGCAGCTGA
AAACTTTCGCAAAATGATTTTAGCCATGACACGAGATATTCGTGTGGTGTTAATTAAGCTTGCTGATAGA
ACGCACAATATGCGTACACTCGGCTCGCTACGTCCAGATAAACGTCGCCGTATTGCAAAAGAAACGCTTG
AAATTTATAGCCCTTTGGCTCATCGTTTAGGTATTGAACATATCAAAAATGAGTTGGAAGACTTAGGCTT
TGAAGCCATGCACCCACAACGTTATGCGGTGTTGCAAAAAGTGATTCAGGTGGCGCGTGGTAATCGTAAA
GACATGATTCAGCGTATTACCAATGAAATTAAAGGACGATTAGAAGATGTGGGCATTAAAGCTCGTGTTT
TTGGGCGGGAAAAACATCTTTATGCCATTTATCAAAAAATGAAACTGAAAGATCAACAGTTTCATTCTAT
TATGGATATCTATGCATTCCGTTCTGTCGTTAAAGATATTGATACTTGCTATCGTGTGCTTGGGCAAATG
CATGGGCTATATAAACCTCGTCCTGGTCGTGTTAAAGATTACATCGCGGTGCCAAAAGCAAATGGCTACC
AGTCATTACATACCTCAATGATCGGTCCACATGGTGTTCCCGTTGAAGTACAAATTCGTACTGAAGAAAT
GGATCAAATGGCGGAAATGGGGGTGGCAGCTCATTGGGCATATAAAGAAGGTGGCAAAAATGACAGCACG
ACAGTACAAATTCGAGCTCAACGTTGGTTACAAAGCTTAATTGAATTGCAACAAAGTGTAGGAAATTCTT
TTGAGTTTATCGAGAGTGTCAAATCTGAATTTTTCCCAAAAGAGATTTATGTTTTCACACCGAAAGGACG
TATTGTGGAATTGCCAGTTGGAGCAACGCCTGTCGATTTTGCTTATGCGGTACACACGGATATCGGTCAT
AGCTGTATTGCGGCTAATGTTGATCGTAAATCTTACCCTTTATCACAAGCCTTAACTTCAGGACAAACGG
TTGACATCATTACTTTACCAAATTCTCAACCGAGCGCGGGATGGTTAAATTTTGTGGTGACAGCGAAAGC
ACGAACCAATATTCGTAATTTCCTTAAAAATTTACGTGGTGGTGAGGCGATAACATTAGGTAAACGTCAG
TTGACACGTGCGTTGGCACCGACGAAGTTAGAAGATCTTGATAAAAATAGAGTACAAAATTTATTAACTG
AGCTGAAATTAGCCACATTCGATGATTTATTAATGGAAATTGGTCTAGGTAATCAAATGAGTGCGGTAAT
CGCTTATCGCTTGCTAGGAGAAGCCATTGAAATTGATACGGATGGTGATCTTACAAACAATAAAGCGAAT
TTTGAAATTAAAAGTGCTGGTGGATTACTTACCACGTTTGCCCAATGTTGTCACCCAATTCCAGGCGATC
CTATTGTTGCTTATACGAGCTCCGGCAAGGGCTTAGTGATTCATCATGAAGCTTGCGCGAATTTAAAACA
TCGTAAAGACAATCCTGAACACTATATGCCAGTGGAATGGGAGCAAAGCGATAATATGATCGATTTTGAA
GCGGAATTGCGTATTGAACTTATCAATCAGCAAGGCGCTTTACCAAATTTAACGACACTGATTTCGTCTT
TAGGCAGTAATATTCAAAGTATTTGGACGGAAGAACAAGAAGGGCGTTTATATCAAATCGTCGTGTTGTT
GACCGTAAAAGACACTAAGCATTTAGCGAATATTATTCGTAAAATCAAAGCAATTCCGGGTTTTATTAAT
ATTGAACGTAATATCAATCAATGA
>strA
TTGAATCGAACTAATATTTTTTTTGGTGAATCGCATTCTGACTGGTTGCCTGTCAGAGGCGGAGAATCTG
GTGATTTTGTTTTTCGACGTGGTGACGGGCATGCCTTCGCGAAAATCGCACCTGCTTCCCGCCGCGGTGA
GCTCGCTGGAGAGCGTGACCGCCTCATTTGGCTCAAAGGTCGAGGTGTGGCTTGCCCCGAGGTCATCAAC
TGGCAGGAGGAACAGGAGGGTGCATGCTTGGTGATAACGGCAATTCCGGGAGTACCGGCGGCTGATCTGT
CTGGAGCGGATTTGCTCAAAGCGTGGCCGTCAATGGGGCAGCAACTTGGCGCTGTTCACAGCCTATCGGT
TGATCAATGTCCGTTTGAGCGCAGGCTGTCGCGAATGTTCGGACGCGCCGTTGATGTGGTGTCCCGCAAT
GCCGTCAATCCCGACTTCTTACCGGACGAGGACAAGAGTACGCCGCAGCTCGATCTTTTGGCTCGTGTCG
AACGAGAGCTACCGGTGCGGCTCGACCAAGAGCGCACCGATATGGTTGTTTGCCATGGTGATCCCTGCAT
GCCGAACTTCATGGTGGACCCTAAAACTCTTCAATGCACGGGTCTGATCGACCTTGGGCGGCTCGGAACA
GCAGATCGCTATGCCGATTTGGCACTCATGATTGCTAACGCCGAAGAGAACTGGGCAGCGCCAGATGAAG
CAGAGCGCGCCTTCGCTGTCCTATTCAATGTATTGGGGATCGAAGCCCCCGACCGCGAACGCCTTGCCTT
CTATCTGCGATTGGACCCTCTGACTTGGGGTTGA
>strB
ATGTTCATGCCGCCTGTTTTTCCTGCTCATTGGCACGTTTCGCAACCTGTTCTCATTGCGGACACCTTTT
CCAGCCTCGTTTGGAAAGTTTCATTGCCAGACGGGACTCCTGCAATCGTCAAGGGATTGAAACCTATAGA
AGACATTGCTGATGAACTGCGCGGGGCCGACTATCTGGTATGGCGCAATGGGAGGGGAGCAGTCCGGTTG
CTCGGTCGTGAGAACAATCTGATGTTGCTCGAATATGCCGGGGAGCGAATGCTCTCTCACATCGTTGCCG
AGCACGGCGACTACCAGGCGACCGAAATTGCAGCGGAACTAATGGCGAAGCTGTATGCCGCATCTGAGGA
ACCCCTGCCTTCTGCCCTTCTCCCGATCCGGGATCGCTTTGCAGCTTTGTTTCAGCGGGCGCGCGATGAT
CAAAACGCAGGTTGTCAAACTGACTACGTCCACGCGGCGATTATAGCCGATCAAATGATGAGCAATGCCT
CGGAACTGCGTGGGCTACATGGCGATCTGCATCATGAAAACATCATGTTCTCCAGTCGCGGCTGGCTGGT
GATAGATCCCGTCGGTCTGGTCGGTGAAGTGGGCTTTGGCGCCGCCAATATGTTCTACGATCCGGCTGAC
AGAGACGACCTTTGTCTCGATCCTAGACGCATTGCACAGATGGCGGACGCATTCTCTCGTGCGCTGGACG
TCGATCCGCGTCGCCTGCTCGACCAGGCGTACGCTTATGGGTGCCTTTCCGCAGCTTGGAACGCGGATGG
AGAAGAGGAGCAACGCGATCTAGCTATCGCGGCCGCGATCAAGCAGGTGCGACAGACGTCATACTAG
>sul2
ATGAATAAATCGCTCATCATTTTCGGCATCGTCAACATAACCTCGGACAGTTTCTCCGATGGAGGCCGGT
ATCTGGCGCCAGACGCAGCCATTGCGCAGGCGCGTAAGCTGATGGCCGAGGGGGCAGATGTGATCGACCT
CGGTCCGGCATCCAGCAATCCCGACGCCGCGCCTGTTTCGTCCGACACAGAAATCGCGCGTATCGCGCCG
GTGCTGGACGCGCTCAAGGCAGATGGCATTCCCGTCTCGCTCGACAGTTATCAACCCGCGACGCAAGCCT
ATGCCTTGTCGCGTGGTGTGGCCTATCTCAATGATATTCGCGGTTTTCCAGACGCTGCGTTCTATCCGCA
ATTGGCGAAATCATCTGCCAAACTCGTCGTTATGCATTCGGTGCAAGACGGGCAGGCAGATCGGCGCGAG
GCACCCGCTGGCGACATCATGGATCACATTGCGGCGTTCTTTGACGCGCGCATCGCGGCGCTGACGGGTG
CCGGTATCAAACGCAACCGCCTTGTCCTTGATCCCGGCATGGGGTTTTTTCTGGGGGCTGCTCCCGAAAC
CTCGCTCTCGGTGCTGGCGCGGTTCGATGAATTGCGGCTGCGCTTCGATTTGCCGGTGCTTCTGTCTGTT
TCGCGCAAATCCTTTCTGCGCGCGCTCACAGGCCGTGGTCCGGGGGATGTCGGGGCCGCGACACTCGCTG
CAGAGCTTGCCGCCGCCGCAGGTGGAGCTGACTTCATCCGCACACACGAGCCGCGCCCCTTGCGCGACGG
GCTGGCGGTATTGGCGGCGCTGAAAGAAACCGCAAGAATTCGTTAA
>tadA
ATGTTAACCAAAGAACAGCAAGTTTTTTTTAGAAATGAATTGTTAAGTAATCTTGATATTGAAAAGATTG
ATGAGATTCAAAGTGAACGCGATAAGCTTGTAGACGAGTTAGTGCAAGTCGTTTATAAAGTTGCTGGTAA
AGGAAATATCTATATTACATCAGCGGACGCATTGTTTATGGCAGAATGCATAGCTGATGAAATAGATGGA
TATGGTCCAATTAGAGAATTGATGGAAGATGAGACGGTCAATGATATTCTAGTGAATGGTCCTGATGATG
TTTGGGTTGAGCGAGCAGGTATTCTAGAAAAGACTGATAAAAGATTCATTAGTAATGAGCAACTAACAGA
TATTGCTAAAAGATTAGTGGCAAGAGTGGGGAGACGCATTGATGATGGGAGTCCATTAGTCGATTCACGC
TTACCTGATGGAAGCCGTCTGAATGTTGTGATAGCCCCAATTGCATTAGATGGAACCTCAATATCTATTC
GTAAATTTAGTAAATCTAAGAAATCATTACAAGAATTAGTCAATTTTGGTTCTATGACGCGTGAAATGGC
GAATTTTTTGATTATCGCGGCACGTTCTCGCGTGAATATCATTGTCTCTGGTGGTACAGGTTCAGGGAAA
ACTACATTATTAAATGCGTTATCAAATTATATTTCTCCGCAAGAACGAGTTATTACGTTAGAAGATACCG
CAGAACTAAGATTAGAACAACCTCATGTAGTGCGTTTAGAAACACGTCTAGCGGGGGTCGAGCGTACAGG
CGAAATTACGATGCAAGATCTTGTGATTAATGCCTTACGTATGCGTCCTGAGCGTATTATTGTGGGGGAA
TGTCGTGGTGGAGAAGCGTTCCAGATGTTGCAGGCGATGAATACGGGACACGATGGTTCAATGTCTACAC
TGCATGCGAATAGTCCTCGTGATGCGACCGCACGTTTAGAAAGTATGGTCATGATGTCTAATGCGTCTTT
ACCACTTGAAGCAATTCGCCGTAATATTGCTTCTGCAGTAAATATTATTGTACAAGCTTCGCGTTTGAAT
GACGGTTCTCGGAAAATCATGAATATTACGGAATTGATGGGAATGGAAAATGGGCAAATTGTTATGCAAG
ATATTTTTTCCTATCAACCAAGTAAATATCGCGATGAAAATGGAAAGATTACGGGTGAATTTATTTCTCA
TGGTTTATTAACTCGTTCTGTTGTATATCAAAATGCACAGGTCTTCAATTTAAGTGCAGAATTACAAAGT
ATTTTTGAAGGTGGGTAA
>tadB
ATGACTTTAATGTATTATTTTATTCTCGCTTTTGGTGCTATTTTGTTTTTATATACAGCTCAAGGGTGGA
GAAAAACAAGAAGAAAGATTCATCCACATGATGTTTCTCTTGATAAAACCAAAAACCGTATTGCGGAAAT
AAAGAAAAAAATTCAATTGTGGCAATATTATTTTGTTGGTGGTGATAGAAAAAAATTAGCAAGAAATATT
TTTATTAGCTGTGCTATCTTTTTGATTCTATTTTTTATTAATGTGGCGTATGTTCGTCTAGAAAGATGGC
TATTTGTGCTTATTTTTGTTTGCTTGTTTATTATTTTAGTTTGGAAGTTAGGGCAATACCGTAATCAGAA
AATGTTTAATGCAATGTTTCCTGAAGTTATTCAAATTATGAATGCGGCAGCAACAGGCGGTGCGGGTTTA
TTACAATCTTTAGAACGTTGTGGCAAAGATTTAACGGGACAATTAGGCGAAGAATTTAAAGCTATACATA
AACGTTTGGCGCTGGGAGAAGACCCAATGTCAGTATTTGAAGATAGTTATAGCAGATATCCTTATAAAGA
ATTTTACTTTTTTATTACCATAATTAGAACGAATCTTTCTAAAGGTGGACAGATTAGAGAAGTGATTACG
CGCTTAGGGAGAGTTATTGCAGACAGTAAAAAAATGGAGCAAAAGAAAAAAGCAATGACATCTGAAGCAA
GAATGTCTGCTTTTATTGTGGCAAGTTTTCCAATTGCTTTTTTTCTCTTTATGCAATTCGCTATGCCTGA
GAACTTTGACTTTTTACTTAATGATCCTAGTGGTCGGTATGTATTGTATTATGTGTTTGGCAGTGAAGCC
TTTGGTATGTTGATTATTTGGTGGCTAATGAGGAAATCAACATGA
>tadC
ATGACAATGAAGATTATTTTGTTTTATTTTCTCTTGATTATTTTTGGGATTGCAGTTTTGCTGATTGCGT
TATCCCATAAGAAAAAATTAGAAAGAAGTAGGGAAATTTTGGCGGGAGAGCGGCCAAAAGAAAAAGGGGA
AGAAAATGTTGACAAGAATAAAACGAAACAGCAAATAGAATTAGAATTACTACTTATTAACAATAATCCT
TTTTTAAAGATTCTAGCTGTTTTAGATAAAAATATACGTGTGAAGCTTTTGGTCACATTATTATTATCAG
GCCTATATTATTTATATGCAGTAAAAAACGATTCAAATTTTGTCATAGGTTTATCTATTATTTTAGTTTT
TATTATTGTCATTCCAGGGATTTTGACAAATGCTATTTTGAAAGCTAAGGTGAAAAAAATCATGGTAGAT
TTACCAGGTTTTATTGACTTAGTTGCAGTAAATGTTCAAACAGGGATTAGTATTGATGCGGCTTTAAAAC
AAGTGGCAATCGATTTTAAGAAACTTAATCCAGATCTTACTTATGTGATGTTAAGGATTATTAGAAAATC
TGAACTTACGGGATTATCACAAGCGTTACAGGATCTTTCGATCTCATTGCCAACAACAGAAATAAGAATG
TTTTGTACTGTTTTACAACAGAGTTTAAATTTTGGTTCTTCAATTTATTCTCACTTAATTCAGTTGTCTG
CAGATATCAGGGAGATACAATTATTAATCATTGAGGAAAAGTTAGGTACATTATCAGCTAAAATGAGTAT
CCCATTGATTTTGTTTATTATGTTCCCAATAATCATTTTAATTCTAGCACCAGGTATAATGAGGGTATTT
CCAAATGTTTTTTAA
>tadD
ATGTTTTTTAAATTTACCAAGAAAATCGTTTTTGTTAGTTTAGCTTTATCTGTCGTTGGTTGTTCTACCC
ATTCTCAGCAAGGCATGACACAGAAAAGTATGTCATCTGAAACAATAACGGCAAAAGAGACTTTATATGA
AAGTACGCAAAATTATTCGGCACTCATTTCACTGTATCGCGATGTGTTGAAAGCCAAAGAAGATCCTTCA
ATACGCTATAAATTAGCGAAGACATACTATCAGCGAGGTGACAGCAAATCTTCTTTACTTTATTTAACGC
CATTACTGAATGATAATACGAAGCTTGCTACACAAGCGAAAATATTACAGATAAAAAATCTAATTCAATT
AAATAATTTCCAAGAAGCAATTTCTGTCGCAAATGAACTCTTATTAAAATCACCTAATGAAGGAGAAGTA
TATAATTTAAGAGGTATCGCTTATGCGCAAAATGGGAATTTGGTGAATGCCCGAAATGATATCAATAAAG
CAAGAGAGTTCTTTATTAATGATAATGTTGCTATTAATAATTTAGCCATGCTAAATATTATTAATGGCGA
TTTTAATAATGCTGTTTCTTTACTGTTGCCACAATATTTAAATGGCGTTAAGAATTCTCGATTGATTCAT
AATCTTGTTTTTGCTTTAGTTAAAAATGGTGATCTTGATTATGCAAAAGATATCATTGTTAAAGAGCGTT
TAAATACTTCACCAGATGATTTAATTAATGCATTGAAAAAAACTACACATGTATCAAAAGGTGTAACTCG
GTAA
>tadE
ATGAAAAAGTTTCTATCAAATATAAAAGGAACCTCGTCAATTGAATTTGCTTTGACGATAGCGTTCTATT
TATTTGTTGTGATGTTTATTTTTGAATTTTGTCGATTAGCGGTTGCGACAGCTTATTGGGATTTAGCTAT
AACGGAAAGTGTCAGAATTGCGAAGAATGAACAAGCAATTTCTGGAAATTATGAAGAAGCATTTAGGAAA
GCTCTTACAAAGCAAAAAAAATTCCATGATGAATCGACAATTGGATATTTGGCGTTGTTAGAAGATAATA
AATTTGATGTAAAAGTCCAATATGTGGATTGTGATAAAGAAACGGAATGTATTAAAAATCTTCTGCTTAA
TAAATTTCGCCAACCACAAAAAAATCATAAAGGAGAGTTAATCTCTCCTACGGGGAGTCGCGCGACTTTA
GCACAATATTCTTTAACTTATAAATATAAGTTTATGGTGCCGTTAGTATTTATTCCTGAGTCTTGGTCTC
AAGTAGTGCTGAACCGTGAATTTGTTGTTGTACAGGAATTTGAGCGTTCTCAATTTATGTTAGGAGCAAA
ACCAAGTTCTCTTGGGACGAATCCATAG
>tadF
ATGAAAGAGTCAGGTTTAGTTAAATTCAAGCATTTTTGGAAAAATAAAAAGGGCGCAGTGACGATAGAGT
TCCTTTTTATGTCAATGTTTCTGATTGTGCTATTTGCATTTCTCTTCGATTTAGTAATGTTACGTTCTAC
ATTAGGCAAGTTAGATAATGCCTCATATACATTAGTTAGTATTCTCCGTGAACGTACACAGTTGTACGAT
AGAGTTGCACAAATTAATATTGATGATCATAAGCAATTTGAAAAGCTTGCTAAGAAACTGATTTATGGTG
ATCAGAATAGTAATAAAAGGATCGATGTTGTTTTAGAATATTGGGCACAAGACGGTTCTGGACGGAGGAT
TCCAAATATCATTGGCGATTGTACGCCTTACAAAAAACTTTCTGATTTATCCTATTTATCTCCTCGCTCA
GAACTCAATAATGAAAGAAAAATACCGCTTTATCAAATTACTCTTTGTGTTGAAACTCAGGGCTTGTTTG
AAACAATATTACTGGATAAGTCTGAGCGTTCAACGGGGCTGATTAGATCATCGTCAATGTCAGTATCACG
ATAA
>tadG
ATGAAAAAACTTTATTTAATTCGTTCTTGCTATGATTCAGTCAGAAAATTTTATGAGAATGAGCTAGGTG
TTTATACAGTAATGACTGCATTACTAGCATTTCCATTATTAGTTTTGATTGGATTTACGGTTGATGGAAC
TGGGGTTGTGCTTGATAAAGCACGTTTAGCTCAAGGAATGGATCAAGCTGCTTTAGCTTTGGTTGCTGAA
AACAATGACTACCGAGAAAATAAAAAACATGGTGATGTTAATCGGCAAGTAGTATCGCCTCAAGACAAAG
CAAAATTTGGTGGTAATGAATTTATGGCGAAACAAGAAAAGCGTAATCAAGAGCTTATCCAGGGTATTGC
CAAACTTTATTTACGTTCAGAAAATGCGAATGCTTCATCTGATGCACCAATCACTATTGATAAACCTTTT
CATTATTCATGTGAGGAGTTAGATTTACCTACAGCTAATGAGTATGCACGTCGTAAACCTATTGTTTGTG
AAGTGCAAGGTGGCGTCAATCGTAAATTTTGGCTTCCTGTCAGTGAATCGTTAGTTAGTGAAGATAAACT
GAAAAAAGATCGAGTTAGACTGGAATCCGATACCAGTTATGCGATTAAAGAAAAAGGCATCGTGATTCCT
GTGGAGCTAATGCTTGTTTCGGATTATTCTGGTTCGATGAATAGTCATTTACAGGATAAAAACGGTAGAT
CTCTAGGAAAAGCTAAAATTACTATTTTAAGAGAAGTGGTTAGTGAAATTTCGAAAATTTTATTGCCAGA
AGATGTTAGCGAAGGTGTGAGCCCTTTCAACCGTATTGGCTTTACGACTTTTTCTGGCGGTGTTAGACAA
CGGGATGTCACTGAAGGCTGTGTGCTTCCATATGAAGGAAAAATATCACAAACTTCTCGAAAATTAACTA
TTCGTTATTGGATTACGGGTAATAATACACCTTGGAAATTTAATGCTGGGAGATGGGAGAGAAGTACAGT
GTCTTTCCAGGAGCATTATAAAGGCTATTATGACAAATTCCATTCTTCAACTTGTAGAGGCTCAGGGAGC
TCTAGAACTTGTCAAATTGATGCAAATCCTAAGAAAATTATGGATTATGCACTAAAAATTAATGACTGGA
CGACAATTAGAGAATTATTTAATACTTATATAGATGTAAGTGGGACGATTGACCAAATTTCCCAGTTTGA
TGGTTCAAACAGACGTTATGATATGGTGTTTACTGATGAAGAACGGTGTCTTGGCGGAAATATTGGTAGA
AGAACAACTCGAGCTTGGTTTGATCAAAAAAATAAAGATATTACAAGAGAGTTGAATATTGTTCGTCCTT
CTGGTTGGACTTCTGCATCTTCGGGGCTTCTTGTTGGAGCTAATATCATGATGGACGAGAATAAGAATCC
TGATGCGCAACCTTCGAAACTCGGGACAAATATTCAACGTGTTATCTTAGTATTATCTGATGGTGAAGAT
AACTGGCCAACTTATAGTACATTAACGACTCTTTTAAACAATGGTATGTGTGACAAAATTCGAGAACAAT
TGGGCAAGTTACAAGATCCAAATTTACGAGAGCTACCAGGAAGAATTGCGTTTGTTGCGTTTGGCTATAG
TCCACCAGCAAACCAAGTTGCCGCTTGGAAAAAATGTGTAGGTGATCAATATTATACGGCTTATTCGAAA
GAAGAGTTGTTAGATAGTTTCAAACAAATTATTGGATTTGAAGAAGAGGTGGGGCGTTCTTCATCTCATA
AACCGAAATTTTAA
>tadV
GTGTTTTTGTTACTTTTAGTCATTGTGCCACTGGCATGGATTCAATATAAACAGATTTTTTTTCTGCCTG
CATTATTAACATTAGTTATTGGTTTTTTGCTATTTACATTTGGGGTTATGGGGGCTGGCGATATCAAGCT
GATGTCGGTGTTAATGTTAACTATACCTCATTCTCAAATAATATACTTTTTTCTTTTTACAGCATTTTCG
GGTTTATTTTTAATCATCATTGGATTTCTTTTTTTTAGACATTCCATTAGACAACATGGTTTACCCTATG
GTGTCGCAATTAGTTGTGGTTTTTTGACCAATTTATTCTTATTTAGCTAA
>tadZ
ATGTTATTACTTGATAAGGAAAATATTACAGTAGACAGTGCTAGAAAGATTATTGTCGTCTCTAGCCGTG
GGCATATTCAAAATGATGTTGCACAAATATTAAGGACGCGAGGATTAGAAAATCTAGAAATTGTTGAGGC
TGATTTCTTTTTGTCTTCAGATTTAGCATTTTTAGCAGAGGAAACATTAGGTGTTATTGTCGATATAGGA
CATGAAACGGATATCAAAATTATCGCGGAAAATATTTATAGCATTGTTCCTCAAAGTGTGTGGTGTTGTG
TTATTGGTGAAAGCGATTCTATTTCTTTAGCTCAAAAATTATTAGAAGAGGGAGTGCTTTATTTTCACTC
AGATACACAATTGAGCCAAATGGCTGAAAAAATTGTATCTGGTGTGAATATTCCTTTAGTTCGTCATACA
GTGAGAATTTCTGTACTAAGTTGTAAAGGTGGTTCTGGTGCAAGCTTAATTAGTTCTCATTTAGCTAATG
AAATCGTCACAAATAAGAAAGTACCGGTGTTGTTAGCACAAGGCCCTAATGGTTCTCAAGATTTGGATCT
TGCCTTTGATAAAAAATTGCAAGGCGATATCGTTGAGTATTCTAACAATCTAGATTTATTTAATGGTATT
CCTTCTCGTTTGTCTGTTTCGACGACGGATAAATATAATTTTATTATTTATGATCAGCCAATTTTTAATG
TCGTTAAAGACGATTTTGTTAAATTTTTAGAATATAGCAACAGTTTTGTCTTAGTTGTCGAACGGAGTAT
TGTTGCATTACGTGTAGCCAAACAATTTTTAGATGAATGTGAAAGAATGAGAAGTACCACTGGTAAACCA
ATTCGTACTTTTATATGTATATCTGATTCTAGATTAGAAACGTCTAAATTAATGGCGATTAGTGATATCG
AAACATTATTAAAATGTCAGGTTGATGTTGTCATTCCGTTTTTGAAAAAAACGGACGCTAAAACCGTTTT
AGATATTGATTTAGGTCGTGTAGGTAAAAAAGAAATTAATACACTCATGATGAAAGTCGTTGGTGCTGTA
TCCCGTCATAAGCAAAAGAAAGAGAGACAAAGTTTATTCTCATCGTTAAGAAAAGCGATAATGGGTAATT
AA
>tbpA
ATGCTTACTTTAGTCTTTAGTGTGATAAGGAGATCATTTATGAAATTTAAATATTGCGTTATTCATCAAT
TAGTTCTTTCTGGCAGTTTGATATTTCCTACATTAAGTTTTGCAGATTCGGATTCAACAAAAACAACGCC
AAATAAAGCTAGCTATTTGGAGGAAATTTCCGTTGTCGCAACGACGGTTCAACATATTTTTTCCTCAACG
CAATCTACCGAACAATTGCGTAAAAATATGGTGTCTAATGAACGGGATTTGTTTCGCTATGAGGTAGGGA
TTGGTGTACCAGAATCCGGGAGATCCGGCAGTAATGGCTTTGCTATCCGTGGCGTTGATAAAGATCGTGT
CGCTGTTATTGTTGATGGAATACCGCAGGCTGAATCGACTATATCTACTTCCGCACGTTATTCGACTGAA
CGTCATAATGGTAATATTAATAATATTGAATACGAAAATGTTAGTTCGTTGAAAGTTCAAAAAGGGGCAG
CTTCTGTAATGTATGGTAGCGGTGCGTTAGGTGGAACCGTGGAGTTTACCACAAAAGATATTGAGGACTT
TGTCGAACCTGGTCGCCATTTGGGCTTTTTGTCTAAAACCGGCTATACTTCAAAAAACAGAGAATATCGT
CAAGTCATCGGAGTTGGAGGGAAAGGGGAACACTTTTTTGGTTTTGTACAATTAACCAAACGTTGGGGGC
ATGAAACAATCAACAACGGCAAAGGTACAGACATTCTCGGCGAACATCAAGGTAAACCCAATCCGCTCAA
CTACTATACTACATCATGGTTAACGAAAGTCGGTTACGATATTAATAACACTCATCGTTTTACACTGTTT
TTAGAAGATCGCCGTGAAAAGAAGCTTACCGAAGAAAAAACATTAGGGCTTAGTGATGCAGTGCGTTTTG
CTAATGATCAAACCCCTTATCTCCGTTATGGTATTGAATATCGATATAACGGCTTGTCTTGGTTGGAAAC
GGTAAAGCTTTTTTTGGCAAAGCAGAAAATCGAACAACGTTCTGCTCTCCAAGAGTTTGATATTAATAAT
AGGAATAAATTGGATTCGACTATGTCGTTTGTATATTTACAAAGACAGAATATAGCTCGGGGAGAATTTT
CAACGAGTCCTTTATATTGGGGGCCGAGTCGCCATCGTTTATCTGCGAAATTCGAATTTCGTGATAAGTT
TTTAGAAAATATGAATAAGCATTTTACGTTTCGGCCGTGGCAAATCAATACATTCAGACAACAAGGTCGA
AATAACTATACAGAAGTGTTTCCCGTTAAATCCCGAGAGTTTTCTTTTTCTCTTATGGACGACATTAAGA
TTGGCGAATTGCTACATCTCGGATTGGGCGGTCGGTGGGATCACTATAACTATAAGCCATTATTAAATTC
TCAGCATAATATCAACAGGACACAGAGATTACCTTATCCAAAAACATCATCCAAATTTTCGTATCAATTG
AGTTTAGAGTATCAATTACATCCATCACATCAAATTGCATACCGTTTAAGTACCGGTTTTAGGGTTCCCC
GTGTTGAAGATCTTTATTTTGAAGACCGAGGAAAAAGTTCTTCACAATTTCTTCCTAACCCCGATCTACA
ACCGGAAACTGCACTGAATCATGAAATAAGTTACCGTTTCCAAAATCAATATGCCCATTTCAGCGTCGGG
CTTTTCCGTACACGTTATCATAACTTTATTCAAGAACGTGAGATGACCTGTGATAAAATTCCATATGAGT
ATAATAGGACTTATGGATATTGCACGCATAATACTTATGTAATGTTTGTTAATGAACCTGAAGCCGTGAT
TAAAGGGGTTGAAGTAAGCGGTGCTTTAAATGGGTCGGCATTCGGACTTTCCGACGGTTTAACTTTCCGT
CTCAAAGGGAGCTACAGCAAAGGTCAAAATCATGACGGCGATCCGTTAAAATCTATTCAACCATGGACAG
TGGTAACCGGTATTGATTACGAAACTGAAGGGTGGAGCGTGAGTTTGAGCGGGCGTTATAGTGCGGCTAA
AAAAGCCAAAGATGCGATAGAAACGGAATACACACATGATAAAAAGGTTGTCAAACAATGGCCGCATTTA
AGTCCATCCTACTTTGTTGTTGATTTTACGGGGCAAGTTAACCTCAGTAAAAATGTCATTTTGAATATGG
GGGTATTTAACTTGTTCAATCGTGATTATATGACGTGGGACAGTGCATATAACTTGTTTACTAGGGGGTA
TACTTCCCGTTCTGTCCGTGCTAACAGCCCAGGCATTAATCGGTTTACCGCACCAAAACGTAATTTTGCT
GCCTCGGTGGAAATTCGTTTTTAG
>tetB
atgaatagttcgacaaagatcgcattggtaattacgttattcgatgccatggggattggccttatcatgccagtcttgccaacgttattacgtgaatttattgcttcggaagatatcgctaaccactttggcgtattgcttgcactttatgcgttaatgcaggttatctttgctccttggcttggaaaaatgtctgaccgatttggtcggcgcccagtgctgttgttgtcattaataggcgcatcgctggattacttattgctggctttttcaagtgcgctttggatgctgtatttaggccgtttgctttcagggatcacaggagctactggggctgtcgcggcatcggtcattgccgataccacctcagcttctcaacgcgtgaagtggttcggttggttaggggcaagttttgggcttggtttaatagcggggcctattattggtggttttgcaggagagatttcaccgcatagtcccttttttatcgctgcgttgctaaatattgtcactttccttgtggttatgttttggttccgtgaaaccaaaaatacacgtgataatacagataccgaagtaggggttgagacgcaatcgaattcggtatacatcactttatttaaaacgatgcccattttgttgattatttatttttcagcgcaattgataggccaaattcccgcaacggtgtgggtgctatttaccgaaaatcgttttggatggaatagcatgatggttggcttttcattagcgggtcttggtcttttacactcagtattccaagcctttgtggcaggaagaatagccactaaatggggcgaaaaaacggcagtactgctcggatttattgcagatagtagtgcatttgcctttttagcgtttatatctgaaggttggttagttttccctgttttaattttattggctggtggtgggatcgctttacctgcattacagggagtgatgtctatccaaacaaagagtcatcagcaaggtgctttacagggattattggtgagccttaccaatgcaaccggtgttattggcccattactgtttgctgttatttataatcattcactaccaatttgggatggctggatttggattattggtttagcgttttactgtattattatcctgctatcgatgaccttcatgttaacccctcaagctcaggggagtaaacaggagacaagtgcttag
>tetG
ATGGGTCTCGGCCTCATCATGCCCGTCCTTCCGACGCTTCTGCGCGAGCTTGTGCCAGCAGAGCAGGTCG
CTGGTCACTATGGTGCCTTGCTGTCGCTCTATGCGTTGATGCAGGTCGTCTTCGCGCCCCTGCTTGGACA
ACTTTCGGATGCTTACGGTCGGCGTCCGGTGCTTCTGGCTTCTCTTGCGGGAGCCGCAGTCGATTACACG
ATCATGGCATCTGCGCCGGTCCTGTGGGTGCTTTATATCGGCCGACTCATCTCCGGCGTCACGGGCGCAA
CCGGAGCCGTAGCTGCCTCAACCATTGCCGATTCGACGGGGGAAGGTTCTCGCGCACGCTGGTTTGGCTA
CATGGGGGCCTGTTATGGAGCAGGCATGATTGCCGGGCCAGCACTTGGTGGCATGCTCGGCAGTATTTCT
GCCCATGCTCCGTTTATCGCCGCTGCCCTTCTCAACGGTTTCGCGTTCCTGCTTGCCTGCATTTTTCTCA
AGGAGACTAATCACAGCCATGGCGCGACCGGAAAGCCGGTTCGCATCAAACCATTCGTTCTGTTCCGGCT
GGATGATGCATTGCGCGGGCTAGCTGCGCTTTTCGCAGTTTTCTTCATTATTCAACTGATCGGCCAGGTG
CCTGCGGCCCTATGGGTCATCTATGGCGAGGACCGTTTTCAGTGGAACACCACGACCGTTGGCTTGTCGC
TCGCGGCGTTTGGAGCAACACATGCGATTTTTCAAGCGTTTGTTACCGGCCCTCTTTCAAGCCGACTTGG
GGAACGGCGCACGCTGCTGTTTGGCATGGCTGCGGATGCGACTGGCTTCATTCTTCTGGCTTTTGTCACA
CAGGGATGGATGGTGTTTCCGGTTCTGTTGCTGCTTGCCGCCGGGGGTGTCGGGCATGCCGGCCTTGCAG
GCAATGCTTTCGAATAA
>tetH
ATGAATAAATCAATTATTATTATACTGCTGATCACCGTATTAGATGCCATTGGTATCGGGCTTATCATGC
CAGTACTCCCTACTCTATTAAATGAATTTGTCAGTGAAAATTCACTGGCAACCCATTACGGTGTGCTATT
AGCGCTCTATGCTACCATGCAGGTTATTTTTGCTCCTATTCTAGGACGACTGTCTGATAAATACGGCAGA
AAACCCATCTTGCTGTTTTCCCTTTTAGGCGCGGCACTCGACTATCTTTTAATGGCATTCTCAACCACAC
TTTGGATGCTCTATATTGGGCGCATCATTGCGGGGATCACAGGCGCAACAGGTGCCGTATGTGCATCAGC
GATGAGTGATGTGACTCCCGCTAAAAATCGAACTCGCTATTTTGGTTTCTTAGGTGGTGCTTTTGGTGTT
GGCCTTATTATCGGCCCAATGCTAGGGGGATTATTAGGTGATATCAGTGCTCATATGCCATTTATTTTTG
CCGCTATTTCACACTCGATATTATTAATACTCTCTTTGCTCTTTTTCCGAGAAACACAAAAAAGAGAAGC
GCTTGTTGCCAATAGGACACCTGAAAACCAAACTGCCTCAAATACAGTCACTGTTTTTTTTAAGAAAAGC
CTCTACTTTTGGTTAGCAACCTATTTTATTATCCAGCTTATCGGGCAAATTCCTGCCACCATCTGGGTGC
TGTTTACACAATATCGTTTTGATTGGAACACAACTTCTATCGGTATGTCTTTGGCGGTTCTGGGTGTATT
ACATATTTTCTTTCAGGCGATTGTCGCTGGGAAATTGGCACAAAAATGGGGCGAAAAAACCACCATTATG
ATCAGTATGTCTATTGATATGATGGGCTGTTTATTATTAGCGTGGATAGGCCACGTTTGGGTCATCTTAC
CAGCATTAATTTGCTTAGCGGCAGGAGGTATGGGGCAACCCGCATTACAAGGTTATTTATCAAAATCTGT
CGATGATAATGCGCAAGGGAAATTACAAGGTACTCTGGTGAGCCTAACCAATATTACCGGGATCATTGGT
CCCCTTTTATTTGCCTTTATTTATAGTTATAGCGTCGCTTATTGGGATGGTCTGTTATGGCTGATGGGGG
CAATACTTTATGCTATGTTGCTTATTACCGCTTATTTTCACCAAAGAAAAAGCGATTAA
>tetO
ATGAAAATAATTAACTTAGGCATTCTGGCTCACGTTGACGCAGGAAAGACAACATTAACGGAAAGTTTAT
TGTATACCAGTGGTGCAATTGCAGAACTAGGGAGCGTAGATGAAGGCACAACAAGGACAGATACAATGAA
TTTGGAGCGTCAAAGGGGAATCACTATCCAGACAGCAGTGACATCTTTTCAGTGGGAGGATGTAAAAGTC
AACATTATAGATACGCCAGGCCATATGGATTTTTTGGCGGAAGTATACCGTTCTTTATCCGTATTAGACG
GAGCAGTATTATTAGTTTCTGCAAAGGATGGCATACAGGCACAGACCCGTATACTGTTTCATGCACTACA
GATAATGAAGATTCCGACAATTTTTTTCATCAATAAAATTGACCAAGAGGGGATTGATTTGCCAATGGTA
TATCGGGAAATGAAAGCAAAGCTTTCTTCGGAAATTATAGTGAAGCAAAAGGTTGGGCAGCATCCCCATA
TAAATGTAACGGACAATGACGATATGGAACAGTGGGATGCGGTAATTATGGGAAACGATGAACTATTAGA
GAAATATATGTCAGGGAAACCGTTTAAAATGTCAGAACTGGAACAGGAAGAAAACAGGAGATTCCAAAAC
GGAACGTTATTTCCCGTTTATCACGGAAGCGCTAAAAACAATCTGGGGATTCGGCAGCTTATAGAAGTAA
TTGCCAGTAAATTTTATTCATCAACGCCTGAAGGTCAATCTGAACTATGCGGGCAGGTTTTTAAGATTGA
ATATTCAGAGAAAAGGCGGCGTTTTGTTTATGTGCGTATATATAGCGGAACATTGCATTTGAGGGATGTT
ATTAGAATATCTGAAAAAGAGAAAATAAAAATCACAGAGATGTGTGTTCCGACGAACGGTGAATTATATT
CATCCGATACAGCCTGCTCTGGTGATATTGTAATTTTACCAAATGATGTTTTGCAGCTAAACAGTATTTT
GGGGAACGAAATACTGTTGCCGCAGAGAAAATTTATTGAAAATCCTCTCCCTATGCTCCAAACAACGATT
GCAGTAAAGAAATCTGAACAGCGGGAAATATTGCTTGGGGCACTTACAGAAATTTCAGATGGCGACCCTC
TTTTAAAATATTATGTGGATACTACAACGCATGAGATTATACTTTCTTTTTTGGGGAATTTGCAGATGGA
AGTCATTTGTGCCATCCTTGAGGAAAAATATCATGTGGAGGCAGAAATAAAAGAGCCTACTGTTATATAT
ATGGAAAGACCGCTTAGAAAAGCAGAATATACCATCCACATAGAAGTCCCGCCAAATCCTTTCTGGGCTT
CTGTCGGGTTGTCCATAGAGCCGCTCCCTATTGGAAGCGGAGTGCAGTATGAAAGCAGAGTTTCACTTGG
ATATTTAAATCAATCGTTCCAAAATGCGGTTATGGAGGGGGTTCTTTATGGCTGCGAGCAGGGGCTGTAT
GGATGGAAAGTGACAGACTGTAAAATCTGTTTTGAATATGGATTGTATTATAGTCCTGTAAGTACCCCCG
CAGACTTTCGGCTGCTTTCCCCTATCGTATTGGAGCAGGCTTTAAAAAAAGCAGGGACAGAACTATTAGA
GCCATATCTCCACTTTGAAATTTATGCACCGCAGGAATATCTCTCACGGGCGTATCATGATGCTCCAAGG
TATTGTGCAGATATTGTAAGTACTCAGATAAAGAATGACGAGGTCATTCTGAAAGGAGAAATCCCTGCTA
GATGTATTCAAGAATACAGGAACGATTTAACTTATTTCACAAATGGGCAGGGAGTCTGCTTGACAGAGTT
AAAAGGATACCAGCCAGCTATTGGTAAATTTATTTGCCAACCCCGCCGCCCGAATAGCCGTATAGATAAG
GTTCGGCATATGTTCCACAAGTTAGCTTAA
>tetR
ATGGCAAAGCTAGATAAAGAACAAGTTATTGATAATGCGTTGATTTTACTTAATGAAGTT
GGTATTGAAGGATTAACAACGCGTAAGCTGGCGCAAAAAATAGGTGTGGAACAACCCACA
TTGTATTGGCATGTAAAAAATAAACGCGCTTTGTTAGATGCATTAGCAGAAACTATTTTG
CAAAAGCACCATCATCATGTTTTGCCATTGCCGAATGAAACATGGCAGGACTTTTTGCGA
AATAACGCGAAAAGCTTCCGCCAAGCCTTATTAATGTATCGTGATGGTGGCAAAATTCAT
GCGGGAACACGCCCCTCTGAAAGTCAATTTGAGACATCAGAACAGCAACTACAGTTTTTG
TGTGATGCTGGGTTTAGTCTATCTCAAGCCGTGTATGCATTAAGCTCTATTGCGCATTTT
ACATTAGGCTCCGTACTGGAAACTCAAGAGCATCAAGAAAGCCAAAAAGAGCGTGAAAAA
GTAGAGACGGATACTGTTGCCTATCCGCCATTATTAACCCAAGCCGTTGCAATTATGGAT
AGTGATAATGGTGATGCTGCATTTTTGTTTGTCCTTGATGTGATGATCTCTGGACTTGAA
ACAGTATTAAAGAGCGCTAAATAA
>tfc14
ATGCAAATGAAAGCAAATAAAGCGTTCTATGTTATTGGTGGGATTACCGCGCTTGTCGTGACGCTGATG
GCTGGATTTCTTTTCTCCGGTAGTAGCTCAACAACTACAGCAGAAACCAAAAAAGAAGATGCTTTAGAT
CTCTCTCTCAAAGATTTATCACCGGAAGAGCTACGCTCAATGGGGCTTGAGGGTGATACATCTAAAGAT
ACGGTGAGAACACTTATTGGTAAAGTGAAGGAAAATAACAAACGCTTTGATGAAGTGATTTTACAAAAT
GACCGCTTGGTAAAAGAGAATGAGCAGTTAAAAAATCAAGCAAATAATACGGATTATCAAATTCAACAG
GCGGTACAAGCAGAAACAGGGGCGTTAATTAATGAGATTAATGCGTTAAAAGATCAGGTTGTACAAGCT
GGTAATCAAGTTGTAGGGAATGGAAATGCCCAGGCAAATCCCAATGCTCCTCTGCCAATAAACGGAGCA
ACAACTGGCCCTCAGGTTGAAACTCGAGGGGGAATTAATTGGGTGAACCCTAGTGATATGCCAACTACA
GACAGCCAAGGGAATGCTCTACAAGGTATTGGTGTAAATGGTGCAGGAATCGGTTTTCCCAAAACCTTC
GATAACAATGTGAATGACATCCGAAAATCTAATGATGGATTGCAATCTAGTACAGGTAATAATGCAATA
TTTAATACCGCTACACCATTTTTCACAATTGCAGCTAACTCTACTTTAACTAATTCTGTTGCTATGACT
GCGCTTGTTGGGCGTGTGCCGATTGATAATAATGTGACCGAGCCTTATCCGTTTAAATTGCTTATTGGT
CGAGATAACTTAATTGCAAATGGTATTGAACTGCCGGATATTGAAGGCGCAATTGTCTCTGGAACAGCA
AGCGGTGACTGGACGCTATCTTGTGTTCGTGGTGATGTGAAAAGCTTAACTTTTGTGTTTAGCGATGGG
CGCATTGTTTCAACGGATGATTCTAACAATAAAATTGGCTGGTTATCTGATCCACATGGTGTGCCTTGC
ATTCCTGGAGAACGCAGAACGAATGCTCCGGAATATCTAACGACCAACTTCTTCTTAACGGGGGCTTCA
GCAGCTGCACAAGGCTTATCATCTTCTCAATCAACAACAGTGGTTGATGGCGGTGCAGTAATTGGTGCG
GTAACGGGTAATAACGGTAAGTATATTCTTGGTCAAGCGTTAGGTGGCGGTTTGAGAGAAACAGCAGAC
TGGTTCCGTCAGCGTTATGGCCAAATGTTTGATGCGGTATATGTTCCACCGGGTAAAGAAGTGGCTGTA
CACATCGAAAAACAAATTGATATTGATTATGACCGCATGTCTCGAAAAGTGAAATACGGACAAGCCTCA
AGACAACCTAACTTGGATTAA
>tfc16
ATGGCATTATTCCAAGACGTGTTAGAGGCTTTCTTCCCTGCTAAAAAGGGTGATAAGCCTCAACCTAAA
AAGGAACCTATCCTAACATCCATTGCACCGGAAGAAGCACAGCAGGATGATACCAATAACGTAGAAGAG
ACGATTGAAATCACTCCTGTTATGCGTAATAGAAAAATGACCAGAGAGCAACATGTTAAAATGCTTTAT
GGGCGCGATCCCTCTTTTATCTCCAATCTTCCTTATGCGGAATATTTGGAAGAAGAAGGCGTAATGCTT
TTTGATGATGCTAAAAGTGCAGGTGCGGTATTTGATATTAAGCCTATAGGAACTGAGGGAAGAAGCAGC
GACTATCTTAATCGCGTTCGCACATTGGTTAAAGATGCCTTACAGGATAGTTTCGATGAACTTGATACC
AATCCTTACGTTGTACAATTCTATTGCCAGGATGACAAGGATTTAAGCGGTTATGTTGAGAATCTGAGA
CAGTACATTAAAACCACTTCACCTGAAGCGAGCGGTAGTGAGTTTACAGAACAGTGGCTTGGTGAAATG
GAGCGTCACTTAAAAGCAGTAGGTAAACCAGGTGGGCTTTTTGTTGATGACCGGGTAACAAATACGGCA
TGGGCTGGAAAAGTGCGTAAAACACGCATGGTTATTTATCGTTATGCTGGAAATAATGAGACAGATACA
ATCGAGAAATTAAATACAGCTTGTGATCGTGTTCAAAGTGCTTTTATCACAGCAGGATTAACCATGGAA
CGCCAAAATGAAACTCAAATTCATCGTTGGTTATTAGAATGGTTTAATCCAAATCCATCACGCTATTTT
AACGGACTCGATGATAAAGCTTGCTATGATCTTTTATCACTCTCTAAGGATGACTCTGCTCTACCATTA
CAAGACCAAGATTTTAGTGAAAATCTCTTTTTTACGCCACCGGAAAGTAAAAATGGCTATTGGTATTTT
AATGAGCAACCTCACGAAGTCATTGTAGTTGATAATATTCGTAAGCAGCCAGATGTTGGCCACATGACA
GGCGAAGTCACTCGAGGTCGTAATATTAATGCACTATTTGATTTATTGCCGGAATCAACCATTATGGCT
ATCACTGTAGTCATTCATCCTCAAGATAAATTACAGGCGCATTTAGACAAATTAAGTAGTCGAGCTGTC
GGTAATAACTATGAGTCTATCTATTTAAAACAAGATGCCCTCACAGTAACTGAATATTTAAAAGACGGA
CACAAGCTTTATCAAGCTGGCATGGTTTTCTATGTAAGAGGGAAAGACGATCAAGAGCTACGCATTCGC
TCAAGAGAATTAAGAACGGTTTTACTCAGTAATAATTTAGTGCCGGTAAAAGAAGGCAACGAAGTTGCG
CCTCTTAATAGCTATTTACGCTGGCTACCGATGAATTTTAATCCTCAATTAGATGCAAAATCTCGTTTT
TATACCAAATATTATTGGGTGCAACACATTGCGAATATGTTACCTGTATTTGGCCGTGAGACAGGAACG
GGACACCCAGGAATCACCTATTTTAACCGCGGTGGAAGCCCATTAGATTTTGACCCACTAAACCCTAAA
GACCGGACTAAAAATGCGCATAAGCTCATTTTAGGCCCTACAGGTTCAGGTAAATCGGCAACATTAACC
GCACAAATGGCGCAACTGATGGCTGTGCACCGTCCTCGCTTGTTTATTGTAGAAGCAGGTAACTCTTTT
GGATTGTTTTCAGATTATGCGGAGCGTTACGGTTTAACGGTTAACCGGGTATCTCTTGAGCCAAGTAGT
AACATCGCTTTACCGCTCTTCTCTGAAGCGCATCGTTTATTGGAAATGGATATCGATCTTGAAGTTCAA
GATGATGACGATAATGAAGATGAAGGCGAGGAACAACGAGACTTACTTGCGGAAATGGAATTAACCGCT
CGCTTAATGATCACCGGGGGAGAAGCGAAGGAAGATGAGAAAATGAGCCGTGCTGACCGCTCGGCTATT
CGCCAGGCTATTTTATTAGCTGCAGAGAAAACTTCACAAGAGACCCCACCTCGTCAAGTTTTAACCGGG
GATGTAAAAGCCGCACTTGAGGAGTTAAGTCGTCGCCAAGATATTCGCCCGGAACGTGCATCTCGTCTT
GCAGATATGGCCGAAGCAATGGATATTTTCTGCACTGGGGTAAATGGTCGATTCTTTAACCGTGAAGGG
GAAATTTGGCCTGAAGCTGATATTACACTTGTCGATTTGGCGATGTTTGCACGTGATGGTTATGAAGCT
GAATTAGCGATTTCGTATATTTCCCTAATTAACCATATCAACTCCTTAGGTGAAAAATATCAACACAGT
TTCCGCCCTATCGTGAACATTACGGATGAGTCGCATATCATTACCGTAAATCCACTTCTAGCGAAGTTC
CTGGTTAAAGGTTCTAAAATGTGGCGTAAATTGGGTATTTGGTTATGGTTGGCTACACAGAATATGGCT
GACTTCCCTGATGAATCTGATAAATTACTCAGCATGGTTGAATGGTGGGAATTACTTAACCTTTCTAAT
GATGAAGTCGAACAGGTAAACCGTTTCCGTCGTTTATCCGAAGCTCAGAAAATGATGTTGTTATCTGCG
AAAAAAGCAGATAAGAAATATACTGAAGGTGTGGTGCTCGCAACCAATATGGAAGCCTTATTCCGTGTT
GTTCCACCTAGTCTTTACTTAGCACTAGGGATGACTGAAAAACACGAGAAAGCACAACGTAAACAATTA
ATGATGGAACATAACTGTACTGAGTTAGATGCGGCATTGATGGTTGCTAAAGACTTAGACAAAAAACGG
GGGATTGCAGTCAATGACGAACTTAACTCAATCGCAGCCTAA
>tfc6
ATGAGTCAAAAACATGTATTAGAAGGTTTACTTAGACCGCCTGTTGAATTTTTTCCAGCTGCCGTCCAT
GGTACTTGTGCTTTTGTTTGTTGCGGTGCGCCTTGGTCGCTCGCATTAAATCCTCTTATTGGATATGGA
TTAGGGGCTGCTTTCGCAGGTATGGGGGTTATGCGTTTTCGTCAAGGCATGGAAATTGTACGCTATCAC
CGAAATTTACGCAGACTCCCTCACTATGCTTTGACCAGTCGTCAAATTCCAGTAAGTAAAAAAGCCTTG
TTCTTAGGACGAGGCTTTGAATGGGAGCCAAAGCATACGCAACGTCTTTATGACTGTTTCTCTGCAAAT
GGGCAAATTTATTGGAAAAATGGGAAGTGGTTTAAAGCCGCTCGTGATTATGAAAAAGTGCATGATAAT
TGGTTATCTAGACTCACTTCAATGGACTCTCCATTAAATCCAGTCAGACCGCTACCGCCAGTTGGCGGC
ATTCCGGTGATGCATGGTGTGGAGCCGAATGAACGCGATATTATGCTTCCGTTAGGCGACCGTGGCGGT
CATACCTTAGTATTTGGTACAACTGGCGTAGGGAAAACTCGTTTTGCTGAAGTGCTTGTTACACAAGAT
ATACATCGAGGTAAAACACCTGAAGAGCGTGAAGTGGTTGTCTTTTTTGATCCGAAAGGCGACCCGGAT
ATGTTAAAACGAATGTATGCAGAAGCAAAACGTGCTGGGCGTGAAAATGAATTTTATGTATTCCATTTA
GGGCATCCGGAAATTTCTGCTCGATATAACCCAGTTGGTCGCTTCGGTCGAATTTCTGAAGTGGCAGGA
CGTATTTCTGGGCAATTAAGTGGAGCTGGAAATAGTGCAGCATTTAAAGAGTTTGCGTGGCGTTTTGTG
AATATTGTCTCCCGTGCATTGGTTGAAATGGGAAAACGCCCGGACTATGTGCAAATCTCGCGTTTTGTA
CAAAATATTGATGCACTTTTCTTAGACTACGCAAAACTTCATTTCGATGCCGTCGATAAGAAAATATGG
CCAACGTTGGCTTCAGTTGCGGCTAACTTAGATGTAAAAAATTTACCGTTCTCGATGAAAGATAGACCG
CTTATTGCTGTTATTAACCAATATATTTTAGAGAATAAAATTTTTGACCCAGTACTTGAAGGATTATCA
AGTGCGGTACGTTACGACAAAACCTATTTTGATAAAATTGTGGCATCGCTTTTACCGTTACTTGAAAAA
CTCACTACAGGTAAAACTGCAGAGCTTCTCTCGCCTGATTACACTGATATTCATGATGAGCGCCCTATC
TTTGATTGGGAATCTATTATTCGTAAAAGAGGGATTGTTTACGTTGGTTTAGACGCGCTATCTGATGCG
ACTGTCGCTGCAGCTGTGGGTAATAGTATGTTTGCTGATTTGGTATCAATGGCTGGTCATATTTATAAA
TTTGGCGTAGATGAGGGGGTGCCAGATGCATTTAAAACTAAAAGCAAACCGCCTAAAATCAACCTTCAT
TGCGATGAGTTTAATGAATTAATGGGGGATGAATTCATTCCACTGATCAATAAAGGTCGTGGTGCGGGA
ATGCAGGTAACAGCCTATACTCAAACACTTTCAGATATTGAAGCTCGTATTGGAAGTAAAGCGAAAACG
GGACAAACAACAGGTAACTTCAATACACTTTTAATGTTCCGGGTAAAAGAGCCGGCCACTGCAGAGTTT
TTAACGCGTCAGCTCAACGATGTCACAATTTATCAAAGCATGGTGACATCAAGTACGACAGATAACAGC
AATCCGGATGATGGCAAGGCGTTTACGTCTAATACTGGTGAACGTATTTCTGAAAAAATGGTGCCAATG
CTATCGCCAGCACATATTACAAATTTACCAAAAGGACAGGCATTTGCTCTTCTTGAAGGGAGTACGCTT
TATAAATTAAGAATGCCTTTACCTGCGGTTGATAAAGATGATGTGATGCCGGAATCACTTCAAGAATTG
ACGGCTTATATGCGCAAAAACTACCATATTTCTCCAAATTGGTGGCAATCTGCATTTTCTGATTATGCG
CCAAGTCAAGATATAGCAACCGCTTTTCAGTCAATGTCATTAAATCGTGCACCTTCACACGCAGGAGAA
GAAATGCTTTTCGGGGATGTTGAAGCTCCAGTTGCTGAAGATATGGAAGATGAAGATATTGATCAGAAT
GATGATACAGATGAGGATGATTTTGATGACACAGATAATTAA
>tnpA
ATGTCGAATATCCTCAACTGGCCTGATTACAAAGTGCTCCAGGTATCCGAACTGGAGCACGATTACCAGG
TACACGCCGAAGTTTCCGAACCGCCTACGCAGTGCCCCCACTGCAATCATCCTGAAATCGTCGGCTTTGG
TCGCCGTGATGAGGTGATCATGGATACACCCGTCCACGGAAGGCGTACCGGCATCATGCTTAACCGCCGT
CGCTATCGCTGCCAGTCTTGCCGAAAGACGTTTCTGGAGCCTGTACCGCACAAAGACGAAAAGCGGCAGA
TGACCAACCGCCTGATCCAGTACATCGAGCGCGAGAGCCTGCGCCGCACGTTCTCCAGTGTTGCCGAGGA
TGTGGGCGTCGATGAAAAGACCGTCCGTAACATTTTCAACGACTATTGTGAACGCCTCGAAAAGACGCTC
AATTTTGAAATGCCGCAGTGGTTGGGTATCGACGAAATCCACATCATCAAACCCCGCTGCGTGATCACCA
ACATTCAGCAGCAGACCATTGTGGACATGCTGGATAACCGCAATAAAACCACCGTCACCCGCTACCTGAG
CAAACGCACTGACCGCGACCTGGTGCGCTACGTGGCAATGGATATGTGGAGGCCGTACCGGCAAGCAGTA
GAAACCATGATTCCTGACGCCACGGTGATCATCGACAAGTTCCACGTTGTCAGGATGGCGAACGAATCAC
TGGAACGCGCCAGAAAAGCCATCAGAAGCGCCCTGACGCCACAGCAGCGCCGTGGGTTGATGCGAGATAG
GTTTGTCCTACTGAAACGCCGTCACGAGCTGACAGATGCCGAATACATGCGTTTTTCAGGCTGGACATTG
AATTACCCTGAGATTGGCCAAGCCTACGAACTGAAAGAAGCCTTTTTCGAGATTTGGGACTGTCAGACCC
GGCACCAGGCACAGGAGGCATATTACTCTTGGCTGCGACAGATTACGCCGGAAATGAAAGCCCACTATGA
CCCGCTTATCAAAGCGATGGGCAACTGGCACGATGACATTTTCGCTTACTTCGACCACCCCATTACCAAC
GCCTACACCGAGTCACTGAACAACCTGATTCGTGTTGTTAATCGTGTTGGCCGTGGCTACAGCTTTGAAG
CGCTGCGAGCCAAGATCCTGTTTACTGAGGGCTTCCAGAAGATCAAGAAGCCACGCTATCAGCGTCAACG
GATACCCGAGGGCGCTATGGGCAGGATGCCGTTCTATGGCGTTGCCGAAGCGGGGCCATCCACTAACTAC
GGCGCTGACATATCAACACTGGTGCGGGAGATTGAGGCGGGGCGTTTATAG
>tonB
ATGATAGATAAAAGTCGTTCTTGCATCGGGTTTGCAATTTCATTGCTTTTTCACGCAAGT
TTTGTCTCTTTCCTGTATTGGATTGTACAAAAAGACGATGACAGCGCGAATGGATTTGCT
GCCGATATCATCTCAACTCATATTTCCATGGAAATGCTGGCGGCTACCGTTTTAGAAGAA
CCAGAGCCGGAACCAGAGCCTGCACCTCCGGTAGTAGAACCTGAACTGCCAAAAGAAGAA
GTCGCAGATCCGACGGTGAAACCTGAGCCACCAAAAGAACCCGAAAAACCAAAAGAGCCT
GAAAAGCCAAAAGAGAAACCGAAGGAAAAACCAAAAGAAAAGCCGAAAAAACCGAAGAAA
GAACAACGTGATTTACCAAAGTCAGATCGCCAAATTGATTCTAATTCATCGATCAATCAA
CAAGCGACCACAACAGGTAACATCACAACCAATAATCCGAATCTGGTCGGTAAAGGTAAT
AGCACAGATGAAGTCAATGCTTATCGCTCGGCTTTACGCAGAGAAATTGAAAAACATAAA
CGCTATCCAAACCGTGCACGCATGATGCGCAAACAAGGTGTGGTAACAATCACGTTCCAT
CTTAATAATGCAGGCGTAATTAGTAATGCGCGAATCAGCAAATCTTCTGGCTCAGAAGAA
TTAGATAACGCTGCACTGGTAGCTGTCAATAATGCCCGTCCAATTGGTCCACTGCCTGCA
GGTATGCCAAATGAAGTGAGCGTTCCTGTCAGTTTCAGAATCACAAATTAA
>topB1
ATGAAATTATTTATTTGTGAAAAGCCATCTCAAGCTCGAGATCTTGCCGGCGTATTGGGTGCTACTTCAA
AAGGTGAAGGCTTGCTGGCGACTGCGGATAAATCTATTATTGTCACTTGGGGGTTCGGGCATCTCGTTGA
GCAATATCAGCCGGAAGATTATGATGAAGCGTGGAAACGCTGGGCATTTGAAACATTACCCATTATTCCT
GCTCAGTGGAAAATGACACCGAAAAAAGAGTCTAAGAAGCAATATTCTGTTGTAATAGGGCTTATCAAAA
AAGCAACCTCCGTGGTCATTGCGACCGATGCTGATCGAGAAGGTGAGATGATTGCTCGTGAGCTGTTAGA
TTTAGCTGGATACCGAGGTCAAATCCAACGTTGCTGGCTATCAGCTCTGGATGATGCCAGTATTCGAAAG
GCTCTTCAAACACTCAAATCAGGTAAAGAAACCGAGGCTCTTTACTACGCCGGTATGGGACGTAGCCGCT
CGGACTGGTTGATTGGAATGAACTTCTCCCGTTTATTTACCTTAATGGCTCAAGCAAAAGGCTATTCCGG
TAAGCCATTGAGCGTTGGTCGAGTACAAAGTCCAACATTAACTCTTGTGGTTAATCGAGATAGAGAAATT
GCTAATTTCGTGCCTAAATCTCATTATGCGTTAGCGGTTCAGCTGACAACAACCTCTGGTGAAACTTTCG
TTGCCGGGCTTGCAGTACCTGAACAGTATTTGGATGAGTCCGGACTTTGCCTTGATAGTCGTGTCATACA
ACAAGCCGAAGCTCAAATTAAACAAACAGGCTTAGCCAAAGTGGTGACGGTTGAAACTAAACGAGAGAAA
AAATCTCCACCGTTACTCTACGCATTAAGTGATTTACAAGGCGAATGTAACCGCTTGTTTGGCTTTGGGG
CTCAGCAGGTGTTGGATATCGCACAATCCCTTTACGAAGAGCATAAAATCACGACTTATCCCCGTACAGA
CTGTGGTTATCTGCCAGAATCACAATTTTCTGATGTTCCTAACGTAATCCGCTCATTAGTTGCCTCTGAT
TCAGGGCTACAAACTCTCTTGCCTAAATTAAATTTGCGACAAAAAAGTCGGGCGTGGGACGATAAAAAAA
TTACCGCTCACCACGGTATTATCCCAACCATTAAAAAAGCTGATTTAAGTAAATTGAGTGAGGAGGAAAT
GAAGGTCTATGATCTCATTCGCCGCCGATATCTTGCTCAATTCTTACCGCACTTGGAAATGGATAAAACC
GTTGCCACTCTGCAATCTAGTGGGCACACTCTGGTTGCTCGGGGAAATGTCATCGTTGCTCAAGGCTGGC
GTATCTTGTTTGGCAAAAATGTGGATGAGGAAACTGGTAATGATGATGAGAAACAAGGATTACCTGTATT
GACTAAAAATCAGCAATGCAATGTCACTCATTCTGAAGTCCGAACATTGCAAACTAAACCTCCCGCACAC
TATACAGAGGGGACATTACTCGATGCAATGAAAAATGCCGCTCGCTTTGTGACTGACCCAAGACTCAAAC
AACGCTTACGTGAAACGGAAGGTTTAGGCACAGAAGCAACCCGTGCCGGATTAATTCAAGGCCTAATTGA
CAAAGGATTTCTCCTTAAGAAGAAAAAATCACTGGTTGCCTCAGCAGAAGCCGTTGCCTTAATTGATAGT
TTGCCGGACTTACTGAAAAATCCCGGTTTAACGGCATTATGGGAACAAGCCCTCAATCAGATTGCCGAAG
GTAGTATGACACTTGATGCATTTATGCAAAAGCAAGAAGCATTTGTAAAACAACTTATCGGCAGTTGTAT
GCAACAGGGAATGTCACTTGGGAATATTGAAATCCGAAAATGTTCAGAATGTGGTAAGCCAATGAGAAAA
ATCAATCACGCTAAGGGAACATTCTGGGGATGTACTGGTTATCCAGATTGCCAACATAAAGAGGCTGATA
AAAAGGTAAAATCAGCTTCAAATAAATCTGCTAAGAAAAGTAGTAATTTAAATGTACTCGATCAACTGAA
TAAATTAAGAAGCCAGTTATAA
>toxA
ATGAAAACAAAACATTTTTTTAACTCAGATTTTACTGTAAAAGGAAAAAGTGCCGATGAAATTTTTAGAA
GATTGTGTACTGATCATCCTGACAAGCAATTAAACAATGTAAAATGGAAAGAAGTTTTTATTAATCGTTT
TGGTCAGATGATGCTAGATACTCCTAATCCGAGAAAGATTGTAGAAAAAATTATTAATGAAGGGCTTGAA
AAACAAGGCCTGAAAAATATAGATCCTGAAACTACATATTTCAACATTTTTTCATCTTCTGACAGCTCCG
ATGGGAACGTTTTTCATTATAACTCTTTATCAGAATCCTATCGAGTTACTGATGCCTGCCTAATGAATAT
TTTTGTGGAGCGTTATTTTGATGATTGGGACTTGCTAAATAGCTTAGCCAGTAATGGAATATATTCAGTA
GGAAAAGAAGGAGCTTATTATCCTGATCATGATTATGGTCCAGAATATAACCCTGTTTGGGGACCAAACG
AACAAATTTACCATTCTAGAGTGATTGCAGATATCCTTTATGCTCGCTCCGTATGGGATGAATTTAAAAA
ATACTTCATGGAGTATTGGCAAAAATATGCTCAGCTTTATACCGAAATGTTATCTGATACATTTCTTGCA
ATGGCTATTCAGCAATATACACGACAAACGCTTACTGATGAAGGCTTTCTTATGGTTTGTAACACATATT
ATGGCAATAAGGAAGAAGTTCAAATAACTCTACTAGATATCTATGGATACCCTTCCACTGATATAATTTG
TATAGAGCAAAAAGGGCTTCCTACTCCTAAAGTGATACTTTACATTCCTGGAGGAACACAACCATTTGTT
GAATTTCTTAATACAGATGATCTGAAACAATGGATTGCATGGCATTTAAAAGATAACAAACATATGGTCG
CATTCCGCAAACATTTCTCGCTAAAACAACGTCAGGAAGGAGAAACGTTTACAGGTATAGATAAAGCACT
TCAATATATTGCAGAAGAGTCCCCTGAATGGCCTGCCAATAAATACATCCTTTATAATCCGACACATTTA
GAAACAGAAAATTTATTTAACATCATGATGAAGCGAACAGAACAGCGGATGCTTGAAGATAGTGATGTAC
AGATTAGATCAAATTCAGAAGCTACCCGTGACTATGCTCTTTCATTACTCGAAACCTTTATTTCACAGTT
ATCTGCAATAGATATGTTAGTACCAGCAGTAGGTATCCCAATTAATTTTGCCCTATCAGCTACAGCATTA
GGACTTAGCTCGGATATTGTAGTTAATGGAGATTCATATGAAAAGAGAAAATATGGAATTGGGTCCTTAG
TGCAATCTGCATTATTCACAGGAATTAATCTTATTCCAGTTATTTCGGAAACCGCAGAAATTTTATCTTC
TTTCTCTAGAACAGAAGAAGATATTCCAGCTTTTTTCACTGAAGAACAAGCTTTAGCTCAACGCTTTGAA
ATAGTAGAAGAAGAATTACATTCTATCTCACCTGATGATCCTCCTCGAGAAATTACTGACGAAAATTTAC
ATAAAATTCGTCTGGTACGTCTTAACAATGAAAATCAACCTTTAGTTGTGTTACGAAGATTAGGAGGAAA
TAAATTTATCAGAATCGAGCCTATAACATTCCAGGAAATAAAAGGTTCTTTAGTAAGTGAAGTTATAAAT
CCAGTGACTAATAAAACGTACTACGTAAGCAATGCTAAACTATTAGGGGGCTCTCCTTATAGTCCTTTCC
GTATTGGATTAGAAGGTGTTTGGACACCAGAGGTATTAAAAGCAAGAGCTTCCGTTATTGGAAAGCCTAT
TGGAGAATCATATAAAAGAATATTAGCCAAACTACAAAGAATACATAACAGTAATATCTTAGATGAGCGA
CAAGGTTTAATGCATGAACTCATGGAGCTTATTGATCTTTATGAAGAATCGCAACCTTCTTCAGAGCGTT
TGAATGCTTTTCGTGAACTGCGTACTCAATTAGAAAAAGCGCTTTATCTTCCTGAAATGGAAGCATTAAA
AAAACAAATACTACAGATTCCTAACAAAGGTTCTGGTGCCGCTCGATTTTTACTTCGTACAGCCATGAAT
GAAATGGCTGGAAAAACCAGTGAAAGCACGGCTGATTTAATACGCTTTGCCTTGCAAGATACAGTAATTT
CAGCGCCTTTTCGCGGATATGCTGGTGCGATTCCAGAGGCAATAGACTTTCCTGTAAAATATGTAATAGA
AGACATATCTGTATTTGATAAAATACAGACAAATTACTGGGAACTTCCTGCTTATGAAAGCTGGAACGAA
GGAAGTAATAGCGCATTACTGCCTGGTTTGTTACGTGAATCGCAAAGCAAGGGGATGTTAAGTAAGTGTC
GTATCATAGAAAATAGCCTTTATATTGGACATAGCTATGAAGAAATGTTTTACAGCATTTCTCCATATTC
AAACCAGGTTGGAGGGCCTTATGAATTATATCCTTTCACTTTTTTCAGTATGCTTCAAGAAGTACAAGGT
GATTTAGGATTTGAGCAGGCCTTTGCCACACGTAACTTTTTCAATACTCTTGTTTCTGATCGACTATCCT
TAATGGAAAATACGATGTTACTTACAGAAAGTTTTGATTATACACCTTGGGATGCTATTTATGGAGATAT
TAATTATGATGAACAATTTGCTGCAATGTCTATTAATGAACGCATAGAAAAATGTATGAATACCTATAGA
GGTGTGGCATTCCAAAACTCTTCAAAAAGTATTGACTTTTTCCTAAATAATCTAACCACATTCATTGATA
ATGGACTAACCGAAATTGCTATATCTGATTTACCGTATGATATTGTGCAACAAGAAATCTCTCAATTCTT
ACAAGGAAGTAATGAATGGAAAACACTTGATGCCATGTTATTTAACTTAGATAAAGGAGATATTAATGGT
GCTTTCAGAAAGCTTCTGCAATCAGCAAAAGATAATAATATAAAATTTAGAGCTATAGGGCATTCAGATA
ATTCTGTTCCGCCATTTAATAACCCTTATAAGTCTTTATATTATAAAGGAAATATAATAGCTGAAGCAAT
TGAAAAACTAGATCGAGAAGGTCAAAAATTTGTTGTATTTGCTGATAGTTCTCTGCTCAACAGCACGCCT
GGGACAGGTCGTCCTATGCCAGGACTAGTTCAATATTTAAAAATACCAGCAACTGTAGTAGATAGCGATG
GTGCATGGCAATTTCTTCCAGATGTAGCTTCAAGCAGAGTTCCTATTGAAGTTACAGAGTTAGAAAATTG
GCAAGTCTTAACTCCTCCACAAGGTAAGATTCTTGGATTAAAGCAATTTAAGTTAACGGCAGGTTTTCCA
ACAGAACAAAGTCGCTTACCTCTTTTAGAGAATTCGGTTTCTGAAGATTTAAGGGAAGAATTAATGCAAA
AGATTGATGCAATAAAAAATGATGTGAAAATGAATAGTTTAGTGTGTATGGAAGCTGGCTCTTGTGATTC
AGTAAGCCCTAAGGTAGCTGCCCGTCTTAAAGATATGGGGTTAGAAGCTGGGATGGGTGCTTCTATTACC
TGGTGGAGACGTGAAGGCGGGATGGAATTTTCACATCAGATGCATACTACTGCTTCCTTTAAATTTGCTG
GTAAAGAGTTTGCCGTGGATGCTTCACATTTACAATTTGTACACGACCAATTAGATACAACTATCCTGAT
ACTACCTGTAGATGATTGGGCTTTAGAAATAGCTCAAAGAAATCGGGCTATTAATCCTTTTGTGGAATAT
GTTAGTAAAACAGGAAACATGTTAGCACTCTTCATGCCTCCTCTTTTCACAAAGCCTCGCTTAACAAGAG
CACTATAA
>traC
ATGTCTTTTTTAAGTGAGGTATTTTCCTCTTTCAAACCGACTAAAGCAGGGGTTATATCAAGTGAACCAA
ATGAAAATACCGGTGAGTCTGACATCATTCAAAATAAAATGAGTGAGGTAAATAACGAGGTTCAACAATT
AAAACGCAGTGGAAAACTCACCCAGTCACAGCATCACCGTCGGTTATACTCACAAGAGCCCTCCTTTATC
GATCATCTACCTTGGGGAGAATATTTGAATGAGCACGGTGTGATACTCCTTGATGATGCCCGTAGTGTTG
GGGCAGTATTTGATATTAAGCCGATTGGTACTGCTGGCCGTAGTATTGAATTTTTAAGTCGGATACGTAA
TCTTGTCAAAGATGCCTTGCAAGACAGCTTTGATGAATTGGATGTAAATCCGTACGTTGTTCAATTTTAT
TGCCAAGACAGCGATGATTTACAGCCTTATATTGAACAGCTACGAAATTATATCTCGCCTATCGCTAAAA
ATAGTGCATTTAGCGAAGAATGGTTACGGGTACAAGCCAAGCATTTCAAGGATATCGGTAAACCAGAGGG
GCTTTTTATTGATGAGCGAGTGACAAATACAGCTTGGTCTGGTCGTATACGTAGTACCAAAATGGTGATC
TATCGGTATGTTGATAAATCCAATGACACTAATGAAAATCTGATTGTCGAGCAGCTGAACAATGCTTGTT
CTCGCATAAATGGAGCTCTAACAACTGCTGGATTACAATTGCAGCGACTGGATGGCGAACAATTTCGTCA
ATGGCTGTTACGTTGGTTTAATCCCAATCCTTCTATTAATTTTGAGGGGTTAAGCAACAATGATTGCTAC
CATCTTTTTGGTAAACAAACCTCAAATGACGGGCTTCCAGAATTAGCGTTTAACGATTTCAGTGAAGATT
TATTTTATTCTCAACCGAAAAATGAAGGCAACTATTGGTATTTTGATGACCAACCGCACGAAGTTGTTGT
AGTCAATAATTTGAGGAAACAACCGGAAGTGGGGTTGATGACTGGCGAGATTACTCGTGGGCGTAATATC
AATGCATTATTTGACTTGTTGCCGGAATCAACCATTATGGCAATTACCATCGTCATCCATCCACAGGATA
AGTTGGAGGCACATTTAGAAAAAATTAGTAGTCGAGCGGTAGGTGAAAATTTTGAGTCGAAATACCTAAA
AGAAGACTGTCAAACTGTACAGTCTTATCTTAAAGAGGGGCATAAACTCTATCAAGCAGCTATTGCATTT
TACGTTCGAGGTAAGGATGAAAAGGAGCTACGTACCCGTTCTCGCCAGTTGAGAACGATTCTGCTCAGTA
ACAACCTAGAACCCGTGAAGGAAAATGCAGAAATTGCCCCACTTAACAGCTATTTGCGTTGGCTACCAAT
GAATTTTAATCCGCAGATGGATGCCAAATCACATTACTACACGAAGTACTATTTTGTACAACATTTGGCA
AACTTATTACCTATCTTTGGCCGAGATACCGGGACTGGGAATCCGGGGATCACTTACTTTAATCGAGGAG
GAGCACCATTTAATTTCGACCCATTTAACCGTAAAGACAGAACCAAAAATGCTCACAAGCTATTATTAGG
TCCAACCGGTTCGGGAAAATCAGCTACGTTATGTGGGCAATTATGTCAGGCTATGGCCGTTTATCGCCCA
CGGACTTTTGTTGTTGAGGCAGGAAATTCATTTGGTTTATTAGCGGACTATGCAGAACGTTTCGGACTGA
CTGTAAATCGCATTACGTTAGCTCCAAACAGCGGCATTGTCTTACCACTCTTTTCAGAAGCACATCGTCT
ATTGGATATGGAATTAAACCCGGAAGATGTGCCGGAAGACATTGAGGATAACGATGACACTGATGATGAA
GGTGATATGCAACGAGATTTATTGGCCGAAATGGAGCTGACGGCACGTTTGATGATCACCGGAGGTGAAA
AGAAAGAAGATGAAAAAATGAGCCGTGCTGATCGTGCTGCTATTCGTCGTGCCATTTTAAATGCAGCTCG
CCAAACCAAATCTGAAGGCAGACAAACGCTGACTGAAGATATTAAAAATGCTTTGGAAGCATTAAGTCAT
GATGAGCATACTCGTGAAGAACGGCGTACCCGTTTAGCAGAAATGGCAGAATCATTAGAAATGTTTTGTA
CCGGTGTAAATGGGCAATTTTTTAATCGAGAGGGGGCAATTTGGCCGGAGGCTGATCTAACCTTAGTTGA
TTTAGCTATGTTTGCCCGGGAAGGCTATGAAGCAGAGTTGGCCATTTCCTATATTTCACTCATTAACCAT
ATCAACAGTCTTGGTGAAAAATACCAACACAGTGATCGGATGATTCTGAATGTAACAGATGAATCACACA
TTATCACGGCCAACCCATTATTAGCTAAATTCCTAGTTAAAGGCTCAAAAATGTGGCGTAAACTAGGGAT
TTGGCTATGGCTTGCTACTCAAAATATGGATGACTTCCCGAATGAAGCGGCGAAATTACTCTCAATGGTC
GAATGGTGGGAATTGTTGAATGTGTCTGCCAGTGAAATTGATGAAATCAATCGTTTCCGGAAACTGTCAG
AGGCCCAGAAAACGATGTTGTTATCTGCCAAAAAATCAGATCGTAAATATACCGAGGGCGTGGTATTAGC
AACGAATATGGAAGCTCTATTCCGAGTTGTACCGCCTAGCTTATTTTTAGCTTTAGGAATGACTGAAAAA
CATGAAAAAGCAGAACGTAAGCAACTGATGATGCAGCACGGCTATACCGAACTCGATGCAGCTTTAGAGG
TTGCAGCTCGGATTGATAAAGCAAGAGGAATACACTAA
>traD
ATGTCTGCTAAACATACCTTAGAGGCGTGGTTACGACCTCCTGTTGAATTTTTTCCGGCAGCGGTTCACG
CTTCTTGTGCCTTTGTCAGTGCTGCAGCTCCTTGGTCTTTGGCACTCCATCCAAGTATCGGTTACAGTAT
TGCAGCTGGTTTTGGAGCATTGAGCTTTTATCGGGCAAAACAAGGTTGGCAAATTGTGCGTTACCATCGC
AACCTGAAACGTTTGCCTAATTATTCAATGACAAGCAAGCAAATTCCGGTCAGTAATAAGTATCTGTTTG
TCGGTAAGGGATTTGAATGGAAACCTATTCACACTCAACGGTTACACGATTGTTTTTCGGATAACGGTTC
AAAATATCTGGAGCCTTCTAAGCTATTTAAAATGGCTCGTGAGTATGAAAAACGACACGAAAATTGGCTA
ACACATCTTACCTCAAAGGATAGCCGGTGGAATCTGGTTAGACCTCTGCCACCTGTTGAGGGTATTCCTG
CTATCCATGGAATTGAGCCGGATGAGGTTGATGTCGTTCAATCCGTTAGCTCTCGGGTTGGGCATACGGT
AGTATTCGGTACAACACGTGTCGGTAAAACTCGTTTAGCTGAGGTCTTTGTTACCCAGGATATCCACCGA
GGTAAAACTGCTGATGAGCGTGAAGTGGTAGTCTTCTTTGATCCGAAAGGCGATGCCGATATGCTCAAAC
GAATGTATGCGGAGGCAAAACGAGCGGGGCGAGAAGATGAGTTTTATGTTTTCCATCTAGGTTATCCCGA
AATTTCTGCCCGTTATAACCCAGTAGGACGCTTTAATCGTATTTCGGAAGTCGCTGGGCGTATTTCAGGA
CAGCTAAGTGGAGCGGGTAACTCGGCGGCATTTAAAGAGTTCGCTTGGCGATTTGTCAATATCGTCGCAC
GTGCATTAGTTGAATTGGGAAATCGCCCAAACTATGTTCAAATTTCCCAGTTTGTACAAAATATTGATTC
ATTATTCCTTGATTATGCGGAAAAATTCATTCGTAAAACCGATCCAAAAATTTGGGAAAATTTAGCAACC
ATCGCCGCTGGACTGGATGAAAAAGCACTTCCTTTCGGAATGAAAGACCGTCCGCTGATTTTTGTGATCA
ACAAGTACATTGCTGAAAGTGCAGTCTTTGACCCAATTCTACAAGGACTTGCCAGTGCTGTACGCTATGA
CCGTACCTATTTCGATAAAATTGTTGCCTCATTGTTGCCGTTATTGGAAAAATTAACGACAGGGAAAATT
TCTGAGCTGTTATCCCCGGATTATGCTGATATTTTGGATGAACGTCCGATTTTTGACTGGGAATCCATTA
TTCGTAAACGAGGAATCGTTTATATTGGTTTAGATGCTCTCTCTGATGCGACAGTTGCGGCCGCTGTAGG
AAACAGTATGTTTGCTGACTTAGTCTCAATGGCAGGTCATTTATATAAATTTGGGACAAATGACGGATTA
CCGGGAGCATTCAAAGAAAAATCCAAACCAGTGAAAATTAATCTTCATTGTGATGAATTTAATGAATTGA
TGGGTGATGAATTTATCCCTCTCATCAACAAAGGCGGTGGTGCTGGAATACAAGTAACTGCTTATACACA
AACACTCTCCGACATTGAAGCTCGTATCGGCAGTAAACCGAAAGCGGGACAAACCTTAGGTAACTTCAAT
ACACTCTATATGCTGAGGGTAAAAGAACCGGCTACGGCAGAATTACTCACAAAACAGTTACACGAAGTGA
CGATTAAACGTAGCACGGTCACGTCCAGTACAACTGACTCCAGTAATCCTGACGATGATAAGGCGTTTAG
CTCCAATACCGGACAGCGTATCAGCGAAAGTACCGTTCCTATGTTGGTTCCGGCCAACATTACCAATTTA
CCAAAAGGACAAGCATTCGCTTTAATGGACGGTAGTAAATTATGGAAAATTCGAATGCCGTTACCTGCTG
TCGATAAAGATGATATGATGCATCAATCTTTACGAGAGCTGACAGATTATATGCGTAAAAACTATCACGT
TGTTGAAAATTGGTGGCAACCGGCATTTACAGAATATACGCCGTCCCGAGACATTGCAGAAGCATTTGAA
GCGATGTCGGAGCCTCAATATAAAACACAGATAGACCATCAAGTAGATAATTTCGGCATAGATGAACCTT
ACGATATTGATGAAGAGGAAAATGATGAGTAG
>yfeA
ATGCGTCGCTTAACTGTTATTTTAAGTGCAATTATGTTAGGTATTTTTACATCGCCTGCG
TTTGCAAAATTCAAAGTTGTCACTACGTTTACTGTGATTCAAGATATTGCTCAAAATGTT
GCTGGTGATGCAGCCATTGTTGAGTCAATTACCAAACCGGGTGCGGAAATTCATGATTAT
GAACCGACACCAAAAGATATCGTCAAAGCACAACATGCCGATCTCGTCTTATGGAATGGC
TTAAATCTTGAGCGTTGGTTTGAAAAATTCTTCGAAAACGTGAAAGATAAACCGGCTGTC
GTCGTGACAGAAGGAATCACGCCAATTTCAATTTATGAAGGTCCTTACAAAGATGCACCA
AATCCACATGCTTGGATGTCAACATCAAATGCCTTAATTTATATTGAAAATATTAAAAAT
GCATTGGTGAAATATGATCCGAAAAATGCTGACATCTATGTCAAGAATGCAGAAAATTAT
GCAAATAAAATCAAACAATTAGACCAACCATTACGTGAAAAACTTGCCAAAATTCCTGAA
GGTCAACGTTGGTTAGTGACCAGTGAAGGCGCTTTCAGCTACTTAGCAAAAGATTATGGC
TTACAAGAAGCGTATTTATGGCCAATTAATGCGGAAGAACAAGGCACACCACAACAAGTG
CGTCATGTAATTGAAACAGTACGCAAAAACAATATTCCTGTGGTGTTCAGTGAAAGTACC
ATTTCGGATAAACCTGCAAAACAAGTTGCCAAAGAAACGGGAGCAAAATACGGTGGTGTA
CTTTATGTAGATTCCTTATCTACTGCTAAAGGACCAGTACCAACCTATATCGATTTATTA
AACACCACTGTTTCCACTATTGTTAAAGGATTTGAAAAATAA
>yfeB
ATGCCCTCTCCTACCATTGCATCCATTTCAGTCAATGATGTCACTGTTCGTTATAACAAT
GGACACCTTGCAATTTATGATACGACCTTTAACTTAGAAGGCGGTACAACTTGTGCTTTG
GTAGGTGTGAATGGCAGTGGAAAATCCACCATTTTCAAAAGCCTAATGGGATTGGTTAAG
CCACAAAAAGGCGAAATTCAACTTTGTGGCTTGCCAATTTCAGCAGCGTTGAAACAAAAT
CTCGTTGCTTATGTGCCTCAATCAGAAGATGTTGACTGGCAGTTTCCCGTTTCCGTCTAT
GATGTTGTGATGATGGGACGCTATGGTTATATGAACTTTTTACGTATGCCAAAAGCGATT
GACAAACAAAAAGTAAAAGAAGCCATGCAGCGCGTCAATATTGAACATCTTGCTGATCGC
CAAATTGGTGAGTTATCTGGTGGTCAAAAAAAACGGGTGTTCTTAGCACGTGCCCTTGCC
CAACAAAGTAAAATTATTCTGTTAGATGAACCCTTCACTGGCGTTGATGTAAAAACGGAA
AATGCGATTATGGCATTGTTGGATCAACTACGAAGTGAAGGGCATTTAATTTTAATTTCT
ACCCATAACTTAGGTACTGTACCTGATTTCTGTGATCAAGTGGTGATGATTAACCGCACT
GTATTAGCGGCAGGTAAAACGGAAACAACCTTTACGCAACGAAATCTCGAATTAGTCTTC
GGTGGGGTGTTACGTCATATTAAATTACTTGGAAAAGATATCCACGATGATGAGGATAGC
CGCTCCGTTACCGTATTAAGTGATGATGAACTTCCTGCTGTCTTCTATGGTGAAACGAAA
AATGATCCGCCCGCACCTATTACTAAACATCCTCAACGAAAAGGCGAACAATAA
>yfeC
ATGTGGGATTTATTGCTTGAACCTTTCCAATATAATTATATGGTAAAGGCAATTCTTCTT
TCCGCAGCAGTAGGCGGAATTTGTGCTTTTATGTCTTCTTATTTAATGCTAAAAGGCTGG
TCTTTAATTGGTGATGCCCTCTCTCACTCTGTCGTGCCAGGTGTTGCCATTGCCTATGCC
CTTTCCTTACCTTACGCGTTAGGCGCATTTTTTTCGGGCATTTTAGCCGCACTTTCTATT
TTGTGGATTAAATCGATCACCAAATTACGTGAAGATGCGGTAATTGGTTTTATCTTTACC
ACATTCTTTGCCTTAGGGTTATTGATTATCTCGCTTAACCCAACATCAGTTAATGTGCAA
GATATCATCTTGGGCAACATTTTAGGCATTGCAGATGAAGACGTAACGCAAGTCGCCATC
ATTATTGTCATTACATTAAGTTTACTGCTGTTATTTTGGAAAGATCTCCTCTTAGTGTTT
TTTGATGAAACCCATGCGACTTCTGTTGGGCTTTCCCCCTTGCGCTATAAAGTACTGTTT
TTCACTTTACTCAGTGCTTGCGTCGTGGCTGCGTTACAAACCGTCGGCGCCATTTTAGTG
ATTGCTATGGTGATTACCCCCGGAGCAACCGCTTATTTGCTAACTGACCGATTTGGAAAA
TTAGCGACGATTGCAGTAATATTAGGAACAACAACTAGCATCGTTGGGGTTTATCTAAGT
TATTATCTAGATGGAGCAACAGGCGGTTTAATTGTGTGTCTGCAAACTGCAATTTTCTTG
CTCGCCTTTTGTTTTTCACCGAAATATGGTGTCTTACGCCGGCAAAGTGCGGTACAAAAT
GGGAAAAATCAGGAGGCAAACCATGGCTGA
>yfeD
ATGGCTGATATCATCAATTGGTTTGTTGAACCTTTCTTGTATCCTTTTATGCAAAATGCC
CTCTTCACCGCACTGATCGTTGCGATTATATGTGCGGTGCTTTCCTGCTATTTAGTCTTA
AAAGGTTGGTCATTAATGGGCGATGCAATTTCACATGCTGTCTTGCCGGGAATTGTCATT
GCATTTATGCTTGGTTTACCACTCACTTTTGGCGCATTTGGTGCAGGCTTATTTTGTGCA
TTAAGCGTCGGTTATCTGAAAGAAAATAGCCGTATTAAAGAAGATACCGTAATGGGGATT
GTTTTTTCTGGGATGTTTGCCTTTGGTATCGTTTTGTTTACCAAAGTCGAAACAGAACAG
CACCTTACCCACATTTTATTTGGTAATCTGTTGGGTGTTAGTCGTGCTGAATTAGTACAA
ACTTTTATTATTGCAACAATCATTTTTGTCATCATGATGCTTAAACGTCGTGACTTCTTG
CTTTATTGTTTTGATCAAAGTCATACCCGCGTCGCAGGGCTTTCACCTCGGCTATTACAC
TATGGCTTACTGGTCTTACTTGCCTTAACCATTATCATGGCGATGCAAGTGGTCGGGGTG
ATTTTAGTGGTTGCTATGTTAATTTCACCGGGTATCACTGCTTTTTTATTAAGTAAGCGT
TTCGACATCATGCTCATCATTGCAATTTGTATGTCTGTCATCACCAGTATTTTTGGGACG
ATTATTAGTTATCATATTGACGCAGCAACAGGACCTTGCATTATTTTATTACAAGCCATG
TTCTTTACGCTCGCATTAGGATATCAAAAAGTAAAATGGCACATACAAAAGCCAATTTAA
