# Supplementary material for: Pathogenomic analysis and characterization of Pasteurella multocida strains recovered from human infections
Source: Microbiol Spectr. 2024 Mar 1;12(4):e03805-23. doi: 10.1128/spectrum.03805-23 (PMC10986470; doi:10.1128/spectrum.03805-23)
Supplement: Supplemental Material 5 — Reference genes found to be over-represented in Pasteurella multocida subsp. septica strains. [file spectrum.03805-23-s0005.txt]

>10159_01937 group_2831
ATGTTAAAAGGTATTCATCCCGCAATTTCACCTGAACTGTTAAAAACGCTTGCCGAAATG
GGACATGGCGATGAGCTTGTGCTCTCCGATGCACATTTCCCTGCGCATCAATTACATCAA
AAAGTGATTCGTGCTGACGGTATTGGTGTAGACACATTATTGAGCGCGATTAGTCCGTTA
TTTGAGTTTGATGCTTATGTCGATGCACCACTGATTATGATGCAAGCGGTAGAAGGGGAT
TGTTTAGATCCGCTTGTGGAAAAACGTTATCTCAACGCCATCAAAAGTGCGGTGGGTTCT
GTGCCAAATTTAACTCGTATTGATCGCTTTGCTTTCTATGATCGTGCCAAAGCGGCTTAT
GCAGTGGTTGTGACAGGTGAAACCGCCAAATACGGCAATATCATTATTAAAAAAGGCGTC
ACACCCATTTCTTAA
>10159_01939 mglA_2
ATGCATGAAACCATACTCACAATGCGTCATATTAGTAAAGGCTTTGCAGGGGTACAGGCA
TTAAAAGATGTGCAACTCACCTTACGCAAAGGCGAAGTTCACGCCCTGATGGGGGAAAAT
GGGGCGGGAAAATCCACCTTAATGAAATGTTTATTAGGGGTATATCAAAAAGACGAAGGG
ACGATTACTTATAAAGGGCAAGAGGTGAACTTTGCGTCTGTGCTAGAGGCTCAAAAGCAA
GGCATTAGCATGATTTTCCAAGAGCTCAATTTAATTCCCCACTTAACCGTGGCAGAAAAT
ATTTTCTTTGCTCGTGAGCCGATCAAATATGGCATGGTAGACAAAGAAAAGATGATCCGA
GATTCGGCAACGTTGCTTTCCTTATTTGATATTGATGTGAAGCCTACCGATCAAGTACGC
ACATTGTCTGTAGCGAAACAGCAGATGGTAGAAATTGCCAAAGCACTGTCTTTTGATGTT
GAAGTCTTGATCATGGATGAACCCACGTCAGCGCTCACCGAGAAAGAGATTGATAAGTTA
TTTGAATTGGTGAATAAGCTGAAAGCGAAAGGGGTGAGCATTGTGTATATCTCACATCGT
ATGGAAGAACTTAAACGGATTTGCGATCACATCACCATTTTCCGTGACGGGACTTATGTG
TCAGATCATGTGTTTAAAGAGATCACCATGGATGAAATCATCACCAAAATGGTAGGACGT
TCTTTGGATAACCATTTCCCACCAAAAACCGCAGTGGTAGATGAAAACGAGGTCGTGATG
TCAGTGTATCAGGCTGAGCGTTATGGGGTATTTGAGGCATTGGATTTCGCGTTATTTAAA
GGGGAAATTCTTGGCATTACAGGGTTGGTAGGCGCAAAGCGGACTGAATTGGCTCGCGCC
ATTTTTGGTGCGGATCCGTTAGACAGTGGGGAAATTTTTGTTCATCACAATAAAGTGACG
ATTAAAAGTCCAGCGGATTCCATCAAAGCAGGGATCGCGTATTTATCGGAAGACCGTAAG
CTCAATGGCGTGGCGATCAGAATGTCGATCCGTGAAAACATTACCATGGCTTCGATGGAT
AAGGTGTGTAACAACGCCGGAGTGATTTCTCATGCAGAAGAAGCGAAAGCCTCACAAACC
TTCATCGATAAAATGGAAATCAAAACCCCTACGATAGAACAGTTGGTCAATAACCTAAGT
GGTGGGAATCAGCAAAAAGTAGTGATTGGCAAATGGTTATTCCGTGATGCCAAAGTCATG
ATTTTCGATGAGCCAACTCGTGGGATTGATGTGGGGGCAAAATATGCGATTTATCAATTA
TTGGATGAGCTTGCTGCCAACGGAGTGGGTGTGATTGTGATTTCTTCTGAACTTCCTGAA
GTACTCGGCGTATCTGATCGGATTATTGTGATGCGTGAAGGCAGAATGACAGCCATGCTC
GAAACGAAAAAAACTAACCAAGAAGAAATTATGCACTATGCAACAGGTGTCAAAGATATG
TTTGCTCGCAAGAGTCAGGAGGCATAA
>10159_01942 aldA
ATGCAAACATTAAATATGTATATCGATGGACAATTTGTCGCTACTGAGAGTGGACAAACT
TTTGACGTGTTAAATCCAGCAACAGAAGAGGTGATTGCTAAAGTAACGAAGGGAACTGCT
GCTGATGCTGCCCGTGCAATTGATGCTGCAGAAGTTGCACAAGAGGCGTGGGAACAATTA
CCTGCCATTCAACGTGCAGGTTATTTGCGTAAAATTGCCGAAGGTATTCGTGCGCGTTCG
GAAGAAATTGCAAAAGTGATTTCTTCTGAAATGGGGAAAGTTCTTCCTCTCGCACGTGTC
GAAGTGAATTTTACCGCAGATTATTTGGATTATATGGCGGAATGGGCACGTCGTTATGAA
GGTGAGATTATTCAAAGTGATCGCCCGAATGAGCATATTTTTCTCTATAAAAGAGCGATT
GGTGTGACAACAGGCATCCTGCCGTGGAATTTCCCTTTCTTCTTAATTGCTCGTAAAGCG
GCACCAGCCTTGGTTACAGGCAATACCATTGTGTTAAAACCGAGTGTGGACTCACCGATT
AATGCCGTCTTATTTGCAGAAATCGTTGATCAAGTGGGCTTACCAAAAGGGGTATTTAAC
TTAGTCCATGGACCGGGTGGTGAAGTGGGGAATGAGTTAGCCTCGAACCCTAAAGTTGGA
CTGGTGTCTTTAACCGGTAGTGAACCTGCTGGGCGTAAAGTGATGGAGGCAGCCAGTAAA
AATATCATCAAAGTCAATCTTGAACTGGGTGGAAAAGCCCCTGCTATTGTGTTGGCAGAT
GCGGATCTAGATTTAGCAGCAGACGCGATCGTGGCGTCCCGTGTGATCAATTCAGGGCAA
GTCTGTAACTGTGCAGAACGTGTATATGTCCAACGTGAAGTTAAAGAAGTCTTTACGCAA
AAATTGATCGAAAGAATGAAGAAAGTTCGTTCAGGCAATCCGTTAGAGGATGAAACTCTC
GACATGGGTCCGATGGTGAATAAACAAGGGCAAGATCACGCTAAACAGATGGTAGAAGAA
GCGATTAAAGCGGGTGGGCGCTTATTATTAGGTGGTAAGCCTGTGGAGGGCAAAGGGTAT
TATTTTGAACCAACTGTCATTGATAATGTGAACAACAGTATGGATATCCTTCGTTCAGAA
ATTTTTGCGCCTGTGATTCCTGTAGCAACCTTTGATACCATTGATGAGGTGATCAAACTC
GCTAACGATTGTGAATACGGCTTAACCTCTTCTGTGTATACACAAAATATCAATAAAGCC
ATGAAGTTAATTTCACGCTTAAAATTTGGTGAAACCTACATTAATCGTGAAAACTTTGAG
GCTATGCAAGGTTTCCATGCGGGTTGGCGCAAGTCAGGTATTGGTGGTGCCGATGGAAAA
CATGGCTTAGAAGAATATTTGCAAACGCAAGTGGTCTATTTGCAATATGATCAAACAGTA
TAG
>10159_01934 ydjF
ATGCAAAGACGGGATGAACTCATTTTACAAGAAGTGAACCGATTAGGGCGGATTTCTGTG
ACCGCATTGGCATCACAGTTTGCTGTGGCAGTTGAAACCATTCGCCGAGATCTCACCGCG
TTGGAAAAGAAAGGGTTAGTTTATCGTGTTCATGGTGGGGCAGTGAGTAAAAAAACCAAA
GATCTTGGGAGTTCTTTCCAAGTTAGGCAACGCTCTCATTATGAGGCAAAACGGCAGATT
GCACAGCATGCGGTAGAATATGTATTTGAAGGCGCCGTCATTGGTTTGGATGCGAGTTCC
ACGAGCTGGCATTTTGCACAGCTGATTCCTGATATTCCTTGTACAGTGGTGACCAATTCA
ATGCACAATATTACAGCATTAGTTAATAAACCGAATATTAAAACTATTGCCACAGGTGGT
GTGTATTCCAGTAAATATGATGCATTTTATGGACCATTGTCGGAGCAATTATTACAGCGT
TTACACATTGATATTGGGATTTTCTCTTGTATTGGAATCGATAATACGGGCGCAATTTGG
GAATCCAATGAATTGAATGCTTCGATAAAACGTAAAATGATGGATGCCAGTGGGCAGAAA
TTTTTGTTGGTAGATGCCTCTAAATTTGGTCAAAAAAACTTGATTAAATGGGCAGAGTTA
TCACAGATTGATATTTTATTTTGTGATCAACCACCTGAGCAGGAGCTACAAAGCTATTGT
GTTGATCATGATATTTTACTGACCGTATAA
>10159_01938 fucA
ATGAATAGAGTTGAACTATCACAAAAAATTATTGATACCTGTCTTGAAATGACAAGATTG
GGTTTAAACCAAGGCACCGCAGGCAATGTCAGTGTACGTTACCAAGAGGGGATGCTGATT
ACGCCAACTGGCACGCCTTATGAACTCATGACCACCGACAGCATTGTGTATGTAGACAAA
AATGGGAAACACGAAGAGGGAAAATTACCCTCTAGTGAATGGCATTTTCATTTAGCTGTG
TATGATGCGCGTCCAGATGTGGATGCTGTTGTACATAACCATTCCATTCATTGTGCCGCT
GTTTCTATTTTAGAAAAAGCAATTCCTCCGTTTCACTACATGATCGCGGTAGGGGGCTCA
GATCATATTCCTTGTGTGCCTTATGCGACCTTTGGTACGCATAAATTAGCCGAATACGTG
AAAGAAGGGATTAAACAGAGTAAAGCAATTTTATTAGCACATCACGGTTTGATTGCCGCA
GAGAAGAATTTAGATAAAGCATTGTGGCTTGCGCATGAAGTGGAAGTGTTAGCGCAATGG
TATATGAAATTACTCGCAACAGGTTTAGACATTCCGTTACTCGATAAAGCCGAAATGCAG
GTTGTACTAAATAAATTCAAATCTTATGGATTGAGAATCGAAGAATAA
>10159_01935 fucI
ATGCACACAATAAACCGTATAAAAATTGGTATTCGTCCAACGATTGACGGTCGTCGTATG
GGCGTGAGGGAGTCATTAGAAGTACAAACCATGAATATGGCAAAGTCGGTAGCAGCATTG
TTACAGAGTCATATTCGTCATCCAGATGGCACTTTTGTGGAGTGTGTGATTGCAGATAGC
TGTATTGGTGGGGTCACTGAAGCCGCAGCTTGCGCAGAAAAATTCAAATTAAATCATGTT
GGTTTAACCATTACGGTCACGCCTTGTTGGTGCTATGGCTCAGAAACTATTGATATGGAT
CCGCATATGCCAAAAGCGATTTGGGGCTTTAATGGGACAGAACGTCCGGGCGCGGTATAT
TTAGCGGCGGCACTTGCTGGTCACTCACAAATGGGGTTACCTGCCTTTTCCATTTATGGC
ACTGAAGTGCAAGACTCTTCTGATACATCTATCCCTGAGGATGTGAAAGAAAAACTATTG
CGCTTTGCACGCGCGGGTTTAACCGTAGCCAATATTCGTGGTAAATCCTATTTATCTATT
GGGGCAGTTTCAATGGGGATCGCGGGTTCTATTGTGAATCAACAATTCTTCCAAGAATAT
CTAGGAATGCGTAATGAATATGTGGATATGACCGAAATTAAACGTCGTTTAGATCGCAAA
ATTTACGATGAAAAAGAAGTCGAGCTAGCATTGTCTTGGGTCAAGGAATATTGCCAAGAA
GGCATTGATGTGAACAGCACAGAAAATCAACGTAGCCCAGAAGAACGTGCAGCGCTTTGG
GAAAATGTGGTGAAAATGGCGATCATTACCCGTGACTTAATGGTGGGTAATCCAAAACTT
GCAACGCTTAACTTTGGTGAAGAAGCCTTGGGACATAATGCGATTGTGGCGGGTTTCCAA
GGACAGCGTCATTGGACTGATCATTTGCCTAATGGTGACTTTATGGAAGCAATGTTGAAT
TCGACCTATGACTGGAATGGCGTACGTCCGCCGTATATCTTAGCCACCGAAAATGACAGT
TTAAATGGTGTGAACATGCTGTTTGGTAACCAATTAACTGGACAAGCCCAAGTCTTTGCC
GATGTGCGTACGTATTGGAGTGAAGATGCAGTAGAACGTGTCACGGGTTTCCGTCCTGAA
ACAGGGTTTATTCACTTAATTAACTCGGGATCTGCTGCATTAGATGGTACAGGACAGCAT
ACAGACAAAGACGGTAATCCTGTGATTAAGCCGGCTTGGGAAGTCACTGAAGAAGATGGT
AAACGTTGTTTAGCACATACTCGTTGGTGCCCAGCGGTACATGAATATTTCCGTGGCGGT
GGTTATTCTTCTCAATTTTTAACCAAAGGCGGTATGCCATTTACTATGCATCGTCTGAAT
CTCATTAAAGGCATTGGTCCCGTGCTTCAAATTGCAGAAGGTTGGTCAATCGACTTACCA
GAACAAGTGCACGATATTTTAAATAAACGTACTAATGAAACTTGGCCAACCACATGGTTT
GTACCACGTTTAACCGGTAAAGGCGCGTTTACCGATGTCTATTCCGTCATGGCGAACTGG
GGAGCCAACCACTGTGTGGCGACTTTCGGTCATGTAGGCGCAGATCTGATTACGCTTGCG
TCGATGTTACGTATTCCTGTTTGTATGCATAACGTCGCAGATAAAGATATCTTCCGTCCA
AGTGCATGGAATGGCTTTGGTCAAGACAAAGAAGGGCAAGATTACCGTGCCTGTGCCAAC
TTCGGACCATTGTATAAATAA
>10159_01940 rbsC_4
ATGAACGAAAAACAAAAAGAAATGCTACGCAAAGTTGCATCACTTGCGGGCTTAATTTTA
TTAGTGATTACTTTCACACTCACCAACGAATATTTCTTCACGTTAAATAACGTATTAACC
ATTGGTTTGCAAACCTCCACTATTGCGCTGATTGGTATTGGTGCCACCATTGTAATTTTA
ACTGGTGGGATTGACTTAAGTACCGGTTCTGTAGTGGCGTTATCAGGTGTAGCTGCTGCT
ATGGTGGTGAATATGGGCGTGCCAGTACCGTTAGGGATCGTATTTGGTGTGCTAGTCGGT
GGGCTTTGTGGTTTAGCTAATGGCTTAATTGTGACTGTGATGCGTTTACCGCCTTTCATT
GCCACTTTAGGTACCATGATGGTGGCACGGGGGCTCGCCTTATATGTGACTAATGCAGCA
CCGGTGTCAGGGATGCCAGAATCTTTTGCAGAATTAGGTAATGGTGCATTATTTCGAGTG
GTGGAAGTGGGCGCAAATGGCTTACCGATTGTGAAATTTCCGGGCATTCCTTATCCCGTG
ATTATCATGATTTTCATTGCTATTTTATTTACTTTCGCCTTATCAAAATTAAAAGTTGGT
CGTTATATTTATGCGATTGGTTCAAACGAGGAAGCTGCCAGACTTTCTGGGATTAAAACT
AATCAAGTAAAAAATTATGCCTACATTGCCAGTGGTCTTTTGTCTGGTCTTGCAGGTGTA
ATTCTTGCATCACGTCTTGTGACAGCACAGCCAAATGGAGGTGTGGCTTATGAGTTAGAT
GCAATTGCCAGTGCGGTCGTGGGGGGAACTTCTCTCATGGGTGGTGTGGGTACGATTCCT
GGTACATTAATCGGTTCATTCATTATTGGGGTATTACGTAATGGTTTGAATATGAACGGG
GTATCAGCGTTTGTGCAACAAATTATCATTGGTCTTGTGATTATTATCACGGTGGCATTA
GACCAACTTCGTCAAACTAAAAAAGTGAGTAAAAAACCTCAATCTCAAAATAAGGAGAAA
TCACAATGA
>10159_01941 rbsB_3
ATGAAAAAAATGACTCTAATCGCCTCAGCTATTTTAGGTTTATCTACTCTTTTCGCAGCA
CCACAACTTTTAGCCAAAACCAATGAAATTGCGGTGATTGTTAAAACCGAAAATGCCAAT
TTCTGGCAAAACGTGAAAAAAGGTGCATTAGCTGCGGAAAAAGATTTGGGGGGACAATAT
AAAGTGTCTTTCCAAGGTCCTCAAGCGGAAACGGCTATCGATGAAGAAGTAAATATGGTA
AACAATGCCATTAACCGTGGTGTTGCGGGAATCGTGTTGGCTGCTTCAGATCCTGATGCA
TTAATTCCTCCAGTGAAAAAAGCCTTTGAAAATGGGATTCCGGTGGTCATCATTGACTCT
GGCATTAATTCAGACGGCAAATACTATCAATCATTCTTAGCCACGGACAACCGTGCAGCG
GGGAAATTAGCGGCAGAAAAATTACTCGCGAAACATGGTCATAAAGCAGGTAAAGTGGCG
GTAATGTCTTATACACCGGGTGCAGCTTCAGCAATTGAACGTACTGGTGGCTTTATGGAT
GAAATTAAAAAACATAAAGAAGTGAAATTAATGGAACCATTATATTCACAATCAGACATG
GTGACAGCCTTAAACCAAACGATTGATGTGTTAACGTCAAATCCTGATTTAACTGCGATC
TTTGGTGCTAATGAGCCAACAGCAGTGGGTATGGCGCGTGCAGTGAAAGAGCGTGGTTAT
GCTGGTAAGTTAGTGGCAGTGGGCTTTGATGGTAACCAAGATTTACAAAACTTTGTACGT
GATGGTACATTGGAAGGAATTGTTGTTCAATCTTCATACCAAATGGGGTATAAAGGGGTA
GATACCATTAGCCGTATCTTAAAAGGTGAGAAAGTCGAGAAGTTCATTGATACGGGTGTG
GTGTTTGTCACAAAAGAAAATATTGATTCTGAAGAAGCTAAAGCGGTGCTTTACTAA
>10159_01936 fucK
ATGTCGATTGTTTTGATTTTTGATTGTGGGGCAACCAATTTACGCACCATTGCCATCAAT
GAAACAGGCAAAATCGTTGCATCACATCATCTTGCGAATAATACCCAAGTGGGCGCAGAA
TCTGGCGATTACCACATTTGGGATTTTGAAGAAATTTGGCAAAAACTAATATGTTGTGCC
GAAAATACGCTTGCACAACTCAAACAACAGCAAATGACGTTAAGTGAAGTACAGGGTATT
GCTGTGACTACATTTGGCGTGGATGGTGCGCCTTTCGATAAAGACGGTAAGCAACTGTAT
CCGATTATTTCATGGAAGTGCCCACGTACGATGCCAATTATGGAAAATCTGGCGACGTAT
TTTGACGTGCAGCAGCTTTATTTGCGTAATGGGATTGGGCAGTACAGCTTTAATACCTTA
TTCAAACTCATTTGGTTGAAAGAAAACCAACCTGATGTTTTCGCTAACATGGACAAATTT
GTGTTTATTTCATCAATGTTGAGCCAACGTTTAACGGGCGTATTTAGTACGGACCATACT
ATGGCAGGCACATCCATGATGACACATCTCCAAACGGGTGATTGGGATGACGATGTTTTA
CATAAATTGGGTTTAACCAAACAGCATTTTCCGCCAATTAAATATGCAGGTGAGAAAATT
GGGCAGTTAACGCCCGCTCTTGCTAATCAATTGGGTTTAAGTCAAATCCCTGTCTTTTCA
GCAGGACATGATACGCAATTTGCCGTATTTGGTTCTGGCGCTGGCTTAAATCAACCTGTG
TTAAGTTCTGGTACTTGGGAAATTCTCATGGCGCGCACTGAATCCGCAACGCCGCAGTTT
CAGTTTGTTCCACATGGCTTAACGACAGAATTCGATGCCAAGCCACATTGTTTTAATCCT
GCGGTGCAATGGGTGGGGTCGGGTGTAATGGAATGGATTGGAAAACTGTTTTTCGCTGAA
GTGAAAGGGACACCTGCTTATTATCCAACCATGATTCGTGAAGGTGAAGTAGAAACTGTC
GGTGCAGGTGGCGTGACTTTGCTTGGGCATTTTCATGCCAATGATCAGCAAGCTGGGCTA
GGTAGTATTGCTGGATTATCTATGCATACTCGCCGTGGACAAATTTATCGTGCTGCTTTG
GAATACATGGCGTTTCGTTTAAAAGAAGGTTTAACCGTGTTACAGCAAGTGAGTCAATTT
AAAGCAGAAAGCTTGCTTTGTGTCGGTGGAGGTTCGAAAAACGCGTTGTGGAATCAAATT
CGTGCTGATGTTTTAGCTATGCCGATTGATGTGGTGGATGTGGCAGAAAGTACCGTATTA
GGTGCAGCGATGTTTACTTTTGCAGCTTTAGGTGTTTACACCAATGTGGAGCAAGCACAA
CAACATATGAAACCGAAAACTCAGCGTATTATGCCATCACAAAATGCACCGCAGTATCAG
CGCATGAATCAGCATTTGCATAAAAATGCTACGTACGTTGTGACGAAATAA
>10159_00643 group_1251
ATGAAACTAAAAAGTTTACTTTTCACCTTACCTTTCATCGCAACCGCTATGGTTGCACAA
GCTAATGAGTCAGCGTTGAAGACCGTAAAAAGCGCTTATCCTGCTGTGGAAACCGTCGAA
AAAATCAAACATGCGGTAACCGAAAAAGGCATGAAAGTGTTTACTGTGATTGATCACCAA
GCTGCAGCAAAAGAAGCGGGACTTGAGATGCCTTTTTCAAGTGTGGTTGTTTTCGGTACA
CCAAAAGCAGGCACACCTATGATGTTAAAATCACCGACTTTAGCTATTGATTTACCAATA
AAAGCCTTGGTTTGGGAAGATACAAAAGGTGAGGTGTTTGTCACCTTGAATGATACCGAT
ACTATCGGTAAAAAACATGGTTTAACTGAAGAAGTTTACGGCAAATTAAAAGGGGCGGAA
AAATTAGTTCCGACCGTAGTTACTCAAAAATAA
>10159_02114 group_2091
ATGAGCGAAATTAAATTGTTTGAAAATCACCAAATTCGTTCCATCTGGAATGAAGAAAAA
GAAGAATGGTTCTTTAGTATTATTGATATCGTTGCGACATTAACAGAAAGCGCCAATCCT
AGACGTTATTGGAGCGATTTGAAACGTAAAATGCAGCTAGAAGAAGGGGCAAATGAAGTG
TACGAAAAAATCGTACAGTTGAAATTAAAAGCACCCGATGGGAAAATGCGAGAAACCGAT
GTTATTGATATACAAGGCGTTTTTCGTATTATTCAATCCATTCCTTCGCCAAAAGCAGAG
CCCTTTAAAATGTGGTTGGCTGAAGTAGGTAAAGAACGTATTGATGAGATTATTGATCCC
GAGCTTACAATTGATCGTGCTCTCCAAACTTATTTGAAAAAAGGCTATTCAAGAGAATGG
ATTAACCAGCGCTTACAGGCGATTCAAGTACGCAAAGAGCTGACTGATACATGGCAAGAT
CATGGCATACAACAAGGGCGTGAATTTGCTATTTTAACTAATGAGATTACACACGCTTGG
AGTGGCATGAGCACAAGAGAATACAAAACATTTAAGGGACTCAAAAAAGAAAATTTGCGA
GATAACATGTCAACGACTGAATTAGTCCTGAATATGTTAGCTGAAGCAGCGACGAAAGAT
ATTACTCAGATCGCACACCCACAAGGTCTAGAAGAAAATAGAACGGTTGCACAACGTGGT
GGCAATGTCGCAAAAATTGCAAGGGAAAGTTTAGAAAAAGAAACGGGACAACCTGTTATT
ACCCAGCAAAATGCTATCGATTTTGCTCAATTAATTAAGCATATCGCAACCAAGAAATCT
TCAAAATAA
>10159_00075 group_2624
ATGAGCAGAAAATATAAAATGAATAATGCAGAGGGAATTTATTTTGTTAGTTTTGCAACG
GTTTATTGGATAGATGTGTTTGTTAGAGAAATTTATTTTGAGGCAATTATTCAAGCTCTT
GCGTTTTGTTGTAAAGAAAAAGGGATGATTCTGTATGGGTATTGTATTATGCCGAGCCAT
ATTCATCTATTATTCCAAGCGAAGGAAAAGAATCCCATAGCATTATTGCAGAGTTTTAAG
AAATTTACTGCGAAAGGCTTGTTAAAGTTGATTAGTGAAAATCAGCAGGAAAGTCGAAAG
GAATGGCTTTTATGGATGTTTGAACGGGCAGGAAAGAAAAGGGCTAATGTTCAAAAATAT
CAGTTTTGGCAACATCACAATCAACCTATCGAGATTTACTCCGAAAAATATTTTGACCAG
AAATTAGATTATATCCATCAAAATCCTGTTTTGAGTGGATTTGTTTCTCAAGCAGAAGAT
TGGAAATACAGTAGTGCTAAAAATTATGTAAATTGCCAGGATATCGTACTTGAAATAGAG
AAATTGATTTAG
