# Supplementary material for: Pathogenomic analysis and characterization of Pasteurella multocida strains recovered from human infections
Source: Microbiol Spectr. 2024 Mar 1;12(4):e03805-23. doi: 10.1128/spectrum.03805-23 (PMC10986470; doi:10.1128/spectrum.03805-23)
Supplement: Supplemental Material 6 — Reference genes found to be under-represented in Pasteurella multocida subsp. septica strains. [file spectrum.03805-23-s0006.txt]

>10185_01652 group_34
ATGAAGTCAGTATATTTTTTCCTTCCATTCGTCTGTGCCAGCTTTTCTCTTAATGCCGCT
AATACAAGTATTCCTATGTTGGATAAATCTTATCAGGAATCTTCTCAACAACAAGAAGAC
CCCATCTTTACTTGCAGAACAAATCAAGGAAAAATCATTCAATTAAACAAATATGATGAA
GTCTATATCTATCGCTTTGGTGCAAATCTTAATAATCCAGAACTTACACTAACAAGTCAT
ATTGAAAACATTACAAAAGGGGTTATCACGAAAGGCGCAATCGAAATAAAACGTTTCTAC
GAGCTAACAAGTGGTAATTATACGTATCATATTTTTTATACCAATCCTAAAGCTTATGAT
GAAAATGGTGTGGAAGTATTTAAAAATAACCAATCGGTAGCAAAAGTACTTTGTTCTGGT
GGCATTGAGATTTATGAATAA
>10185_00068 group_2101
ATGCGTTTAATGAAAAACGTGCGCCTGACTTCAGTAAATTTAAACGTAATCCCTGATCCA
AGTATTGTTGTAAGTGGTGAGCTTGTTGCGAGTGAACTGCATTGTTTAACATGA
>10185_01826 btuB_4
ATGTTATGTAAGCCTAACCATTTGGGTTTATTGTTGTTAATTTCAGAAGTTGTATTTGCA
GACGCACAATTAGATGAAATTCATGTTGTAGAATCGGTTGTTAATGGTAAAGCAAGTTTA
ACGGCATTAGCTTCTCAAGTGCGCATTTCTAAGGAGAAATTAGATAATGTTAAATCTGGA
ACGCTCGGAGAGATAGTAACTAACGTTTCTGGTGTGCAAAATAATTATTTTGGTCCGAAT
GCTGGGCGTCCAATGATTCGTGGACTATCTGGTCAACGTGTCCAAATTATGCAAAATGAT
ATGCCAATCCATGATATGGCCGCTGTTTCGAGTAATCTTGCCATATCAGCTAATCTGGCT
TCAGTAAAAGAAATTCAAATTATCAAAAGTGGCGTTGCTTCTGTATTGTATGGAGGGAAA
AGTCTTGGTGGGGCAGTAAATTTGACTGATGATGCGATCCCTCAACACATAGCAGAAAAA
GCATTTCGTGGCGAAGTTGAATGGCGAGCGGGATTGAATGCCCCCAATACTTACCAAGTT
CAATTGCAAGGTAACAACCAAGTAAATTTTGCTTGGTATCTTGATGCTTCTTTAAGTGAG
ATTTCTTCTCGTAAGATTCCAGGACGTAGCAAAGACGGGATTTGTTATGACTATGAATAT
TTGAAAACCAATACAAAACTGCGTAGTCAATGTCAGGTAAATATTGAGAAACTCTCTTCA
ATTAATCCGAAATATTTTAAATATATCAGTCAGTTCTATTTAGATCATTATAAAAATCCT
GACTACGGCTTATCTGAAGGGGATCAATATACCAATATGTCAGCGGGAGGTAAAAATCCA
CTGAACCCAGAATATGTAGAGGGGAGTCCTTATTATGCAGAAAAATTTGGTCCTCTTGAA
GAATATGTACCTTATCCAAATGGTCGTATTCCAAATGCGCATTCAAGCACAAAACAGCTG
ACTGTTGGAGCAAGTTATCTTCATGATAAAGGCTATATTGGGGCATCTTTTTCTCATTTT
AATACTCGTTATGGCGTGCCGGGATTTTCCTATTTGGCTAGTCGAGCTGCATCACAACGT
AAAAGTTATTTACCCGTTTCTGTGACGAATGAAACCAATAGATTGAATTTAAAAAGTCAA
TTAAATGCGTTAGTTATGCCTATTTCAAAAGTGGAAATTCAATTAGGTTTCCAAAAAAGT
CGGGATAAAGAATGGCTAGGAACACATTTATCTAGTGCATTTCATACATACAATGACTAT
TATCGCTCCTCTTTTGAGCATCAACCACTGTTTAATCATCACGTATTAGGAACCATTGGT
GTTGAATGGAATAGACAGAAAATATTTTCAAGTGGTAAAGATAGTTATTTACCAAATGTT
AATATGGATACGAAATCGCTGTTTATTCTTGAGAAAATAGATGTCTCTCCTTTTGTTGTT
GAATTCGGTCAACGTTGGGATAAAGTGAAATATGTCGTAGATACGACCAATCATATTTCT
TCTCGTGGTAAAGGTGGTGCTTATTCAAAGAATAGAACTTTCTTTGTGCAAAATACACAT
TTAGGTCTTTTATTTCAACCAGTCGATACATGGTATTTGAAACTACAGCGTAGCTGGCAA
GAACGGGCACCCGAAGTTAATGAATTATATGCAGATAATAATCATTATGCTTTACTCATT
GAAGAAAATGGTGATGGTCGCCTTAAAAAAGAGCAGAGTGATAATTGGGAACTCTCCACA
GGTGTTAACCTTGAGCAGTTTAATGCTGAATTAACGTGGTTCCAACGTAATTTTGATAAT
TTTCATTATTTAGGCTATACCGGGATTTCGCGCGCCGGTTTGGCAGTGAAAGAATGGCGT
CAAGCTCCTTTGCGAATGAATGGTGTAGAGTTAGATTTAACTTATCAACATCAAACTCCC
CATTTTGGTGATTTGACATGGCATCTTTTTGCTGATTATGTTCATCACAAATTGACATTA
GCGCCAGATCATATTGATGCGAAAAGAATTGGTTATTTACCACATCTTCCAACGTCTAGG
ATTGGGGGAGATTTGACAGTACAGTGGCAACGTTGGAGAGGATTTACTTCTGTGACACAT
TACGTTAAGCAAAAACGAGTGACCAAAGAAGTCGATGATGAATTACCAGCAAAAAAATTT
ACGTTAGTGGATTTAGGTTTATCTTATGTTTATCCGCTTACTCGAGCAACATTAGAGATA
TCTTTGAATATCCAAAATCTCACGAATAGGGAAGCAAGATTGAATAACTCACCTTTACGT
TTCCTTGCGCCTTTACCTGGTAGAAATGCACGTTTAGGTGTGAAATTGATGTTCTAA
>12601_01099 dcuD_2
ATGGATTTAATTATTGGCTTAATTGCCGTTATTCTCGTTGGTTATTACATTGTCAAAGGC
TATTCTGCCACTGGCGTGTTAATGACCGTCGGTTTATTGTTATTGCTTTGTAGTGTGTTA
TTAGACAAAGCCATTCTGCCGAACAGTGTCAAATCAACGGGTAGTCTCTACCTCGATGTG
TTTGAATATGTCAAATACCTTTTAATGAATCGTGGGGGCAACCTTGGTATGCTGATTATG
GTGTTGTGTGGTTTTGCGGCTTACATGACTCATATAGGGGCAAACGACATGGTAGTAAAA
CTCGCCTCCCAACCGCTCAAATACATCAAATCCCCTTATCTCTTAATGATTGTTGCTTAT
TTTCTTGCCTGTTTAATGTCATTAGCCGTTCCTTCTGCAACGGGATTAGGGGTCTTATTA
ATGGCAACACTGTTTCCTATCATGGTCAATGTGGGTATTTCACGCGGTGCCGCCGCCTCT
ATTTGTGCCTCCCCTGCCGCCATTATTCTGTCGCCCACTTCTGGTGATGTCGTACTTGCG
GCAGAAGTATCAAAAATGCCATTGTTAGATTTTGCTTTTCATCTCACCTTACCAATTTCC
ATTCTGACAATTATCTCTATCGCGATTGCCCATTTCTTTTGGCAGCGTTACCTCGATCGT
AAAGAGGGACATCGTGCAGAAATGTTAGCAGTGAGTGAAATCCAAACTTCAGCACCGCGT
TTTTATGCGATTTTACCCTTCACCCCCATTGTTGGCGTACTGGTCTTTGATGGTAAAATA
GCACCAGAACTTCATATCATTACGATTATTGTCATTTGTTTACTCTTGGTCGCCCTGATC
GATTTTTTAAGAACCTTTAGTGCGAAAAAAGTCTATGAAAACTTAAATGTTGCTTATCAA
GGTATGGCGGATGCTTTCTCTGGCGTGGTGATTTTGCTTGTAGCCGCGGGGATTTTTGCA
CAAGGATTGAGTACTATAGGCTTTATCCATGCCTTAATTGATTCCGTCCAATCAGTCAGT
AGTGGTGGTTTTCTCATGATGCTCGCGCTAGCACTTATCACTGCACTAGCCGCAATTACC
ACTGGTTCAGGCAATGCCCCTTTCTATGCGTTTGTTGAATTAATTCCCAAATTAGCCGCC
CATATGGGAATTAACCCGGCTTACTTAACCATTCCAATGTTACAAGCCTCCAATATTGGT
CGCAGCCTCTCACCAGTATCTGGTGTGGTTGTGGCAGTATCGGGCATGGCAAAAATCTCC
CCATTTGAAGTGGTAAAACGGATTTCAGTACCGATGTTAGTCGGACTCATTGTCGTGATT
GTTGCGACAGAAATTATGGTGGTTGCCTAA
>10185_00609 group_736
ATGAATATTGTCTATATTCTCTTAGATCAAGTAAGGAAAGATATGCTTGGTGCTTACGGG
CACCAAGTAGTTAAAACACCGAATATTGATAGACTTGCACAAGATGGTATTCGGTTTAAT
AATGCTTTTACGCCAGCTTCGGTTTGTGGACCTGCACGTACTTCTTTATTTACGGGATTA
ATGCCATCTTCACATGGCATTATCAAAAATGGGGAAAAAGGCGGAACTGGAGAAATTAGT
CAACAAGCGCCCAATATTGCTAAATTAGCAGGCTATAATACTTATGTTGTGGGGAAATGG
CATGTCGGAACCAAATCTGTGCCTGAAGATTATGATATCAAGGGACATAATTTTGATGGT
TATGGTTATCCTGGAAGCGGCGTATATAAAAATTTGGTTTTCAATCAACCGCCTACACAT
TCTAACCGTTATAAAGAATGGTTAGAGGAAAAAGGCTTTGAATTTCCTGAAGTAAGCAAA
GCGTATTTTGGCGATAATCCGCATTTACGGGTACAAGAACTTTGTGGTTTTTTATCAGGG
ACGAAAGAACAAACCATTCCTTATTTCATCATTGATGAGGCGAAAAGATATATCCAAGAA
TCACTAGAGGAAAACAAGCCTTTCTTTACTTGGATTAACTTTTGGGGACCTCATACCCCT
TGTATCGTGCCTGAACCATATTATTCGATGTATAGCAAAGATGATGTTGTATTGGATGAA
AGTTTCTTTAAACCACTAGAAGGTAAACCGGGTCATTTCCGCACCATTTCTAAAATGTGG
GGAATGTGGGAAGCTAGTGAAGATCATTGGAAAGAAGTGATCACAAAATTCTGGGGCTAT
ATTACTTTAATTGATGATGCGATTGGCGAGTTATTTGCTTTTCTTGAACAACACAATTTA
TATGAAAGCACCTTCTTAGTTGCTACGGCTGACCATGGTGATGCAATGGGCGCACATCGA
ATGATTGAAAAAGGGGAGTTCATGTTTGATACGACCTACAACATTCCTTTAATTATCAAA
GATCCAAAATCGAGTCGCGTCAATGAACAAGATGATAACTTAGTTTATTTACATGATTTA
ACCTCTACTGTTTATGATATTGCAGAGCAAAAAATTCCAACCGAATTCCAAGGGGAAACG
TTACTACCGATCACGCGTGAAAAACAACAAAATGACCGAAAAGGGATTTTAGCGCAACTT
GCAGGGCATTTTGTGTATTTTGAACAACGGATGTGGCGTCGTAAAGATTATAAATTGGTT
TTTAATGCCACCGATGTGTGTGAACTTTACGATGTTCGTCGCGATCCGGAAGAAATGCAC
AATTTATTCTACGATGAACGTTATAAGGACGTAAAAAAAGAAATGCTTGAAGAAATGCGT
GTGGAGATGAAACGCTTGGGTGATCCATTGGAAAATTGGGTTTACCGAATTATTGATGAA
ATCTAA
>10185_00610 yidK
ATGTTTATCACCATCGTCACGTTTCTCCTCGTAACGGGAATTGTGGCATTTATTTCATGG
AAAAAAACCAAAAATGATGATTTAAGCACGTCTAAAGGTTATTTCTTAGCTGGACGGGGA
TTAAGTGGTCTCGTCATTGGTTGTTCAATGGTATTAACATCATTATCAACGGAGCAATTA
ATTGGTGTTAACGCTGTTTCTTATAAAGGTAATTTCTCAATTATTGCTTGGACAGTACAA
TCTGTTATTCCATTGTGTTTCTTAGCACTTTATTTATTGCCTAAATATATCAAAAACGGT
TATACCACTATTCCAGAATTTTTTGAGAATCGTTTTGACCGCCAAACGCGCTTAATTATG
TCTGCGCTCTTTTTGGTATTTTATCTCTTTATTGTTATTCCAACCGCACTTTATACGGGA
GCGATTGCTTTTAATAAAATTTTTAATTTAGAGACCGTTTTTGGAATTAGCTATGGTCAA
TCAATTGTTTATACAGTAATGGCAATTGGTGTGGTCGGCGCAATTTATGCTATTTTTGGT
GGTTTAAAAGCAGTTGCGGTATCAGATACAGTAAATGCGGTGCTTTTAGTCGTGGGCGCA
TTATTAGTCCCAATCTTCGCCTTAATTCATTTAGGTGATGGCAGTATCGCCGCAGGTTTT
AAAACGATCACAACAACACATGTGGAAAAATTCAATGCGATTGGTGGAGCAGAAGATGCG
GTACCTTGGCCAGCGATTTTTACAGGTATTTTGATTGTGAATTTCTTCTATTGGACCACG
AATCAAGCGATTGTACAACGTGCGTTAGGGGCGCGAGATTTAAAATCAGGTCAAAAAGGG
ATTCTCCTTGCTGCATTATTCCTCTTAACATTACCATTAATTCTTAATTTACCGGGCTTA
TTAAGTTTCCATATTCTTGGCGAAGGGCTAAATCCTATTGATACCTCTTATCCAGCCTTA
GTCAATCGTGTATTACCAACTTTCTTACAAGGTTTCTTCATTGCAGCATTATTTGGCGCA
ATTTTGAGTACATTTAACTCTTTCTTAAACTCTGCTGCAACGATTTATTGTAAGGACTTA
TTACCGTCAATCAGTAAAAAACAACGCACAGAAAAAGAACTAATTTTGCATGCGAAAAAA
GTCTCTGCGATTATGGCAGTATTGACAATGATTATTGGTCCTTTATTAATGTTCGGTACA
GACGGGATTTTCTTATTAACCAAACGCTTTGCAGGTTTTGTAAACATTCCAATTGTGGCG
TTATTTGCAGTCGGTTTATTTAATAAAACAGTTTCAGGTTTAGCAGCTCGTATTGCTTTA
TTGTTACATGTTATTTTATATTTCTCTATCGTTTGGGTGTTCCAAGTGAAAGTCAATTTC
GTGTACGTAATGGCAGCATTGTTCGTCTTTGATGTCGTTGTGATGTTAGTATTAGGTCAA
TTCTTAAAACGCGAACCATACGAAGAAAGTAAAGAAAATAAAGAAGGTGTTGATTTAACC
AACTGGGAACATGCTCGTGTCACCGTGGCATCATTAGTGTTAGGTTTGATTTCCTTACAC
GTCTTACTTTCGCCACTCGGTTTAGCTTCAACAGAAGGTCAACCACTCTTAATTTTAGGT
ATTTATGCGATCTTACAAGTGATTTTCCTATTTGTATTTCGCAGTAAAAAAGAGGTTTAA
>10185_00606 yeaD_1
ATGATCCAATATAAAAAGATTAAGCAAATTAGCCCTGAATTAACTTTATCTTACTATAAC
CAAATTCCCGTTTTAGAATTAAATCATCCTCATTTGGGAGAGGCTAAAGTTGCATTACAA
GGTGCACAATTATTAAGCTGGAAACCTAAAAGTGAACAACAAGACATATTATGGTTAAGC
CCAATAGAACCTTTTTTGCTCGGGCAAGCGATTCGCGGTGGGATACCTATTTGTTACCCT
TGGTTTGGTGCAACGAAAAAGCCAATACATGGGACTGCTCGTTTAGCGTTATGGAAACTG
AGCCATTTTGATATTGATATTGAACACGCTCGTATTGAGTTAGTGTTGTTAGACCAACAA
CATATTGTTGAAGCCAAAGTTGTGATGTTGTTTAGTGAAAAGTGCGAACTTATTTTTACG
CATTATGGTAAACAAGCAGCACAAGCGGCATTCCATACTTATTTTCATGTGGGCAATATT
GAGCAAGTTGAGATAACGCATTTACCAACGGTTTGTTTCAACGCAGTGACACAACAACAA
GAACAGGTGCCATCTTCTCGTCGTATTACACAACATACTGATTGTATTTATACGCTAGAA
GCACCAACAAATTATATTCTCGATCATCAATTTAATCGCCAAATTGAAGTCACACATCAA
AATGCGACAGAAACGGTTTTATGGAATCCATGGCATAGCGTCATGAGTGCAATGCAAGAG
CAAGATTATCAAAATATGCTTTGTCTTGAAACAGCTCGAATCTATCAGCTTTTGCATTTT
GGTGAATCAATCCGTGTGACCTTAGCAAGGAAAAAATCAAACTAG
>10185_00607 chuR_1
ATGGCATTTTTCTCACCTAAAACGAATTTCCATTTGATGGCAAAACCAAGTAGTTTTCAT
TGTAATATTCAATGTGAATATTGTTTTTACCTAGAAAAAGAGCACACTTTTGGTTCAAAA
GCCCCCTTCATGTCAGAACAAACGTTACGTAATTATGTGAAGAATTACATTGAATCACAT
GCAGGGCAACGCGTGGAATTTGCTTGGCAAGGGGGAGAACCGACCTTATTAGGTTTAGAT
TTCTTCAAAAGAGCGGTCAGTTTTCAACAAGAATTTGCGAATGGTAAAACCATTACTAAT
GCCTTTCAAACTAACGGTATTGCCCTTAATCGCCAATGGGCAGCCTTTTTCAAACAACAT
CAGTTTTTGATTGGGTTATCTGTTGATGGAATCAGTGCCGTACATAATCGTTACCGTATT
ACGAGTAACGGACAACCGACCTTTGATCGTGTAGTGAAAGCCTTAGCCTTATTAAAAGAA
TATCAAGTCGATTTTAATACCTTGACGGTCGTTAATGATCAAAATTGGCATAAAGGAAAA
GAAACTTATCTGGCTTTAAAAGCCTTAGGCTCTACCTTCATGCAGTTTATTCCTATTGTG
GAACAGCATGCTGACCATCTACAGACATTCTCTGTTCCCTCGGAAGGCTACGGACATTTT
TTGGTAGATGTGTTTAATGAATGGAAAAAACAAGATGTTGGACGTATTTTCGTTTTGGAG
TTTGATAATCTACTAGGACAATGGTTAGGTTATCCTTCGAGTAGCTGTATTCATCAGCCA
ACTTGTGGTAAATCGCTGGTTGTAGAAGCGAATGGTGATGTGTATTCTTGTGATCATTTT
GTTTTTCCTGAATATAAAATAGGTAACCTTAATCACGCCTCCCTTGCAGAACTTGTTCAA
TCGCCTAAACAATCTCATTTTGGTTTCGTGAAACAAGGTCAATTGACTCAAATTTGTCGC
CAATGTGAATTCAAATCCCTTTGTCATGGAGGGTGTCCTAAGCACCGAATTTCCTCAGTA
GAAGGGGAGCATTTTAAGCACAATTATTTGTGTGCTTCTTATCAATATTTTTTCCGTCAG
ACAGCAGAAGACATGCAACAGATGAGCAATCAGATTCGTTTTGCTAAAACATAA
>10185_01040 mtnN
ATGAAAATTGGTATTGTGGGTGCGATGGCACAAGAAGTTCAAATGTTGGCAGATTTAATG
CAAGATAAACGCGTTACCCAAGTCGCCAGTTGCACAATTTATGAAGGTATGATTCATGGT
AAAGCGGTTGCCTTATTACAATCTGGCATTGGCAAAGTCGCCGCTGCAATCGGTGCCACT
TTATTGTTAGAGATGTGCAAACCTGATTTGGTCATTAATACCGGTTCGGCAGGCGGTGTG
GCGACAGGGCTTAACGTCGGGGATATTGTGATTTCTGATGAAACGGTTTACCACGATGCT
GATGTGACGGCATTTGGTTATGCTAAAGGACAGTTGCCCGCTTGCCCAGCACGATTCCAA
TCTGACGAGAGGTTAGTACAACTGGCAGAAAAGATCGCTGTTCAACAACAGCAACAAGTT
AAACGTGGTTTGATTTGTTCTGGGGACAGTTTTATTCAAGGTGGGACACCGTTAGCGCAG
ATTAAAGCAGATTTCCCTACGGTTATGGCCGTAGAAATGGAAGCAACAGCAATTGCTCAA
GTATGTCATGCCTTCAATGTGCCTTTTGTGGTTGTCAGGGCAATTTCAGACAGTGGTGAC
GGTGAGGCGAGTATGTCTTTTGAGGAATTTTTGCCACTGGCGGCGAAACAATCTTCAGCA
ATGGTTTTGGAGATGATTGATAATTTATAG
>10185_01243 group_743
ATGACAATCCGCCTTCCACCTCCCGTGATTTTTCTTGCTTGTGCGGCTGTGATGTGGTGC
CTTCCCCCGATTTATCAATTTGCTCGTCATACGTGGCTAGTTGGGCTGTTTATTTTGATG
AGTGGGATTATCGGTTCGGGCAGTTTATGGCAATTTTGGCAAGCTAAAACCACTGTGGAT
CCCATTCGGCTAGAGAAAAGCAGTGCTTTAGTCGTGAGTGGTATTTATCAATTTAGCCGC
AATCCGATGTACTTAAGTTTAGCGTTACTATTGCTAGCTTGGGGATTATGGCTTGCGAGT
TTAAGTGCGGTGCTTTTTTTAGTAGTTTTTGTGTTTTGTATCACACAATTTCAGATCAAG
CCAGAAGAGCGGCAGTTAGAAAAATTGTTTGGCGATGCCTATTTAGACTATAAACAGAAA
GTGCGACGGTGGTTATAA
>10185_01451 torD
ATGATGCCGTTTTCCCGTGAAGAACGCCAATTTGTCTATACTTGGCTGAGCAATATGCTT
GGTCATGAGCTTTCCGCTAGCCAATTAGCGCAATATCAACAAGGTCTATTTGATGATTTC
TTTGTGTTTCTCACGGAGCAAGGCTTTCAAGCACAAGTAGAAGGTATTCAACAGCAATTA
CAGCAGTTAAAAACAGTTGAATTGGCACATTTGGAATTAGCAGCGGATTACACGCAGTTA
TTTCTGTTAGATGGTAGCAGTAGTGCGTTACCTTATGCCTCTGCGTATTTACCCGAGGCA
CAGCTGACTTGCCATTTTACTTTTTTGGAGGCATTGCTCGTGCGTTTTCAGTTACAACTG
AATCGGGATAAGCCTGAGCCTAGCGATCATTTGTGTGTCTATTTAGAATTACTACGTCAG
CTTGCTGAAGTAGATGACATGAAAACCTATCAGCAACTGATCCAAGATGCACTGTTACCT
TGGTTATTACCGTTCAATGACAAAGTACAGCGAGTAAAAACACGCACCACGTTTTATCAA
CAGGTTGTCGTGTTGTTGATTTTGTTATTACAAGCAGATTGTCAAAATTAA
>10185_01452 torA
ATGAAACAATCACGTCGTCAATTTTTGAAAAATATGTCTGCCATGGCGGCGACATTTGCG
ATGCCTAATTTCCTTATTGCTCAAAATGCGTTTGCACAGTCTGCAGAAAACGTCAGTGAA
TGGAAAATCACAGGTTCACACTGGGGGGCGATTCGTGCCAAAGTGCAAAATGGCAAAGTA
GTTGATGTTAAACCCTTTGAATATGACCAATACCCAACGGAAATGATCAAGGGGATCAAA
GACTTAATTTATAGCGAAGCACGTATTCGTTACCCAATGGTGCGTTTGGATTGGTTAAAA
AAACGTCATAACAGCAATACGGCACAACGGGGTGATAACCGCTTTGTGCGTGTGACTTGG
GATGAAGCATTAGATTTATTTTATGAAGAATTAGAACGTATCCAGCAAAATTACGGTCCA
TGGGCATTGCACACCGGTAACGTAGGGTGGCGATCTACCGGGCAATTCCATAGTTGCGGT
AACCATATGATCCGTGCTGTGGGGATGCACGGCAACAGTGTCAGTACCAGTGGGGATTAT
TCCACCGGTGCAGGACAGGTGATTTTGCCTTATGTCTTAGGATCAACAGAGGTGTATTCA
CAAGGTACTTCTTGGGAAATTATTTTAAAAGAAAGTGAAAATATTATCTTCTGGGCAAGT
GATCCAGTGAAAAACTTACAAGTGGGTTGGAACTGTGAAACTCACGAAGCTTATAAATAT
TTAGAACAATTAAAAGCAAAAGTAGCAGCAAAAGCCGTGAATGTGATTTGCGTTGATCCC
GTGAAAAGCAAAACCCAAAATTATTTAGGTTGCGACTTCCAATACATCAACCCGCAAACA
GATGTTGCCTTTATGTTGGCGCTTGCCCACACCCTTTATGTCGAGAATTTGTACGATAAA
AAATTCATCGAGATGTACACCGTAGGTTTTGAAAAATTCTTGCCGTATTTACTGGGTGAA
AGTGAAGATAAAGTGGTTAAAGATGCTGAGTGGGCAGCAAAAATTTGCGCTATTCAAGCA
GAAGACATTCGTCAATTCGCCAGAATGCTAGCGGGTAAACGTACCCAGTTGATTTTTGGT
TGGGCAATCCAACGTCAACAACATGGCGAACAACCGTATTGGATGGGCGCGGTGCTTGCT
GCCATGCTCGGGCAAATTGGCTTAGCGGGTGGTGGCATTAGCTATGCGCACCATTATAGC
TCGATTGGTATTCCAAGCTCGGGTGCCGCCATGCCGGGCGCCTTCCCATTAAACTTAGAT
GAAGGGCAAAAACCGAAATACGATAACAAAAATTACAACGGCTACAGTGCCGTAATCCCT
TGCGCTAGAATAACGGATTCGCTATTGCAACCAGGCGAGACCATTCACCACAATGGTCAA
AAAATCACTTACGCCCCATATAAAATGGCGATCTTTACAGGTTGTAACCACTGGCACCGC
CATTCTGAACGTAACAAGATGAAACAGGCTTTCCAACGGTTAGAAACCATTGTGTCGATC
AACTACAGCTGGACAGCCACTTGTCGCTTCTCGGATATTGTCTTACCCGCCTGTACCCCA
TTTGAGCGCAACGATATTGATGCTTATGGTTCGTACAGTAACCGTGGCGTGATCGCCATG
CAAAAACTGGTAGATCCGTTGTATGACTCGCGTTCTGACTTTGAGATTTTCAAAGATCTT
TGCCGTCGTTTTGGTAAAGAAAAAGAATATTGTCGCAATATGGACGAAATGGAATGGGTC
AAACACCTGTATGAAGCCTGTCGGCAAGAAAACCAAGGCAAGTTTGACATGCCACCATTT
GCTGAATTTTGGCAAAAGGGTTATGTATTATTCCCAGAAGGGGAGCCTTGGGTACGTCAT
GCAGATTTCCGTGAGGATCCTGAATTACATGCGTTGGGCACACCGTCCGGCTTTATTGAA
ATTTTCAGTAACAAAATCGCCAGTTATGGCTATGCAGATTGTAAAGGTCATCCAATGTGG
TTTGAAAAAGCTGAGCGTTCGCACGGTGGACCAAAATCAGACAAATATCCGTTCTGGTTA
CAATCGGCACATCCTGATAAGCGCTTGCATTCCCAGTTATGCGAATCGAAAGCATTGCGT
GAGACCTATGCCATTCAAGATCGTGAGCCTTTGTTTATCAATCCAGAAGATGCCAAACGT
TTAGGCATTGTTCATGGTGATTTAGTGCGGGTGTATAACGATCGGGGACAAGCGATTGTC
GGTGCGCATGTATCAGATAATTTCCCACAAGGTGTACTACGTTTACAAGAAGGTGCATGG
TATTCACCTTTAGACGAAAAAGTCGGTTCTATTGATACCTATGGTGATCCGAATACCATG
AGCTTAGATATTGGCAGTTCAAGTTTGGCGCAAGCGGTATCTGCCAATACTTGTTTGGTC
AATATTGAGAAATTTGTGGGAAAAGCACCTGCGGTAACGGGTTTCCATGGTCCACATGAG
GTCGCCCTATGA
>10185_01453 torC
ATGAAATTTTTTATGTTAATTAAGCGATTTTTTACCAAGCCTTCTGCCAAAATAGGTTTG
GGTATTTTAGTGAGTATTGGCTTTATTGCAGGTGCGATTAGCTGGCAAAAATTTAATGAT
TTAATGGATCACACCAGTACCGAAGAATTTTGTATTGGTTGTCATTCTATGCAGCAACCA
TTAGAAGAATTAAAGCAAACGGCACATTGGTCAAATCGTTCTGGTGTCACTGCCACTTGC
TCAAGCTGCCACTTGCCGCATGATAAAACCGCCAAATATGCCCGCAAAGTCCAAGCGGTG
CGTGAGGTATTTGCGGAATTCACCGGCAAATATGAGGAAGACGGTGCCTTTGAAAAGCAC
CGCCAAGAAATGGCAGAACGAGAATGGGCTCGTTTTGCAGCGAATGGTTCGAGAGAATGT
AAAGCCTGTCATAGCTATGAGCGCATGAACTTCGACAAAATGTCTGAGGCAGCGAGAAAA
GCCATGATTCCTGCCGCAGCGAAAGATCAAAGCTGTATGGATTGCCATAAAGGCGTAGCA
CACCATTTACCAAAAACACAAGTGAGCGAAGGCAGTACTTCGAAATTTGATCAATTGGTG
GCGAAAGCACCACAGACGGATAAAACGTATTACAGTAAAGCCAATATCGCGCTGTTTAAA
GATGAAGCTATGCAAGCGCAAATTGGTCAACTGGAAACGGCGGTACCAGTACGTTTTGTT
AAAGCGGGTCAAGGCGCGGATTTAGTGGAAATGACCATGTGGCGTAAAGACAAAGGTTTT
GGTCGAATTTGGTATCACCAATTTGGCAAAAATATTACAGATGCCGTATTAAGCAAAGAA
TTTATGCAAAATGCACCGCACTTTACGGTGTTAGCGAAACAAGAAGATCCTTTAACAGGT
TTAACGTGGCAACAAGTCAGCATGCAAGTGTGGATTGCTAAATCACAGTTAATTGAGGAC
GTGAAGCCAGTATGGGCAGCGGCGGAAAGTATGTACAAAACCCAATGTAGTACCTGTCAT
AGACAGCCAGAAGTGGCGCACTTTGACTCGAATACATGGATCGGTTTATTCAATGGCATG
GTGGGTTTCACCAACATGGATAAACAAACCAGTAAAGAAGTTTTACGCTATTTACAACTG
CATTCATCTGACTTTGAAGCCCATTCTGACAGCAAGTAG
>10185_00575 group_1521
ATGCGTCATTATACGAGTAAAACGGCTTTAAAAAATGCGATACAACAGACGTATGAGAAA
TATTTGTCAGAATTTGAAACCATTCCGGAAGATTTAAAAGAGACAGGATGTACAGAGGTT
GAGCGAACACCTGTGCAAAACTTAGCTTATCAAGTTGGTTGGACAAGTTTATTGATCAGC
TGGGAACAAGATGAACGAAAGGGATTGCTTGTTAAAACCCCTTCTGAACACTTCAAGTGG
AATCAATTAAGTGAACTTTATCAATGGTTTAATCAAACTTATGCACATTTGTCCTTAGCC
GAATTAAAAAGTCGATTAGCACATAATATAGAAACAATTTATTATCTAATTGATACCATG
AGCGATGAAGCGCTTTTTTCCCAACATCAACGAAAGTGGGCGGATAATGCCACTAAAAAT
GCCAAATGGACAGTATCTCAATTTATTCATGTGAATACGGTTGCCCCCTTTACGAGCTTT
AGAACAAAAATAAGAAAATGGAAGAAATACTGTTTATAA
>10185_01454 group_2890
ATGCTAAGACAACAAACACACTCAACCTTGAAAGATGTGATTAAAACGTTTTTCTTTGCC
GGCATACTGTTGCCGATTTTAATGATGGGGAGCGTGGGAGCTTATGGCTTGATCGTTTGG
TTATTACAAATGTTCGTCATTGGCTTACCAGGCGCGTAA
>10185_00380 group_1044
ATGTGTTGGCGTTTATTATGTGTTACTGAAAAAACAGCCGCAATATTAGGTAGTTTACGG
CAATTTCATCTCAAGATTGCAACAGATATTGTTTTTGATGAGAGTCAACAAAATCTGATT
TGTTATGACATCAGCAATGGGATGTGCGCTTGTGGCATAATTCAAAATACAGATCATGTA
GAAGCCGATCAAAATTTGCTCGCACAAACTATTAAAAAATGGCGTCGTAAAGGATTAAGT
GAACCTGCTATTCAACGTCGTTTGCATGATAAAGAAAAGCAGCTAGCACACAAAAGATCA
CAACAGGTGGAGGATTGCGCAGGGATTTTGGATAAATGGCTAAAAGAACGTACCTCGCCA
GTTTATTTATTGTGGTATTGGCAGGATAAAAATCAGCAAAGCATTCGATTTACTTTGCCG
AACCGGATTATTCGAGAAACACACCAGATCCCTGAAAACACTTGGGTAAGATATCACGTC
GATGAGATAAAAAAGAACATCGTTGAAGAGAATAAATAA
